# Supplementary material for: Construction of a pancreatic cancer prediction model for oxidative stress-related lncRNA
Source: Funct Integr Genomics. 2023 Apr 5;23(2):118. doi: 10.1007/s10142-023-01048-6 (PMC10076407; doi:10.1007/s10142-023-01048-6)
Supplement: Supplementary file 1 — (XLSX 258 kb) [file 10142_2023_1048_MOESM1_ESM.xlsx]

## Sheet: 补1 3469个共表达差异基因
Supplementary Table S1. 3469 differentially co-expressed genes in normal and tumor samples.
Gene ID	BaseMean	log2FoldChange	lfcSE	stat	P-value	q-value
A2ML1	225	3.81964	0.248581	15.3658	2.78e-53	5.06e-53
AACSP1	6.63	-2.2556	0.219895	-10.2576	1.09e-24	1.45e-24
AADAC	1150	-2.06725	0.177986	-11.6147	3.47e-31	4.94e-31
AASS	1360	-3.22499	0.102757	-31.3847	3.28e-216	9.76e-215
ABAT	4400	-2.05365	0.128353	-16	1.28e-57	2.46e-57
ABCA10	424	-2.07741	0.0898836	-23.1122	3.49e-118	1.56e-117
ABCA12	86.6	5.64115	0.190081	29.6776	1.5e-193	2.63e-192
ABCA5	4210	-2.76432	0.090569	-30.5217	1.34e-204	3.11e-203
ABCB1	604	2.11356	0.127256	16.6088	6.02e-62	1.22e-61
ABCB11	8.69	2.46193	0.198861	12.3802	3.35e-35	4.99e-35
ABCB4	75.5	3.39278	0.126622	26.7945	3.75e-158	3.32e-157
ABCC6	913	-2.40808	0.101037	-23.8336	1.5e-125	7.47e-125
ABCC6P1	163	-2.24208	0.117699	-19.0493	6.66e-81	1.71e-80
ABCG1	1090	2.36873	0.0847415	27.9524	6.17e-172	6.97e-171
ABCG2	122	2.02863	0.111284	18.2293	3.02e-74	7.11e-74
ABCG5	13.7	2.58293	0.203903	12.6674	8.96e-37	1.36e-36
ABCG8	10	4.00798	0.300228	13.3498	1.19e-40	1.88e-40
ABHD11-AS1	149	2.59927	0.152912	16.9985	8.43e-65	1.76e-64
ABHD17C	1950	2.92472	0.0953996	30.6575	2.1e-206	5.01e-205
ABLIM3	1460	2.57646	0.0941677	27.3603	8.14e-165	8.14e-164
AC004160.1	10.1	2.49883	0.176452	14.1615	1.59e-45	2.65e-45
AC004231.1	1.51	2.46639	0.263842	9.34796	8.94e-21	1.13e-20
AC004264.1	20.5	2.25463	0.180737	12.4747	1.03e-35	1.54e-35
AC004594.1	4.34	-2.41012	0.173609	-13.8824	8.1e-44	1.33e-43
AC004771.4	8.16	-2.58983	0.165015	-15.6945	1.65e-55	3.08e-55
AC004890.1	1.27	2.06279	0.287785	7.16784	7.62e-13	8.65e-13
AC004890.2	387	-2.09664	0.0885019	-23.6903	4.54e-124	2.22e-123
AC004923.1	9.1	2.24761	0.163553	13.7424	5.66e-43	9.2e-43
AC004990.1	11.1	5.49046	0.276638	19.8471	1.17e-87	3.31e-87
AC005255.1	6.24	3.59787	0.187397	19.1992	3.76e-82	9.85e-82
AC005281.1	2.7	2.22572	0.238677	9.32523	1.11e-20	1.4e-20
AC005291.1	3.16	2.35078	0.206242	11.3982	4.27e-30	6e-30
AC005324.2	19.9	2.47258	0.187902	13.1589	1.51e-39	2.37e-39
AC005392.2	1.55	2.63272	0.319492	8.24034	1.72e-16	2.05e-16
AC005829.1	23.2	-2.56971	0.127612	-20.137	3.5e-90	1.04e-89
AC005832.3	0.447	-2.0973	0.492153	-4.26148	2.03e-05	2.1e-05
AC005865.1	71	-5.83725	0.185178	-31.5224	4.29e-218	1.32e-216
AC006254.1	1090	-4.13618	0.114572	-36.1011	2.18e-285	6.44e-283
AC006971.1	3.14	2.64305	0.203411	12.9936	1.33e-38	2.06e-38
AC007368.1	263	-5.0256	0.17681	-28.4237	1.03e-177	1.29e-176
AC007663.2	36.2	4.88357	0.237306	20.5792	4.22e-94	1.32e-93
AC007952.4	5.5	-2.49231	0.285885	-8.71789	2.83e-18	3.47e-18
AC008379.1	0.888	-2.52367	0.283319	-8.9075	5.22e-19	6.45e-19
AC008417.1	1.44	-2.09857	0.24576	-8.53908	1.35e-17	1.64e-17
AC008514.1	8.69	4.26867	0.282495	15.1106	1.38e-51	2.47e-51
AC008735.2	176	-2.17258	0.0920458	-23.6032	3.57e-123	1.72e-122
AC008982.2	3.37	-2.19509	0.18338	-11.9702	5.09e-33	7.39e-33
AC009065.2	70.5	3.62533	0.142507	25.4397	9.18e-143	6.16e-142
AC009065.5	64.7	2.57692	0.127144	20.2677	2.48e-91	7.45e-91
AC009078.2	104000	-7.10146	0.272905	-26.0217	2.81e-149	2.13e-148
AC009093.3	28.6	4.2736	0.210021	20.3484	4.8e-92	1.45e-91
AC009533.1	304	-2.16159	0.103853	-20.814	3.23e-96	1.04e-95
AC009542.1	7.25	-2.42542	0.126629	-19.1537	9.01e-82	2.35e-81
AC009955.4	30.7	-3.52409	0.132521	-26.5926	8.26e-156	7.14e-155
AC010185.1	6.2	-4.31287	0.226945	-19.0041	1.58e-80	4.04e-80
AC010203.1	33.6	-2.09058	0.0960221	-21.7718	4.29e-105	1.58e-104
AC010210.1	75.3	-2.66765	0.105011	-25.4034	2.31e-142	1.54e-141
AC010323.2	0.886	-2.34118	0.314217	-7.45084	9.27e-14	1.07e-13
AC010401.1	9.76	-2.07066	0.112955	-18.3318	4.61e-75	1.1e-74
AC010615.2	39	-2.06422	0.101886	-20.2601	2.9e-91	8.69e-91
AC011294.1	9.93	4.00494	0.250621	15.9801	1.76e-57	3.38e-57
AC011298.1	2440	-5.85432	0.20086	-29.1462	9.32e-187	1.44e-185
AC011450.1	37.5	-2.43872	0.118052	-20.658	8.27e-95	2.62e-94
AC012157.2	1.3	-2.1026	0.277676	-7.57213	3.67e-14	4.24e-14
AC012181.2	74.7	-3.88309	0.105273	-36.886	7.75e-298	6.53e-295
AC012254.4	1.46	-2.52471	0.22196	-11.3746	5.6e-30	7.84e-30
AC012317.1	2.29	3.19767	0.280412	11.4035	4.02e-30	5.64e-30
AC012358.2	69.7	-2.26699	0.0816575	-27.7621	1.24e-169	1.36e-168
AC012618.2	10.2	-2.1704	0.119081	-18.2262	3.2e-74	7.52e-74
AC013652.1	50.8	-2.49527	0.162696	-15.337	4.33e-53	7.87e-53
AC015971.1	63.8	-2.83744	0.126388	-22.4503	1.27e-111	5.15e-111
AC016597.1	2.31	-2.17954	0.22093	-9.86529	5.89e-23	7.65e-23
AC016738.1	156	-2.73673	0.104626	-26.1574	8.12e-151	6.34e-150
AC018462.1	1.85	-3.0916	0.263721	-11.723	9.72e-32	1.39e-31
AC018816.1	13.9	2.88913	0.143666	20.11	6.03e-90	1.78e-89
AC019181.1	5.47	-2.27644	0.157878	-14.419	3.93e-47	6.67e-47
AC020659.1	513	-2.90675	0.152798	-19.0235	1.09e-80	2.8e-80
AC020907.1	111	-2.53358	0.158175	-16.0176	9.63e-58	1.85e-57
AC020922.1	16.5	2.40775	0.248714	9.6808	3.64e-22	4.68e-22
AC021218.1	138	5.55663	0.263295	21.1042	7.27e-99	2.44e-98
AC022182.2	6.14	3.60491	0.265272	13.5895	4.62e-42	7.45e-42
AC022306.1	6.46	-2.016	0.146069	-13.8017	2.49e-43	4.07e-43
AC022395.1	5.11	-2.45089	0.15017	-16.3208	7.02e-60	1.38e-59
AC022558.2	1.02	-2.95963	0.326589	-9.06224	1.28e-19	1.59e-19
AC023154.1	22.9	-3.71383	0.20635	-17.9977	2.03e-72	4.66e-72
AC023157.1	0.425	-2.40975	0.630019	-3.82489	0.000131	0.000134
AC023310.1	1.36	-2.232	0.496129	-4.49884	6.83e-06	7.11e-06
AC023509.1	228	-2.00715	0.0837184	-23.975	5.07e-127	2.6e-126
AC023509.2	4.18	-2.33144	0.23096	-10.0946	5.84e-24	7.67e-24
AC023906.4	7.02	-2.7723	0.148594	-18.6569	1.11e-77	2.74e-77
AC024361.1	28.9	-2.32984	0.0962508	-24.206	1.93e-129	1.02e-128
AC025154.2	64.2	2.80035	0.165033	16.9684	1.41e-64	2.92e-64
AC025252.2	0.751	2.07637	0.642783	3.23029	0.00124	0.00125
AC025575.2	2.75	2.19583	0.341162	6.43634	1.22e-10	1.35e-10
AC025594.1	7.56	3.10257	0.316151	9.81356	9.84e-23	1.27e-22
AC025917.1	34.7	-2.64034	0.0934954	-28.2404	1.87e-175	2.24e-174
AC026362.1	514	-2.87363	0.084943	-33.8301	7.13e-251	4.73e-249
AC026410.3	10.6	2.95026	0.131313	22.4673	8.67e-112	3.52e-111
AC026464.1	7.02	-3.2588	0.226931	-14.3603	9.18e-47	1.55e-46
AC027139.1	0.452	-2.03159	0.45061	-4.50854	6.53e-06	6.79e-06
AC027176.2	5.93	-2.45996	0.12347	-19.9236	2.54e-88	7.29e-88
AC027228.2	64.5	2.10277	0.121808	17.263	8.93e-67	1.91e-66
AC027309.2	3.52	-3.76731	0.203985	-18.4686	3.7e-76	8.93e-76
AC027796.2	0.686	-2.28136	0.320797	-7.11153	1.15e-12	1.3e-12
AC036108.2	13.9	-2.3807	0.156876	-15.1757	5.12e-52	9.22e-52
AC037459.1	4.11	2.09345	0.238566	8.77514	1.71e-18	2.09e-18
AC040162.1	848	-2.75981	0.108291	-25.4852	2.88e-143	1.95e-142
AC048382.2	54.7	-2.25445	0.0899771	-25.0558	1.51e-138	9.39e-138
AC067930.4	1.42	2.48586	0.410329	6.05822	1.38e-09	1.5e-09
AC068446.1	28.5	-2.2871	0.124783	-18.3286	4.89e-75	1.16e-74
AC068580.4	70.7	2.11708	0.135047	15.6766	2.19e-55	4.09e-55
AC073072.1	1.83	2.68175	0.251939	10.6444	1.85e-26	2.5e-26
AC073464.1	1.95	-4.42082	0.310677	-14.2296	6e-46	1.01e-45
AC073575.1	0.208	-2.06392	0.761312	-2.71101	0.00671	0.00675
AC074143.1	463	-3.43048	0.127859	-26.8302	1.44e-158	1.29e-157
AC079061.1	98.6	-4.32648	0.207652	-20.8353	2.07e-96	6.71e-96
AC079140.2	0.624	-2.49893	0.365757	-6.83223	8.36e-12	9.36e-12
AC083843.2	710	-2.25251	0.0854097	-26.3729	2.8e-153	2.29e-152
AC087481.1	12.9	-4.24767	0.164145	-25.8776	1.19e-147	8.71e-147
AC087482.1	91.1	-4.24245	0.19957	-21.2579	2.79e-100	9.58e-100
AC090114.1	8.4	2.01296	0.137304	14.6606	1.15e-48	1.99e-48
AC091564.5	0.345	-2.00002	0.466128	-4.2907	1.78e-05	1.84e-05
AC092134.1	9.11	-2.05344	0.170668	-12.0318	2.42e-33	3.52e-33
AC092384.2	44.1	-3.25168	0.135742	-23.9548	8.24e-127	4.21e-126
AC092427.1	0.643	-3.08384	0.364484	-8.46083	2.65e-17	3.2e-17
AC092535.1	0.429	-2.95662	0.528041	-5.59922	2.15e-08	2.31e-08
AC092658.1	2.21	-2.74915	0.201864	-13.6188	3.1e-42	5e-42
AC092809.3	1.33	-2.40575	0.246353	-9.76546	1.58e-22	2.04e-22
AC092868.1	58	3.29992	0.155859	21.1724	1.71e-99	5.81e-99
AC092979.1	2120	-5.32271	0.283081	-18.8027	7.17e-79	1.8e-78
AC093155.3	3.37	2.01452	0.577645	3.48747	0.000488	0.000497
AC093225.1	0.398	-2.35468	0.470725	-5.00224	5.67e-07	5.98e-07
AC093520.1	1.93	3.14311	0.280541	11.2037	3.91e-29	5.43e-29
AC093536.1	2.46	2.14118	0.177282	12.0778	1.38e-33	2.02e-33
AC093673.1	131	2.10905	0.0868808	24.2752	3.58e-130	1.93e-129
AC093752.2	84.3	-2.24603	0.100843	-22.2725	6.83e-110	2.69e-109
AC093797.1	118	-3.39565	0.113936	-29.803	3.57e-195	6.61e-194
AC093844.1	1.54	3.06944	0.405476	7.56997	3.73e-14	4.31e-14
AC094019.2	3.36	-3.1703	0.209478	-15.1343	9.62e-52	1.73e-51
AC096633.1	12.8	-4.26738	0.173613	-24.5799	2.07e-133	1.18e-132
AC096713.1	2.11	-3.15747	0.289063	-10.9231	8.94e-28	1.22e-27
AC097658.1	38.3	-3.3835	0.128085	-26.416	8.97e-154	7.5e-153
AC098583.1	9.57	4.14055	0.199976	20.7052	3.11e-95	9.87e-95
AC098850.1	7.2	-2.98492	0.210277	-14.1952	9.81e-46	1.64e-45
AC099336.2	40.2	-2.99558	0.108102	-27.7106	5.2e-169	5.62e-168
AC099340.1	0.487	-2.15812	0.391173	-5.51705	3.45e-08	3.68e-08
AC099677.1	3.9	-2.87293	0.184593	-15.5636	1.29e-54	2.38e-54
AC100821.1	25.2	-2.13884	0.102679	-20.8304	2.3e-96	7.42e-96
AC100861.1	112	2.03424	0.102393	19.867	7.85e-88	2.24e-87
AC103591.2	19.9	-2.83643	0.111669	-25.4003	2.5e-142	1.67e-141
AC103740.1	114	-3.17878	0.137649	-23.0934	5.39e-118	2.41e-117
AC104115.1	0.505	-2.46085	0.3928	-6.26491	3.73e-10	4.09e-10
AC104117.1	2.07	-3.00809	0.220259	-13.6571	1.83e-42	2.96e-42
AC104390.1	0.646	-2.89157	0.336721	-8.58743	8.89e-18	1.08e-17
AC104563.1	5.32	-2.31316	0.16495	-14.0234	1.12e-44	1.86e-44
AC104806.1	0.293	-2.01007	0.527743	-3.80881	0.00014	0.000143
AC104986.1	3.27	-2.04755	0.158042	-12.9557	2.18e-38	3.37e-38
AC105339.4	1.42	-2.83989	0.330679	-8.58807	8.84e-18	1.07e-17
AC106782.1	109	2.63922	0.127335	20.7267	1.99e-95	6.33e-95
AC108058.1	11.9	2.1734	0.149061	14.5806	3.73e-48	6.42e-48
AC108134.1	760	-3.76627	0.121613	-30.9692	1.4e-210	3.66e-209
AC108676.1	14.5	2.33904	0.182644	12.8066	1.51e-37	2.3e-37
AC109446.2	5.78	3.0866	0.247525	12.4699	1.09e-35	1.63e-35
AC109583.1	166	-2.54146	0.142475	-17.838	3.58e-71	8.1e-71
AC109631.1	1.34	-2.62256	0.243992	-10.7485	6.02e-27	8.17e-27
AC110275.1	1.3	2.43788	0.952827	2.55857	0.0105	0.0106
AC110285.2	257	-2.38261	0.130689	-18.2312	2.92e-74	6.88e-74
AC112721.1	1.63	2.94718	0.311961	9.44725	3.48e-21	4.42e-21
AC112777.1	18	2.87517	0.168719	17.0412	4.06e-65	8.51e-65
AC113554.1	2.24	3.41887	0.523881	6.52603	6.75e-11	7.47e-11
AC114730.3	44.3	-3.06118	0.107297	-28.5299	4.99e-179	6.59e-178
AC118344.1	23.3	-2.09642	0.105914	-19.7936	3.38e-87	9.51e-87
AC123912.3	28.5	-5.59445	0.165476	-33.8083	1.49e-250	9.66e-249
AC124067.2	11.8	3.80995	0.218592	17.4295	4.93e-68	1.07e-67
AC124067.4	44.3	2.46979	0.153605	16.0788	3.59e-58	6.95e-58
AC124312.3	43.3	-2.32162	0.125399	-18.5138	1.6e-76	3.88e-76
AC124916.1	1.48	2.81212	0.230305	12.2104	2.73e-34	4.03e-34
AC124947.2	21.1	5.51206	0.230422	23.9216	1.83e-126	9.22e-126
AC126773.4	20.5	2.99032	0.201418	14.8463	7.35e-50	1.29e-49
AC127164.1	41.6	-2.30356	0.113445	-20.3055	1.15e-91	3.47e-91
AC129507.1	165	-2.44439	0.103789	-23.5515	1.21e-122	5.79e-122
AC130456.2	23.4	5.03771	0.253003	19.9116	3.23e-88	9.24e-88
AC130456.3	10.7	2.76397	0.19525	14.1561	1.71e-45	2.85e-45
AC133065.2	4.24	2.74598	0.325587	8.43395	3.34e-17	4.02e-17
AC133473.1	1.2	-2.13335	0.264429	-8.06774	7.16e-16	8.47e-16
AC133555.4	2.9	2.40513	0.364118	6.60536	3.97e-11	4.4e-11
AC133963.1	32.6	-2.1465	0.186504	-11.5091	1.19e-30	1.68e-30
AC134775.1	1.37	-2.88869	0.254867	-11.3341	8.89e-30	1.24e-29
AC135782.1	4.26	4.29475	0.289153	14.8529	6.67e-50	1.17e-49
AC136443.1	96.6	3.64351	0.191521	19.0241	1.08e-80	2.76e-80
AC136475.3	5450	-5.02138	0.169322	-29.6558	2.85e-193	4.99e-192
AC136632.1	98.7	-2.16499	0.0901233	-24.0226	1.61e-127	8.37e-127
AC138035.1	231	-2.56248	0.0970984	-26.3905	1.76e-153	1.45e-152
AC138207.7	1.97	-2.00384	0.188226	-10.6459	1.82e-26	2.46e-26
AC142381.3	13.1	2.59167	0.156744	16.5344	2.08e-61	4.16e-61
AC144548.1	35.1	-2.24596	0.0975687	-23.0193	2.99e-117	1.32e-116
AC147055.1	2.25	2.56426	0.31872	8.04551	8.59e-16	1.02e-15
AC241585.1	55.8	2.16903	0.0876644	24.7424	3.74e-135	2.2e-134
AC243562.2	9.2	-2.31849	0.15666	-14.7995	1.48e-49	2.58e-49
AC244205.1	2.17	2.91579	0.332298	8.7746	1.72e-18	2.1e-18
ACAD11	1980	-2.12607	0.0655236	-32.4473	5.91e-231	2.46e-229
ACADL	1330	-4.82771	0.141793	-34.0476	4.4e-254	3.33e-252
ACAN	125	2.34411	0.141632	16.5508	1.58e-61	3.17e-61
ACE	1650	2.17158	0.080955	26.8246	1.67e-158	1.49e-157
ACP7	14.9	2.61051	0.231975	11.2534	2.23e-29	3.1e-29
ACSL5	3520	3.7905	0.109559	34.5978	2.72e-262	2.72e-260
ACSM6	96.2	-6.25729	0.218356	-28.6564	1.33e-180	1.8e-179
ACTA1	156	-5.06528	0.197257	-25.6786	2.03e-145	1.42e-144
ACTA2	15900	2.72989	0.123405	22.1214	1.97e-108	7.58e-108
ACTB	145000	2.11273	0.0808083	26.145	1.12e-150	8.74e-150
ACTBL2	18.9	4.06223	0.219291	18.5244	1.31e-76	3.2e-76
ACTBP1	0.741	2.0019	0.425862	4.70081	2.59e-06	2.71e-06
ACTBP9	2.27	3.71102	0.412481	8.99682	2.32e-19	2.88e-19
ACTG1P14	4.48	-2.15455	0.160256	-13.4444	3.32e-41	5.29e-41
ACTG1P25	3.97	2.68121	0.23531	11.3944	4.46e-30	6.26e-30
ACTG2	1800	3.42712	0.182065	18.8236	4.84e-79	1.22e-78
ACTN2	144	-3.20141	0.11973	-26.7386	1.68e-157	1.48e-156
ADAM12	1090	4.69384	0.183171	25.6255	7.93e-145	5.54e-144
ADAM19	1190	3.21554	0.132587	24.2524	6.24e-130	3.34e-129
ADAM23	182	2.12502	0.109546	19.3984	7.96e-84	2.14e-83
ADAM28	1920	3.06009	0.125068	24.4674	3.29e-132	1.83e-131
ADAM32	118	-2.098	0.0948004	-22.1307	1.6e-108	6.19e-108
ADAM7	6.17	-5.90647	0.209894	-28.1402	3.16e-174	3.71e-173
ADAM8	2020	2.76306	0.104335	26.4824	1.55e-154	1.3e-153
ADAM9	6270	2.45566	0.0930191	26.3995	1.39e-153	1.15e-152
ADAMDEC1	127	3.97645	0.208468	19.0746	4.1e-81	1.06e-80
ADAMTS12	1300	3.76226	0.143116	26.2882	2.62e-152	2.11e-151
ADAMTS14	393	3.64974	0.161595	22.5858	5.98e-113	2.48e-112
ADAMTS17	466	-3.16538	0.0935941	-33.8203	9.94e-251	6.51e-249
ADAMTS18	33.1	2.42473	0.17209	14.0899	4.38e-45	7.29e-45
ADAMTS2	3180	2.38963	0.104772	22.8079	3.83e-115	1.64e-114
ADAMTS6	114	3.01841	0.119338	25.293	3.82e-141	2.48e-140
ADAMTS7	424	2.4192	0.103477	23.3792	6.95e-121	3.24e-120
ADAMTSL1	239	2.09342	0.112179	18.6615	1.02e-77	2.51e-77
ADAMTSL5	164	2.10356	0.118028	17.8225	4.73e-71	1.07e-70
ADCY10P1	223	-2.29984	0.098672	-23.3079	3.69e-120	1.7e-119
ADGRB2	212	2.46883	0.111642	22.1138	2.33e-108	8.96e-108
ADGRE1	27	2.14119	0.162873	13.1464	1.78e-39	2.79e-39
ADGRE3	17.7	3.07903	0.244452	12.5956	2.23e-36	3.36e-36
ADGRF1	791	5.49703	0.179594	30.6081	9.56e-206	2.27e-204
ADGRF2	6.33	3.59529	0.26758	13.4363	3.7e-41	5.9e-41
ADGRF4	149	4.9084	0.184686	26.577	1.25e-155	1.08e-154
ADGRG6	1330	2.39514	0.100815	23.7577	9.14e-125	4.51e-124
ADGRG7	73.4	3.64393	0.320088	11.3841	5.02e-30	7.04e-30
ADH6	135	3.07322	0.163525	18.7936	8.52e-79	2.13e-78
ADORA2B	217	2.16945	0.113343	19.1405	1.16e-81	3.02e-81
ADRB3	8.21	3.01357	0.227901	13.2231	6.45e-40	1.01e-39
ADTRP	198	4.56091	0.176956	25.7742	1.73e-146	1.24e-145
AEBP1	21600	3.07967	0.127046	24.2406	8.31e-130	4.44e-129
AF131215.1	0.897	-2.89661	0.300831	-9.62868	6.05e-22	7.75e-22
AF131215.2	3.72	-2.40967	0.186574	-12.9154	3.69e-38	5.67e-38
AF131215.4	8.2	-2.49029	0.148446	-16.7757	3.68e-63	7.51e-63
AF201337.1	13.8	2.74935	0.150084	18.3188	5.86e-75	1.39e-74
AFAP1	2080	2.0396	0.0703872	28.9769	1.29e-184	1.85e-183
AFF3	144	2.18627	0.144197	15.1617	6.34e-52	1.14e-51
AGAP13P	3.07	-2.26488	0.231237	-9.7946	1.19e-22	1.54e-22
AGAP5	624	-2.39103	0.0770678	-31.025	2.48e-211	6.63e-210
AGMAT	115	2.05341	0.115332	17.8043	6.54e-71	1.47e-70
AGMO	119	5.4847	0.196048	27.9764	3.15e-172	3.6e-171
AGR2	17100	5.10277	0.178868	28.5281	5.26e-179	6.93e-178
AGR3	949	4.45802	0.14687	30.3535	2.26e-202	4.92e-201
AGRP	6.43	3.67169	0.252043	14.5677	4.51e-48	7.73e-48
AHNAK2	5140	4.79752	0.131187	36.5702	8.5e-293	4.18e-290
AHR	4140	2.59364	0.0810191	32.0127	7.25e-225	2.66e-223
AIF1	728	2.15386	0.124215	17.3398	2.36e-67	5.07e-67
AIM2	63.2	3.66862	0.179534	20.4341	8.32e-93	2.55e-92
AJAP1	324	-2.17205	0.137518	-15.7946	3.39e-56	6.38e-56
AK4	1130	3.57792	0.113547	31.5106	6.23e-218	1.9e-216
AK4P1	22.4	2.86752	0.162067	17.6934	4.71e-70	1.05e-69
AK5	89.9	3.36328	0.156129	21.5417	6.33e-103	2.26e-102
AKR1B10	1160	5.35693	0.206369	25.958	1.48e-148	1.1e-147
AKR1B15	9.8	4.30096	0.234851	18.3136	6.45e-75	1.53e-74
AKR1B1P3	0.469	-2.24503	0.392577	-5.71869	1.07e-08	1.15e-08
AKR1C4	45.1	4.60747	0.239793	19.2143	2.81e-82	7.37e-82
AKR1C7P	1.01	2.14104	0.257401	8.31792	8.95e-17	1.07e-16
AKR7A3	8360	-3.01387	0.156788	-19.2226	2.39e-82	6.29e-82
AKR7L	573	-2.26645	0.130012	-17.4326	4.66e-68	1.01e-67
AL021707.5	11.2	4.94951	0.752561	6.57688	4.8e-11	5.33e-11
AL031777.1	5.94	3.26313	0.250682	13.017	9.8e-39	1.52e-38
AL033381.1	1.58	2.74043	0.346191	7.91593	2.45e-15	2.88e-15
AL033384.1	9.71	2.66629	0.19461	13.7007	1.01e-42	1.63e-42
AL035458.2	3.72	-2.08947	0.178944	-11.6767	1.68e-31	2.4e-31
AL049830.3	43.6	-5.55043	0.205332	-27.0315	6.3e-161	5.95e-160
AL050343.2	48.1	-2.02661	0.0729604	-27.7769	8.25e-170	9.01e-169
AL117382.1	9.02	2.81965	0.190198	14.8248	1.01e-49	1.77e-49
AL121723.1	2.3	-2.03515	0.195221	-10.4248	1.91e-25	2.55e-25
AL121761.1	123	4.04131	0.16742	24.1387	9.81e-129	5.17e-128
AL121839.2	1610	-3.35563	0.106552	-31.4928	1.09e-217	3.3e-216
AL122020.1	5.28	-2.89964	0.161057	-18.0038	1.82e-72	4.17e-72
AL132838.1	2.6	-2.13552	0.165182	-12.9283	3.12e-38	4.8e-38
AL133343.2	2.56	2.29855	0.330722	6.95009	3.65e-12	4.1e-12
AL133346.1	7.32	-2.69362	0.217518	-12.3835	3.21e-35	4.79e-35
AL135999.1	797	-2.14426	0.0844524	-25.3902	3.24e-142	2.15e-141
AL136968.2	0.606	-2.00414	0.39289	-5.10103	3.38e-07	3.57e-07
AL138789.1	1.55	2.48754	0.338971	7.33852	2.16e-13	2.47e-13
AL139095.2	9.62	-2.78011	0.137223	-20.2598	2.91e-91	8.74e-91
AL139147.1	2.17	2.11175	0.225846	9.35038	8.73e-21	1.11e-20
AL139805.1	9.47	-2.55761	0.140399	-18.2167	3.8e-74	8.92e-74
AL157392.3	863	-2.04955	0.0650062	-31.5286	3.52e-218	1.09e-216
AL158151.1	17.5	2.03129	0.145169	13.9926	1.73e-44	2.86e-44
AL158156.1	1.85	-2.16946	0.216983	-9.9983	1.55e-23	2.03e-23
AL158823.1	3.24	2.31254	0.205286	11.265	1.95e-29	2.72e-29
AL161742.1	0.465	-2.37102	0.457455	-5.18308	2.18e-07	2.32e-07
AL161787.1	255	6.06731	0.208505	29.0991	3.68e-186	5.57e-185
AL162385.1	0.349	-2.06644	0.577928	-3.5756	0.000349	0.000356
AL353150.1	133	-3.15804	0.135555	-23.2971	4.74e-120	2.18e-119
AL353795.1	0.51	-2.01903	0.37839	-5.33583	9.51e-08	1.01e-07
AL354733.3	38	-2.46615	0.112769	-21.869	5.13e-106	1.9e-105
AL355102.4	72.7	-2.16562	0.160365	-13.5043	1.47e-41	2.36e-41
AL355336.1	3.2	-2.1554	0.176089	-12.2404	1.89e-34	2.79e-34
AL360093.1	4.19	-2.4421	0.179948	-13.5711	5.94e-42	9.56e-42
AL365357.1	71.5	-5.84279	0.376926	-15.5012	3.41e-54	6.28e-54
AL445231.1	32.7	-2.06965	0.0946348	-21.8699	5.03e-106	1.87e-105
AL445433.1	1.81	-2.06227	0.215701	-9.56077	1.17e-21	1.49e-21
AL450384.2	143	-2.93799	0.0817148	-35.9543	4.34e-283	1.16e-280
AL450405.1	303	-2.15583	0.130707	-16.4937	4.07e-61	8.13e-61
AL451142.1	1.51	2.70532	0.211926	12.7654	2.56e-37	3.89e-37
AL512328.1	6.19	2.22115	0.244953	9.06767	1.22e-19	1.51e-19
AL512637.1	1.62	-2.18208	0.225497	-9.67675	3.79e-22	4.86e-22
AL590004.3	145	2.05507	0.154527	13.2991	2.34e-40	3.7e-40
AL590556.1	1.42	2.12807	0.243518	8.73886	2.35e-18	2.88e-18
AL590666.2	30.3	3.13727	0.178401	17.5855	3.18e-69	7.02e-69
AL591846.1	180	-6.34721	0.277724	-22.8543	1.32e-115	5.75e-115
AL591866.1	1.41	-2.5395	0.239862	-10.5873	3.41e-26	4.59e-26
AL596223.1	1.02	2.36609	0.286593	8.25593	1.51e-16	1.8e-16
AL606490.2	1.01	-2.08771	0.341796	-6.10806	1.01e-09	1.1e-09
AL627309.5	390	-2.10574	0.101541	-20.7378	1.58e-95	5.04e-95
AL645568.1	1.41	-2.62833	0.263693	-9.96741	2.12e-23	2.77e-23
AL663070.1	5.61	2.08364	0.174259	11.9571	5.96e-33	8.64e-33
AL691403.1	0.517	-2.08894	0.431705	-4.83881	1.31e-06	1.37e-06
AL731733.1	24.9	-2.60866	0.117356	-22.2285	1.82e-109	7.16e-109
AL732414.1	4.25	-2.18669	0.152356	-14.3525	1.03e-46	1.74e-46
ALB	18900	-4.79636	0.213932	-22.42	2.51e-111	1.01e-110
ALDH1L1	2490	-2.48162	0.146112	-16.9843	1.07e-64	2.23e-64
ALDH1L2	3380	-2.81482	0.106334	-26.4716	2.06e-154	1.73e-153
ALDH3A1	410	4.93145	0.17669	27.9102	2.01e-171	2.25e-170
ALDH3B1	2240	2.41421	0.0896887	26.9177	1.36e-159	1.26e-158
ALDH3B2	119	3.87048	0.176353	21.9473	9.18e-107	3.45e-106
ALDOB	9370	-2.6374	0.20323	-12.9774	1.64e-38	2.54e-38
ALDOC	714	2.29526	0.101177	22.6856	6.21e-114	2.62e-113
ALG1L	77.9	2.69406	0.162643	16.5643	1.26e-61	2.54e-61
ALG1L5P	0.728	2.05899	0.394356	5.22115	1.78e-07	1.89e-07
ALKAL1	35.2	3.07698	0.17647	17.4363	4.37e-68	9.5e-68
ALKAL2	909	-3.02339	0.156608	-19.3054	4.83e-83	1.28e-82
ALMS1P1	16.3	-2.41334	0.117173	-20.5964	2.96e-94	9.31e-94
ALOX5AP	1180	2.0894	0.129479	16.137	1.4e-58	2.72e-58
ALPG	78.5	8.43826	0.354366	23.8123	2.49e-125	1.24e-124
ALPI	21.7	5.88157	0.350146	16.7975	2.55e-63	5.2e-63
ALPK2	143	3.35642	0.166991	20.0994	7.47e-90	2.2e-89
ALPP	77	7.82203	0.330694	23.6534	1.09e-123	5.3e-123
ALX1	1.62	2.30881	0.313883	7.35563	1.9e-13	2.18e-13
AMHR2	197	-3.82219	0.178022	-21.4704	2.95e-102	1.04e-101
AMIGO2	1470	2.84042	0.105825	26.8407	1.08e-158	9.76e-158
AMN	783	3.61094	0.170431	21.187	1.26e-99	4.27e-99
AMTN	17	6.42354	0.342786	18.7392	2.37e-78	5.9e-78
AMY1B	358	-2.95043	0.34458	-8.5624	1.11e-17	1.34e-17
AMY2A	705000	-4.05636	0.269483	-15.0524	3.33e-51	5.93e-51
AMY2B	150000	-4.03593	0.276851	-14.578	3.88e-48	6.66e-48
ANGPT2	325	2.52655	0.115067	21.9572	7.39e-107	2.79e-106
ANGPTL2	2010	2.67817	0.11067	24.1995	2.25e-129	1.19e-128
ANGPTL7	71.2	2.09485	0.224226	9.34261	9.4e-21	1.19e-20
ANK1	236	2.16501	0.13233	16.3607	3.65e-60	7.23e-60
ANK2	559	2.03316	0.130489	15.581	9.79e-55	1.82e-54
ANKFN1	44.2	4.17695	0.194994	21.4209	8.53e-102	2.98e-101
ANKRD20A11P	11.4	-2.66895	0.165303	-16.1458	1.22e-58	2.36e-58
ANKRD20A2P	39.2	-2.98193	0.174768	-17.0622	2.84e-65	5.95e-65
ANKRD20A4P	46.5	-2.63323	0.182173	-14.4545	2.35e-47	4e-47
ANKRD20A5P	147	-2.74728	0.117969	-23.2881	5.86e-120	2.7e-119
ANKRD20A7P	14.9	-2.20425	0.308848	-7.137	9.54e-13	1.08e-12
ANKRD20A8P	6.08	-3.8315	0.250609	-15.2888	9.08e-53	1.65e-52
ANKRD20A9P	2.96	-3.48663	0.312272	-11.1654	6.02e-29	8.35e-29
ANKRD24	298	-2.13974	0.109444	-19.551	4.04e-85	1.1e-84
ANKRD30B	52.6	-4.65097	0.286869	-16.2129	4.09e-59	7.99e-59
ANKRD34B	3.82	2.10382	0.307705	6.83713	8.08e-12	9.06e-12
ANKRD40CL	60.1	5.82431	0.270759	21.5111	1.23e-102	4.35e-102
ANKRD45	20.4	2.49548	0.164341	15.1848	4.46e-52	8.04e-52
ANKRD53	251	-3.46357	0.0988018	-35.0558	3.19e-269	4.27e-267
ANKRD55	9.83	3.4394	0.221783	15.508	3.06e-54	5.65e-54
ANKRD62	49.2	-6.06785	0.171333	-35.4154	9.88e-275	1.5e-272
ANKS4B	306	4.48334	0.157367	28.4896	1.57e-178	2.06e-177
ANLN	645	4.79447	0.140907	34.0257	9.29e-254	6.77e-252
ANO1	3930	3.79711	0.109747	34.5988	2.64e-262	2.68e-260
ANOS1	271	3.51831	0.133032	26.447	3.95e-154	3.32e-153
ANP32D	0.417	-2.10987	0.375136	-5.62428	1.86e-08	2e-08
ANPEP	41900	-3.01638	0.158407	-19.042	7.66e-81	1.97e-80
ANTXR1	7110	3.61151	0.13156	27.4515	6.66e-166	6.8e-165
ANTXR2	3010	2.36923	0.0804037	29.4667	7.7e-191	1.28e-189
ANXA1	8140	3.17991	0.112515	28.262	1.01e-175	1.22e-174
ANXA10	2650	3.159	0.186314	16.9552	1.76e-64	3.65e-64
ANXA13	490	5.71032	0.210122	27.1763	1.24e-162	1.19e-161
ANXA2	49900	2.61217	0.0917522	28.4699	2.77e-178	3.57e-177
ANXA2P2	566	3.22712	0.100222	32.1996	1.79e-227	7.12e-226
AOX1	6650	-3.79577	0.141131	-26.8954	2.48e-159	2.27e-158
AP000251.1	3.41	2.31549	0.229201	10.1024	5.39e-24	7.08e-24
AP000346.1	12.9	-3.07934	0.137434	-22.4059	3.45e-111	1.39e-110
AP000695.2	22.3	4.1488	0.180987	22.9233	2.72e-116	1.19e-115
AP000757.2	29.8	-2.57251	0.165343	-15.5586	1.39e-54	2.57e-54
AP000925.1	3.81	-2.37976	0.169631	-14.029	1.04e-44	1.72e-44
AP001020.2	12.7	-2.00063	0.123836	-16.1555	1.04e-58	2.02e-58
AP001120.2	9.22	-3.30641	0.295308	-11.1965	4.24e-29	5.89e-29
AP001350.1	11.7	-2.48194	0.105297	-23.5708	7.69e-123	3.68e-122
AP001469.1	2.31	-2.13243	0.200242	-10.6492	1.76e-26	2.37e-26
AP002001.1	17.1	-3.75577	0.22256	-16.8753	6.83e-64	1.41e-63
AP002001.2	30.4	-2.32268	0.223228	-10.405	2.35e-25	3.14e-25
AP002498.1	14.5	5.81138	0.306393	18.9671	3.19e-80	8.12e-80
AP002761.4	124	2.54627	0.124674	20.4235	1.03e-92	3.17e-92
AP002807.1	242	-2.44365	0.110788	-22.057	8.19e-108	3.12e-107
AP002812.1	3.01	-2.03712	0.170608	-11.9403	7.29e-33	1.06e-32
AP002852.1	1.73	2.31834	0.256467	9.03954	1.57e-19	1.96e-19
AP003392.1	18.7	-2.02267	0.0956081	-21.1558	2.44e-99	8.24e-99
AP005018.2	13.7	2.95486	0.269877	10.9489	6.72e-28	9.22e-28
AP005233.2	25.7	5.00991	0.248901	20.1281	4.19e-90	1.24e-89
AP005901.1	0.979	2.50977	0.28188	8.90369	5.4e-19	6.68e-19
AP006621.1	150	-4.05878	0.183998	-22.0589	7.85e-108	2.99e-107
AP1S3	338	2.62119	0.0902162	29.0546	1.35e-185	1.99e-184
AP4B1-AS1	85	-2.09105	0.0996963	-20.9742	1.13e-97	3.73e-97
APCDD1L	126	2.48347	0.15677	15.8414	1.61e-56	3.05e-56
APCS	769	2.41433	0.231809	10.4152	2.11e-25	2.82e-25
APLN	102	2.39395	0.134327	17.8218	4.79e-71	1.08e-70
APLNR	1050	2.56763	0.146052	17.5803	3.49e-69	7.69e-69
APOA4	71.4	3.96141	0.372865	10.6242	2.3e-26	3.1e-26
APOA5	53.8	-5.51239	0.279177	-19.7451	8.83e-87	2.47e-86
APOBEC1	124	8.26316	0.291374	28.3593	6.43e-177	7.99e-176
APOBEC3D	142	2.26748	0.102327	22.1593	8.5e-109	3.3e-108
APOBEC3G	414	2.00341	0.093491	21.4289	7.18e-102	2.51e-101
APOBR	545	2.13588	0.119178	17.9218	7.97e-72	1.81e-71
APOC1	1910	3.50861	0.172859	20.2976	1.35e-91	4.07e-91
APOC1P1	3.85	2.09352	0.235978	8.87167	7.21e-19	8.89e-19
APOC2	59.7	2.71756	0.199398	13.6288	2.7e-42	4.36e-42
APOC4-APOC2	181	2.57078	0.185066	13.8911	7.17e-44	1.18e-43
APOE	7700	3.00137	0.149744	20.0433	2.31e-89	6.75e-89
APOL1	8330	4.07596	0.11919	34.1971	2.67e-256	2.1e-254
AQP10	13.6	3.53697	0.229727	15.3964	1.73e-53	3.16e-53
AQP12A	2370	-5.03662	0.2651	-18.9989	1.74e-80	4.44e-80
AQP12B	15400	-6.93215	0.247314	-28.0298	7.05e-173	8.14e-172
AQP5	1740	5.49659	0.180185	30.5053	2.22e-204	5.1e-203
AQP6	39.4	3.09338	0.180937	17.0965	1.58e-65	3.32e-65
AQP8	9090	-3.75982	0.280431	-13.4073	5.48e-41	8.71e-41
AQP9	205	2.44016	0.16505	14.7844	1.85e-49	3.22e-49
ARC	66.1	2.03512	0.180334	11.2853	1.55e-29	2.16e-29
AREG	821	3.99561	0.163486	24.4401	6.42e-132	3.55e-131
ARHGAP15	243	2.19625	0.136577	16.0807	3.48e-58	6.74e-58
ARHGAP40	63.9	2.471	0.234547	10.5352	5.94e-26	7.99e-26
ARHGAP42	400	2.35832	0.0862754	27.3348	1.64e-164	1.63e-163
ARHGDIB	4070	2.245	0.102828	21.8327	1.14e-105	4.2e-105
ARHGDIG	1730	-4.97856	0.168905	-29.4755	5.94e-191	9.9e-190
ARHGEF4	1860	-2.36633	0.104773	-22.5853	6.05e-113	2.5e-112
ARL11	77.5	2.18924	0.134508	16.2759	1.46e-59	2.87e-59
ARL14	867	2.24762	0.149047	15.08	2.19e-51	3.92e-51
ARL4C	2910	2.74628	0.109246	25.1385	1.89e-139	1.19e-138
ARL4D	305	2.10185	0.104452	20.1225	4.68e-90	1.38e-89
ARL9	29	3.27749	0.155934	21.0184	4.45e-98	1.48e-97
ARMH4	191	2.30795	0.0976503	23.6348	1.69e-123	8.17e-123
ARNTL2	927	2.97475	0.104328	28.5135	7.98e-179	1.05e-177
ARPC1B	8170	2.19626	0.0808619	27.1607	1.89e-162	1.81e-161
ARPC3P4	2.72	-2.54632	0.177116	-14.3766	7.26e-47	1.23e-46
ARSDP1	0.597	-2.16609	0.391713	-5.52978	3.21e-08	3.43e-08
ARSF	19.7	-4.369	0.227151	-19.2338	1.93e-82	5.09e-82
ARSI	174	3.37459	0.14522	23.2378	1.89e-119	8.61e-119
ART3	129	-2.29399	0.198032	-11.5839	4.97e-31	7.06e-31
ASB11	3.2	-2.92245	0.251794	-11.6065	3.82e-31	5.43e-31
ASB14	82.5	-2.81814	0.0792739	-35.5494	8.48e-277	1.47e-274
ASB2	119	2.14319	0.146568	14.6225	2.02e-48	3.48e-48
ASF1B	304	3.57896	0.120524	29.695	8.9e-194	1.58e-192
ASPHD2	465	3.67527	0.106982	34.3542	1.22e-258	1.04e-256
ASPM	292	4.00752	0.138635	28.9069	9.77e-184	1.37e-182
ASPN	2400	3.3896	0.135185	25.0737	9.62e-139	6.01e-138
ASS1	5400	2.06257	0.095485	21.601	1.76e-103	6.33e-103
ATG9B	219	3.15835	0.141204	22.3673	8.2e-111	3.28e-110
ATOH1	12.2	5.50501	0.444729	12.3783	3.42e-35	5.1e-35
ATP10A	472	2.94345	0.101293	29.0588	1.19e-185	1.77e-184
ATP1A3	116	2.277	0.146467	15.5462	1.69e-54	3.12e-54
ATP2C2	616	3.09109	0.151207	20.4427	6.97e-93	2.14e-92
ATP4A	666	-7.25731	0.279446	-25.9704	1.07e-148	8e-148
ATP5MC1P4	6.35	3.37062	0.209039	16.1244	1.72e-58	3.34e-58
ATP5MC1P5	1.45	3.10905	0.397969	7.81229	5.62e-15	6.56e-15
ATP6V0D2	30.1	3.56167	0.168385	21.152	2.65e-99	8.93e-99
AUNIP	36.9	2.12132	0.10728	19.7737	5.01e-87	1.4e-86
AURKA	302	2.6476	0.0983266	26.9266	1.07e-159	9.93e-159
AURKB	190	3.62203	0.147997	24.4736	2.82e-132	1.57e-131
AXDND1	37.9	2.42704	0.200292	12.1175	8.53e-34	1.25e-33
AXL	2180	2.42534	0.0973097	24.9239	4.1e-137	2.49e-136
AZGP1	13000	-2.4915	0.150473	-16.5578	1.41e-61	2.83e-61
B2M	83200	2.12225	0.0828758	25.6076	1.25e-144	8.76e-144
B3GALNT2	867	-2.18533	0.0778303	-28.0781	1.81e-173	2.11e-172
B3GALT2	71.8	2.19419	0.15055	14.5745	4.08e-48	7.01e-48
B3GALT4	491	2.02888	0.068938	29.4305	2.24e-190	3.67e-189
B3GAT2	152	-2.40274	0.0819161	-29.3317	4.09e-189	6.63e-188
B3GAT3P1	0.862	2.02551	0.237096	8.54302	1.31e-17	1.58e-17
B3GNT3	2320	4.05405	0.12348	32.8317	2.08e-236	9.82e-235
B3GNT6	306	7.52422	0.35901	20.9582	1.58e-97	5.21e-97
B4GALNT2	12.5	4.07384	0.292908	13.9082	5.64e-44	9.3e-44
B4GALNT3	2350	2.45151	0.106896	22.9337	2.15e-116	9.4e-116
BACE1	10700	-2.6136	0.101618	-25.7197	7.03e-146	4.99e-145
BAIAP2L2	1040	3.59671	0.131115	27.4317	1.15e-165	1.17e-164
BANK1	303	3.36236	0.123717	27.1778	1.19e-162	1.14e-161
BASP1	991	2.74476	0.12968	21.1657	1.98e-99	6.71e-99
BATF	367	4.22123	0.140227	30.1028	4.45e-199	8.91e-198
BBOX1	42.5	2.04074	0.185517	11.0003	3.81e-28	5.24e-28
BBOX1-AS1	19	5.47879	0.326976	16.7559	5.13e-63	1.05e-62
BCAR3	975	2.40322	0.0783448	30.6749	1.23e-206	2.96e-205
BCAS1	1850	5.1607	0.161355	31.9835	1.85e-224	6.7e-223
BCAS4	337	2.0359	0.0996926	20.4218	1.07e-92	3.27e-92
BCAT1	5410	-2.06393	0.120948	-17.0646	2.72e-65	5.72e-65
BCL11B	223	3.20446	0.131667	24.3375	7.85e-131	4.28e-130
BCL2A1	184	2.78367	0.171429	16.238	2.72e-59	5.32e-59
BCO1	76.2	3.9731	0.133098	29.851	8.52e-196	1.6e-194
BDNF	45.9	2.04616	0.123233	16.6041	6.51e-62	1.32e-61
BEAN1	241	2.98884	0.128921	23.1835	6.68e-119	3.02e-118
BEGAIN	1330	-4.06641	0.118311	-34.3704	6.97e-259	6.05e-257
BEND4	12.7	3.23498	0.238461	13.5661	6.36e-42	1.02e-41
BEND6	77.9	2.72989	0.126045	21.658	5.1e-104	1.85e-103
BFSP2	3.24	3.55479	0.2667	13.3288	1.57e-40	2.49e-40
BGN	28600	2.93582	0.117573	24.9701	1.29e-137	7.9e-137
BHLHA15	3120	-5.97408	0.194612	-30.6973	6.18e-207	1.5e-205
BICDL2	8240	-2.967	0.1167	-25.4242	1.36e-142	9.12e-142
BIK	464	3.67899	0.115295	31.9094	1.98e-223	6.94e-222
BIRC3	3530	2.06196	0.119972	17.187	3.33e-66	7.06e-66
BIRC5	423	3.56175	0.140531	25.3449	1.02e-141	6.7e-141
BIRC7	97.5	5.99967	0.243534	24.6359	5.21e-134	3e-133
BLK	139	4.29533	0.220767	19.4564	2.57e-84	6.97e-84
BLM	129	2.47618	0.102191	24.231	1.05e-129	5.6e-129
BMP3	39.5	3.20046	0.194618	16.4448	9.14e-61	1.82e-60
BMP4	1040	3.38829	0.114967	29.4718	6.62e-191	1.1e-189
BMP7	255	3.00117	0.180768	16.6023	6.71e-62	1.36e-61
BMPR1AP2	17.1	2.45938	0.225449	10.9088	1.05e-27	1.43e-27
BMS1P1	552	-2.31698	0.0777401	-29.8041	3.45e-195	6.41e-194
BMS1P15	4.01	2.11956	0.183691	11.5387	8.42e-31	1.19e-30
BMS1P2	112	-2.1992	0.0876628	-25.087	6.89e-139	4.31e-138
BMS1P4	51	-2.46976	0.100335	-24.6152	8.69e-134	4.99e-133
BNC2	442	2.1394	0.114501	18.6846	6.61e-78	1.64e-77
BNIP3	16200	-4.39763	0.129167	-34.0461	4.64e-254	3.47e-252
BNIP3P1	33.6	-4.50918	0.17027	-26.4825	1.54e-154	1.3e-153
BPI	23.4	2.97801	0.180308	16.5162	2.8e-61	5.61e-61
BPIFB1	476	7.29045	0.2813	25.917	4.28e-148	3.16e-147
BRD7P3	1.73	-2.86626	0.238806	-12.0025	3.45e-33	5.01e-33
BRD9P2	2.74	-2.24391	0.248032	-9.04689	1.47e-19	1.83e-19
BRI3P1	0.95	-2.79235	0.275794	-10.1248	4.29e-24	5.64e-24
BRINP1	36.9	3.15301	0.165068	19.1013	2.46e-81	6.38e-81
BRINP3	6.48	2.42707	0.217055	11.1818	5.01e-29	6.94e-29
BRSK2	3900	-5.07092	0.164123	-30.897	1.31e-209	3.34e-208
BST1	248	2.56201	0.111137	23.0527	1.38e-117	6.13e-117
BST2	3980	2.95696	0.114195	25.8939	7.79e-148	5.73e-147
BTBD11	147	2.26309	0.134698	16.8012	2.39e-63	4.89e-63
BTBD16	48.3	3.17956	0.166016	19.1522	9.28e-82	2.42e-81
BTBD6P1	1.56	3.07534	0.422511	7.27871	3.37e-13	3.85e-13
BTG2	21600	-2.80963	0.117366	-23.939	1.2e-126	6.09e-126
BTK	280	2.10685	0.125451	16.7942	2.69e-63	5.5e-63
BTLA	41.7	3.6507	0.190654	19.1483	9.99e-82	2.6e-81
BTN1A1	2.74	2.99077	0.254486	11.7522	6.88e-32	9.88e-32
BTNL3	68.2	4.14818	0.301964	13.7373	6.07e-43	9.86e-43
BTNL8	287	3.70596	0.191183	19.3843	1.05e-83	2.8e-83
BTNL9	911	-2.24143	0.10772	-20.8079	3.67e-96	1.18e-95
BUB1	269	4.02879	0.132376	30.4344	1.92e-203	4.33e-202
BUB1B	219	3.33087	0.1243	26.7969	3.51e-158	3.12e-157
BX088651.4	66.6	-2.12103	0.123402	-17.188	3.27e-66	6.94e-66
BX284668.2	91.1	-2.7882	0.139383	-20.0039	5.09e-89	1.48e-88
BX470102.1	65.7	4.97733	0.192738	25.8243	4.73e-147	3.43e-146
BX664727.3	78.3	-2.99099	0.106839	-27.9953	1.85e-172	2.13e-171
BX679664.3	120	-2.27378	0.0995447	-22.8418	1.76e-115	7.63e-115
BX842568.3	3.33	-2.78723	0.216351	-12.8829	5.62e-38	8.62e-38
C10orf55	28.9	2.77197	0.145393	19.0654	4.89e-81	1.26e-80
C10orf62	5.47	-2.64963	0.178676	-14.8292	9.48e-50	1.66e-49
C11orf16	2.09	2.06568	0.258483	7.99155	1.33e-15	1.57e-15
C11orf53	77.2	3.31805	0.165321	20.0703	1.34e-89	3.93e-89
C11orf86	76.4	7.93215	0.289087	27.4387	9.49e-166	9.65e-165
C12orf56	15.6	2.84679	0.223085	12.761	2.71e-37	4.12e-37
C12orf71	3.79	-2.28948	0.166256	-13.7708	3.82e-43	6.22e-43
C15orf48	1560	3.53443	0.148744	23.7618	8.29e-125	4.09e-124
C16orf54	211	3.88896	0.155676	24.9811	9.81e-138	6.02e-137
C16orf74	110	2.81043	0.155368	18.0889	3.9e-73	9.03e-73
C16orf96	26.8	-2.64049	0.116597	-22.6464	1.51e-113	6.33e-113
C17orf99	5.16	2.71174	0.231569	11.7103	1.13e-31	1.62e-31
C1orf195	0.902	-2.19028	0.311217	-7.03777	1.95e-12	2.21e-12
C1orf94	2.62	2.47591	0.278375	8.89413	5.89e-19	7.27e-19
C1QA	4000	2.40804	0.132348	18.1948	5.68e-74	1.33e-73
C1QB	4510	2.02906	0.134312	15.1071	1.45e-51	2.6e-51
C1QC	3590	2.04674	0.131251	15.5941	7.98e-55	1.48e-54
C1QTNF3	1000	2.21147	0.121545	18.1946	5.69e-74	1.33e-73
C1QTNF5	2010	2.10706	0.0950024	22.179	5.47e-109	2.13e-108
C2	1150	3.36708	0.135366	24.8738	1.43e-136	8.58e-136
C20orf85	5.66	3.8377	0.35045	10.9508	6.59e-28	9.04e-28
C2CD4B	2090	-3.23678	0.157909	-20.4977	2.26e-93	6.98e-93
C2orf66	15	-2.44216	0.171859	-14.2102	7.92e-46	1.33e-45
C2orf91	6.74	2.70293	0.227925	11.8589	1.94e-32	2.79e-32
C2orf92	191	-2.93518	0.0812554	-36.1229	9.92e-286	3.25e-283
C3orf70	171	2.27362	0.100238	22.6823	6.7e-114	2.82e-113
C3orf80	104	2.96973	0.132987	22.331	1.85e-110	7.35e-110
C3P1	16.7	-3.48254	0.262302	-13.2768	3.15e-40	4.97e-40
C5	1430	-2.9448	0.120568	-24.4244	9.41e-132	5.18e-131
C5orf46	87.8	3.37101	0.20651	16.3238	6.69e-60	1.32e-59
C6orf15	82.4	8.28769	0.366416	22.6182	2.87e-113	1.19e-112
C6orf201	27.8	-3.26852	0.127201	-25.6958	1.3e-145	9.21e-145
C6orf223	363	3.22028	0.141787	22.712	3.41e-114	1.44e-113
C6orf58	38.5	3.58893	0.315609	11.3714	5.8e-30	8.13e-30
C7orf57	14.6	4.05244	0.241918	16.7513	5.54e-63	1.13e-62
C8B	19.2	2.24317	0.227393	9.86472	5.92e-23	7.69e-23
C8orf31	80.8	2.83774	0.132081	21.4848	2.16e-102	7.65e-102
C8orf49	119	-3.14089	0.134096	-23.4227	2.51e-121	1.17e-120
C8orf74	1.75	2.91562	0.277249	10.5163	7.27e-26	9.75e-26
C9orf131	9.42	-2.5025	0.125973	-19.8654	8.11e-88	2.31e-87
CA14	38.2	2.99428	0.147953	20.2381	4.53e-91	1.35e-90
CA4	479	-2.34495	0.181134	-12.9459	2.48e-38	3.83e-38
CA7	6.69	2.83646	0.252476	11.2346	2.76e-29	3.84e-29
CA9	2870	3.87165	0.212833	18.191	6.08e-74	1.42e-73
CABP4	133	2.07789	0.107291	19.3668	1.47e-83	3.93e-83
CACNA1E	25.2	2.41774	0.144994	16.6748	2e-62	4.06e-62
CACNA2D3	55.9	2.23263	0.139868	15.9624	2.33e-57	4.47e-57
CACNB3	867	2.00844	0.0796243	25.224	2.18e-140	1.41e-139
CACNG4	394	3.80705	0.179627	21.1942	1.08e-99	3.68e-99
CACNG6	40.7	5.51678	0.311448	17.7133	3.31e-70	7.38e-70
CACNG8	41.7	3.45184	0.191835	17.9938	2.18e-72	4.99e-72
CALB2	349	4.11515	0.180873	22.7516	1.38e-114	5.9e-114
CALCB	36.2	-2.48627	0.148918	-16.6956	1.41e-62	2.87e-62
CALCR	4.61	2.46992	0.208246	11.8606	1.9e-32	2.74e-32
CALHM3	101	3.02963	0.195881	15.4667	5.82e-54	1.07e-53
CALHM5	243	2.69231	0.105567	25.5035	1.8e-143	1.23e-142
CALHM6	123	2.7856	0.131939	21.1128	6.07e-99	2.04e-98
CALML4	855	2.07015	0.0923776	22.4096	3.17e-111	1.28e-110
CALML6	62.5	-2.87451	0.13081	-21.9747	5.03e-107	1.9e-106
CAMK2N1	3610	3.35437	0.0895368	37.4635	3.62e-307	1.07e-303
CAMK2N2	700	-2.9941	0.167637	-17.8607	2.39e-71	5.41e-71
CAMK4	216	2.72522	0.121168	22.4912	5.06e-112	2.06e-111
CAP1P1	6.9	3.75819	0.18121	20.7395	1.53e-95	4.86e-95
CAPG	6430	3.06526	0.113737	26.9505	5.63e-160	5.22e-159
CAPN5	3730	2.96831	0.103603	28.6509	1.56e-180	2.1e-179
CAPN8	2880	3.93919	0.185663	21.217	6.66e-100	2.28e-99
CAPN9	421	5.65125	0.239535	23.5926	4.59e-123	2.2e-122
CAPSL	5.8	2.80891	0.250415	11.217	3.36e-29	4.67e-29
CARD11	1810	3.77384	0.125122	30.1613	7.62e-200	1.56e-198
CARD16	280	2.56122	0.102849	24.9027	6.96e-137	4.21e-136
CARTPT	38.5	2.89432	0.250384	11.5595	6.61e-31	9.37e-31
CASC9	32.9	4.08674	0.35254	11.5923	4.51e-31	6.4e-31
CASP1P2	1.42	2.08425	0.298712	6.97745	3.01e-12	3.38e-12
CATSPER1	54.1	3.78709	0.165166	22.929	2.39e-116	1.04e-115
CATSPERB	641	-2.66009	0.141008	-18.8648	2.22e-79	5.61e-79
CBFA2T3	1620	-2.81848	0.110878	-25.4196	1.53e-142	1.02e-141
CBR3	158	2.25731	0.0913274	24.7167	7.07e-135	4.13e-134
CBS	5430	-4.58182	0.164346	-27.8791	4.78e-171	5.33e-170
CBY3	11.1	-2.36594	0.124984	-18.9299	6.46e-80	1.64e-79
CCDC110	379	-3.47433	0.115786	-30.0066	8.06e-198	1.6e-196
CCDC141	252	-2.59106	0.138015	-18.7738	1.24e-78	3.09e-78
CCDC144A	391	-2.92653	0.204143	-14.3357	1.31e-46	2.21e-46
CCDC144B	295	-2.57124	0.143519	-17.9157	8.9e-72	2.03e-71
CCDC144NL	5.87	-2.10911	0.229411	-9.1936	3.8e-20	4.76e-20
CCDC170	97.8	2.4858	0.125769	19.7648	5.99e-87	1.68e-86
CCDC180	368	-2.44608	0.0786184	-31.1134	1.59e-212	4.36e-211
CCDC184	135	2.23376	0.128745	17.3502	1.97e-67	4.24e-67
CCDC18-AS1	790	-2.04675	0.0840439	-24.3533	5.35e-131	2.92e-130
CCDC190	16.7	5.62471	0.325454	17.2827	6.35e-67	1.36e-66
CCDC33	16.1	4.48852	0.271342	16.5419	1.83e-61	3.67e-61
CCDC60	2.07	2.12638	0.330048	6.44265	1.17e-10	1.3e-10
CCDC74A	329	2.02073	0.0866686	23.3156	3.08e-120	1.42e-119
CCDC80	8960	2.32184	0.125448	18.5084	1.77e-76	4.29e-76
CCDC89	16.1	2.0667	0.131289	15.7417	7.83e-56	1.47e-55
CCIN	9.88	2.29318	0.174967	13.1064	3.03e-39	4.72e-39
CCKBR	368	-3.75551	0.193053	-19.4533	2.73e-84	7.39e-84
CCL13	92.9	3.39375	0.179459	18.911	9.26e-80	2.34e-79
CCL17	95.6	5.78532	0.253104	22.8575	1.23e-115	5.35e-115
CCL19	847	4.02569	0.224814	17.9067	1.05e-71	2.38e-71
CCL20	564	4.56042	0.194351	23.4649	9.31e-122	4.39e-121
CCL21	1420	2.84428	0.185421	15.3395	4.16e-53	7.57e-53
CCL22	209	5.01393	0.193565	25.903	6.16e-148	4.54e-147
CCL24	62	6.03107	0.218475	27.6053	9.6e-168	1.01e-166
CCL26	45	3.78939	0.216961	17.4658	2.61e-68	5.69e-68
CCL8	31.7	2.67964	0.19909	13.4594	2.71e-41	4.33e-41
CCN4	701	3.45062	0.161632	21.3486	4.01e-101	1.39e-100
CCN6	82	3.29869	0.19423	16.9834	1.09e-64	2.27e-64
CCNA1	13.7	2.25066	0.165945	13.5626	6.67e-42	1.07e-41
CCNA2	343	2.36094	0.0940047	25.1152	3.4e-139	2.14e-138
CCNB1	592	2.60916	0.0857372	30.432	2.07e-203	4.65e-202
CCNB2	303	3.464	0.113339	30.5631	3.79e-205	8.81e-204
CCNB2P1	0.691	-2.4875	0.371032	-6.70426	2.02e-11	2.26e-11
CCNJL	119	2.97177	0.131603	22.5813	6.61e-113	2.73e-112
CCNP	25	2.64273	0.191815	13.7775	3.48e-43	5.68e-43
CCNYL7	7.59	-3.54165	0.156944	-22.5662	9.3e-113	3.83e-112
CCR3	7.27	2.92541	0.24167	12.105	9.94e-34	1.45e-33
CCR4	79.4	3.81566	0.225256	16.9392	2.31e-64	4.79e-64
CCR5AS	7.38	2.93528	0.188883	15.5402	1.85e-54	3.43e-54
CCR7	256	3.56717	0.171893	20.7522	1.17e-95	3.74e-95
CCR8	10.5	3.85817	0.238901	16.1496	1.14e-58	2.22e-58
CCR9	15.6	2.3705	0.164941	14.3719	7.77e-47	1.31e-46
CCRL2	235	2.2421	0.109868	20.4073	1.44e-92	4.4e-92
CD109	1060	3.68449	0.117511	31.3546	8.43e-216	2.5e-214
CD163L1	163	2.68918	0.124332	21.6291	9.57e-104	3.46e-103
CD177	115	2.07191	0.189842	10.9139	9.89e-28	1.35e-27
CD180	185	2.94651	0.153716	19.1685	6.78e-82	1.77e-81
CD19	112	4.86263	0.232779	20.8894	6.68e-97	2.18e-96
CD1A	64.6	4.48637	0.25691	17.4628	2.75e-68	5.99e-68
CD1B	10	2.94481	0.2379	12.3783	3.42e-35	5.1e-35
CD1C	118	3.56408	0.186282	19.1327	1.35e-81	3.5e-81
CD1E	61	3.14845	0.210917	14.9275	2.18e-50	3.86e-50
CD2	334	2.6721	0.145565	18.3567	2.92e-75	6.97e-75
CD207	80.6	3.90173	0.195692	19.9381	1.9e-88	5.47e-88
CD22	367	3.27401	0.169273	19.3416	2.4e-83	6.4e-83
CD247	170	2.70733	0.124594	21.7292	1.09e-104	3.98e-104
CD248	2590	2.02535	0.108153	18.7267	3e-78	7.45e-78
CD27	197	3.59182	0.147347	24.3766	3.03e-131	1.66e-130
CD28	96.1	3.11716	0.180094	17.3085	4.06e-67	8.7e-67
CD300A	404	2.09132	0.123547	16.9274	2.82e-64	5.85e-64
CD300LB	40.3	2.11712	0.145514	14.5492	5.91e-48	1.01e-47
CD300LF	165	2.75435	0.156344	17.6173	1.82e-69	4.01e-69
CD3D	168	3.42425	0.1478	23.1681	9.56e-119	4.3e-118
CD3E	491	2.57436	0.150776	17.0741	2.31e-65	4.87e-65
CD3G	89.2	3.02232	0.149658	20.1949	1.09e-90	3.24e-90
CD4	1740	2.01255	0.110738	18.1741	8.28e-74	1.93e-73
CD40LG	32	2.75068	0.191576	14.3582	9.47e-47	1.6e-46
CD48	447	3.31879	0.149323	22.2255	1.95e-109	7.65e-109
CD5	217	2.58428	0.13512	19.1259	1.54e-81	3.99e-81
CD52	713	3.89219	0.151501	25.6908	1.48e-145	1.05e-144
CD55	7160	3.21153	0.120227	26.7122	3.4e-157	2.98e-156
CD58	599	2.12748	0.0890062	23.9026	2.88e-126	1.45e-125
CD6	306	2.34057	0.1297	18.046	8.48e-73	1.96e-72
CD68	4910	3.01339	0.143875	20.9445	2.11e-97	6.95e-97
CD69	245	2.02082	0.151901	13.3035	2.21e-40	3.49e-40
CD7	209	2.45497	0.136776	17.9489	4.9e-72	1.12e-71
CD70	37.7	4.47449	0.222983	20.0665	1.45e-89	4.24e-89
CD74	57900	2.63441	0.121807	21.6278	9.84e-104	3.56e-103
CD79A	556	5.42296	0.193815	27.9801	2.84e-172	3.24e-171
CD79B	307	3.49517	0.170529	20.4961	2.33e-93	7.22e-93
CD82	4060	2.1111	0.0732728	28.8115	1.54e-182	2.13e-181
CD86	354	2.62217	0.136294	19.239	1.74e-82	4.61e-82
CD96	189	2.45481	0.140432	17.4804	2.02e-68	4.4e-68
CDA	446	4.57795	0.150516	30.415	3.48e-203	7.79e-202
CDC20	470	4.4064	0.148072	29.7585	1.35e-194	2.45e-193
CDC20B	6.65	2.76313	0.234882	11.7639	5.99e-32	8.6e-32
CDC20P1	57.3	-3.07286	0.117539	-26.1433	1.17e-150	9.11e-150
CDC25C	63.6	4.19518	0.156089	26.8769	4.09e-159	3.73e-158
CDC42EP2	845	2.02889	0.0863409	23.4987	4.21e-122	2e-121
CDC42P1	1.06	2.20351	0.219069	10.0585	8.43e-24	1.11e-23
CDC45	139	3.7411	0.142234	26.3025	1.79e-152	1.45e-151
CDCA2	87.4	3.69325	0.135773	27.2017	6.21e-163	6.02e-162
CDCA4P1	5.02	-2.07925	0.137028	-15.1739	5.26e-52	9.47e-52
CDCA5	332	3.50776	0.11477	30.5635	3.75e-205	8.74e-204
CDCA7	645	2.41361	0.152567	15.82	2.26e-56	4.28e-56
CDCA8	296	3.06444	0.102775	29.8168	2.36e-195	4.4e-194
CDH11	3550	3.65006	0.136405	26.759	9.7e-158	8.57e-157
CDH13	249	2.9551	0.117407	25.1698	8.59e-140	5.46e-139
CDH15	60.6	-2.3026	0.202793	-11.3544	7.05e-30	9.86e-30
CDH16	19	3.34963	0.231755	14.4533	2.39e-47	4.07e-47
CDH17	1410	5.88068	0.203427	28.9081	9.45e-184	1.33e-182
CDH2	434	3.48378	0.147283	23.6537	1.08e-123	5.26e-123
CDH23	1220	-2.8692	0.102602	-27.9645	4.4e-172	4.99e-171
CDH3	2480	4.84632	0.154762	31.3147	2.94e-215	8.64e-214
CDH6	500	2.4263	0.127663	19.0056	1.53e-80	3.93e-80
CDHR2	1260	6.19992	0.177708	34.8882	1.12e-266	1.32e-264
CDHR4	3.1	2.83318	0.275739	10.2749	9.15e-25	1.21e-24
CDHR5	1140	3.41387	0.156719	21.7834	3.33e-105	1.23e-104
CDK1	440	3.8429	0.118421	32.4512	5.21e-231	2.19e-229
CDKN2A	387	3.77969	0.188627	20.0379	2.57e-89	7.51e-89
CDKN2A-DT	1.3	2.48979	0.351452	7.08431	1.4e-12	1.58e-12
CDKN2B	828	2.8206	0.125903	22.403	3.68e-111	1.48e-110
CDKN2B-AS1	18.1	2.30481	0.155495	14.8224	1.05e-49	1.83e-49
CDKN3	142	3.35041	0.114787	29.1881	2.75e-187	4.32e-186
CDNF	123	-2.22276	0.0849314	-26.1712	5.65e-151	4.42e-150
CDR2L	1510	2.37069	0.0848655	27.9347	1.01e-171	1.14e-170
CDT1	251	2.93958	0.117772	24.96	1.66e-137	1.02e-136
CDX1	49.6	4.71221	0.211449	22.2853	5.13e-110	2.03e-109
CEACAM1	1870	4.12097	0.109989	37.467	3.18e-307	1.07e-303
CEACAM16	13.2	-3.962	0.212641	-18.6324	1.76e-77	4.32e-77
CEACAM18	8.44	5.6011	0.457375	12.2462	1.76e-34	2.6e-34
CEACAM7	1450	4.05994	0.199469	20.3538	4.3e-92	1.31e-91
CECR2	413	-4.13751	0.121763	-33.9802	4.38e-253	3.15e-251
CEL	1200000	-4.51282	0.282745	-15.9608	2.4e-57	4.59e-57
CELA2A	449000	-3.20048	0.349238	-9.16418	4.99e-20	6.25e-20
CELA2B	57300	-3.51365	0.328361	-10.7006	1.01e-26	1.37e-26
CELA3A	1050000	-4.06161	0.307802	-13.1955	9.31e-40	1.46e-39
CELA3B	439000	-4.2718	0.32126	-13.297	2.41e-40	3.8e-40
CELP	12000	-5.11569	0.290701	-17.5978	2.56e-69	5.65e-69
CELSR1	1410	3.22885	0.101773	31.7259	6.83e-221	2.28e-219
CEMIP	1770	5.45175	0.149912	36.3665	1.44e-289	6.09e-287
CENPA	75	3.70554	0.144156	25.705	1.03e-145	7.28e-145
CENPE	202	3.35348	0.110966	30.2208	1.26e-200	2.63e-199
CENPF	745	3.95157	0.148985	26.5233	5.22e-155	4.46e-154
CENPI	54.3	2.9327	0.111114	26.3937	1.62e-153	1.34e-152
CENPK	115	2.9743	0.110947	26.8083	2.59e-158	2.31e-157
CENPM	166	3.81429	0.138857	27.4691	4.11e-166	4.22e-165
CENPU	245	2.37186	0.0940955	25.207	3.36e-140	2.15e-139
CENPUP2	4.11	-2.43058	0.187863	-12.938	2.75e-38	4.24e-38
CENPW	138	2.76251	0.0987187	27.9837	2.57e-172	2.94e-171
CEP250-AS1	6.24	2.1417	0.174992	12.2389	1.93e-34	2.84e-34
CEP55	310	4.72843	0.156848	30.1466	1.19e-199	2.42e-198
CER1	3.09	-2.25277	0.249976	-9.01196	2.02e-19	2.51e-19
CERKL	276	2.16671	0.116811	18.5489	8.33e-77	2.03e-76
CERS4	2590	-2.87951	0.0974875	-29.5372	9.59e-192	1.62e-190
CES1	2100	2.43676	0.160496	15.1827	4.6e-52	8.3e-52
CES4A	589	-2.13169	0.112294	-18.9832	2.35e-80	5.99e-80
CFAP300	82.9	2.52809	0.0977422	25.8649	1.65e-147	1.2e-146
CFAP45	72.2	2.82379	0.145632	19.39	9.38e-84	2.52e-83
CFAP47	9.76	2.18024	0.222953	9.77891	1.39e-22	1.79e-22
CFAP54	21.8	2.39919	0.136774	17.5413	6.94e-69	1.52e-68
CFAP70	514	-2.21375	0.118516	-18.6788	7.36e-78	1.82e-77
CFAP77	3.01	2.06509	0.265256	7.78529	6.96e-15	8.11e-15
CFAP91	1140	-2.89176	0.104579	-27.6513	2.69e-168	2.88e-167
CFC1B	36.5	2.25639	0.388088	5.81412	6.1e-09	6.58e-09
CFH	3960	2.29423	0.0976619	23.4915	4.98e-122	2.36e-121
CFL1	25900	2.12581	0.0719592	29.5419	8.36e-192	1.42e-190
CGB3	48.8	7.63481	0.451911	16.8945	4.94e-64	1.02e-63
CGB5	413	10.6274	0.387507	27.4249	1.38e-165	1.4e-164
CGB7	56.2	3.36665	0.181836	18.5147	1.57e-76	3.82e-76
CGB8	129	9.32804	0.358399	26.027	2.45e-149	1.86e-148
CGREF1	299	2.14807	0.114144	18.8189	5.29e-79	1.33e-78
CHAD	746	-4.58445	0.148575	-30.8561	4.65e-209	1.18e-207
CHCHD3P3	4.66	2.81581	0.16125	17.4623	2.77e-68	6.04e-68
CHI3L2	102	2.69574	0.158569	17.0005	8.14e-65	1.7e-64
CHIT1	461	4.24326	0.22329	19.0033	1.6e-80	4.09e-80
CHP2	42.9	4.04601	0.273897	14.772	2.22e-49	3.86e-49
CHRD	2100	-2.71267	0.0996212	-27.2298	2.88e-163	2.81e-162
CHRDL2	218	3.14656	0.202	15.5771	1.04e-54	1.93e-54
CHRM3	1050	-2.74557	0.135489	-20.2642	2.66e-91	8e-91
CHRNA1	26.7	2.9095	0.192063	15.1486	7.74e-52	1.39e-51
CHRNA3	92.5	2.72753	0.153536	17.7647	1.33e-70	2.97e-70
CHRNB4	13.3	2.25686	0.145072	15.5568	1.43e-54	2.65e-54
CHST13	22.1	2.2304	0.175332	12.721	4.52e-37	6.86e-37
CHST6	130	4.62844	0.17568	26.3459	5.72e-153	4.64e-152
CHSY3	142	2.6227	0.111484	23.5254	2.24e-122	1.07e-121
CIB4	3.51	-2.42441	0.249228	-9.72767	2.3e-22	2.96e-22
CICP16	29	-2.05237	0.105691	-19.4187	5.36e-84	1.45e-83
CILP2	325	5.09408	0.188844	26.9751	2.9e-160	2.71e-159
CIP2A	157	2.0146	0.0783048	25.7276	5.74e-146	4.08e-145
CIR1P2	3.13	-2.10183	0.196422	-10.7006	1.01e-26	1.37e-26
CIT	355	2.17635	0.0927024	23.4768	7.04e-122	3.33e-121
CKAP2	436	2.07694	0.0774174	26.8279	1.53e-158	1.37e-157
CKAP2L	120	4.23358	0.157236	26.9251	1.12e-159	1.03e-158
CKLF	932	2.61865	0.0761607	34.3832	4.5e-259	3.96e-257
CKLF-CMTM1	32.7	2.22543	0.102699	21.6693	3.99e-104	1.45e-103
CKM	134	-3.82213	0.211317	-18.0871	4.02e-73	9.32e-73
CKMT1A	781	2.69567	0.107581	25.0572	1.46e-138	9.07e-138
CKMT1B	832	2.68411	0.106269	25.2577	9.32e-141	6.04e-140
CKS1BP3	9.09	4.46313	0.2127	20.9832	9.34e-98	3.09e-97
CKS2	419	3.56954	0.103926	34.3468	1.57e-258	1.33e-256
CLCA1	151	5.11928	0.329814	15.5217	2.47e-54	4.57e-54
CLCA2	30.6	2.54733	0.243275	10.471	1.17e-25	1.57e-25
CLCA3P	1.52	2.30075	0.246334	9.33998	9.64e-21	1.22e-20
CLCN1	34.2	4.75649	0.209295	22.7263	2.46e-114	1.05e-113
CLCNKA	178	-3.12896	0.152354	-20.5374	9.97e-94	3.11e-93
CLDN11	355	2.34401	0.121938	19.223	2.38e-82	6.25e-82
CLDN18	9750	7.01812	0.241723	29.0338	2.46e-185	3.6e-184
CLDN2	4160	2.58065	0.193061	13.367	9.43e-41	1.49e-40
CLEC11A	861	2.03218	0.0963053	21.1014	7.72e-99	2.58e-98
CLEC17A	26.9	4.10255	0.249359	16.4524	8.06e-61	1.61e-60
CLEC2B	357	2.18761	0.103568	21.1223	4.96e-99	1.67e-98
CLEC2L	16.6	2.73176	0.197978	13.7983	2.61e-43	4.26e-43
CLEC6A	2.39	2.22383	0.29331	7.58185	3.41e-14	3.94e-14
CLECL1	17.5	2.36661	0.172101	13.7512	5.01e-43	8.15e-43
CLIC1	14600	2.23634	0.0755611	29.5964	1.66e-192	2.86e-191
CLIC3	672	5.21771	0.179154	29.1241	1.78e-186	2.72e-185
CLPS	652000	-4.2099	0.332066	-12.6779	7.84e-37	1.19e-36
CLPSL1	1190	-4.54949	0.357733	-12.7175	4.72e-37	7.17e-37
CLPSL2	22.6	-3.55503	0.203035	-17.5094	1.21e-68	2.66e-68
CLRN3	276	5.76099	0.197753	29.1323	1.4e-186	2.15e-185
CLSPN	67.9	2.8186	0.12703	22.1885	4.44e-109	1.73e-108
CLTB	5700	2.00045	0.0820328	24.386	2.41e-131	1.32e-130
CMTM1	37.4	2.0798	0.101963	20.3976	1.76e-92	5.35e-92
CMTM3	2030	2.9381	0.109234	26.8974	2.36e-159	2.16e-158
CNN1	1350	2.46849	0.144946	17.0304	4.89e-65	1.02e-64
CNTN1	863	2.34398	0.126737	18.4948	2.27e-76	5.51e-76
CNTNAP2	129	2.84482	0.166679	17.0676	2.58e-65	5.43e-65
COCH	1560	-3.92487	0.158927	-24.696	1.18e-134	6.87e-134
COL10A1	4060	6.77201	0.20927	32.3601	1e-229	4.1e-228
COL11A1	4200	6.04758	0.214692	28.1686	1.42e-174	1.68e-173
COL12A1	10300	3.74135	0.137912	27.1285	4.54e-162	4.33e-161
COL14A1	3710	2.86249	0.137151	20.8711	9.8e-97	3.19e-96
COL16A1	4940	2.38718	0.107911	22.1217	1.95e-108	7.53e-108
COL18A1-AS1	7.66	-2.57023	0.170688	-15.0581	3.05e-51	5.44e-51
COL1A1	185000	4.3113	0.174124	24.7599	2.43e-135	1.43e-134
COL1A2	122000	4.20894	0.156882	26.8286	1.5e-158	1.34e-157
COL22A1	439	3.50693	0.171795	20.4134	1.27e-92	3.89e-92
COL24A1	74.5	2.70747	0.153641	17.6221	1.67e-69	3.69e-69
COL26A1	119	-2.03513	0.130273	-15.622	5.16e-55	9.6e-55
COL28A1	558	-2.4641	0.146481	-16.822	1.68e-63	3.45e-63
COL3A1	136000	4.21006	0.16147	26.0734	7.3e-150	5.61e-149
COL4A1	19100	2.27235	0.0992413	22.8972	4.95e-116	2.16e-115
COL4A2	22000	2.21287	0.0958319	23.0911	5.68e-118	2.53e-117
COL4A3	405	-2.32765	0.137743	-16.8985	4.61e-64	9.53e-64
COL5A1	19200	3.73968	0.141604	26.4094	1.07e-153	8.92e-153
COL5A2	12700	3.86537	0.135981	28.4258	9.7e-178	1.22e-176
COL6A2	23800	2.01841	0.09967	20.2509	3.49e-91	1.05e-90
COL6A3	37700	2.47993	0.11932	20.7838	6.06e-96	1.95e-95
COL6A4P1	2.53	3.15332	0.268954	11.7244	9.56e-32	1.37e-31
COL6A5	16	3.91719	0.253259	15.4671	5.78e-54	1.06e-53
COL7A1	2120	3.57032	0.139878	25.5245	1.05e-143	7.23e-143
COL8A1	3430	4.3871	0.161225	27.2111	4.81e-163	4.66e-162
COL8A2	1140	3.66221	0.1406	26.0471	1.45e-149	1.11e-148
COL9A2	626	2.05437	0.117495	17.4848	1.87e-68	4.08e-68
COLEC10	5.13	2.9962	0.191493	15.6465	3.51e-55	6.54e-55
COLEC12	812	2.06164	0.131715	15.6523	3.2e-55	5.98e-55
COMP	3850	4.79339	0.160954	29.7812	6.85e-195	1.25e-193
COMTD1	2440	-2.21066	0.106228	-20.8105	3.48e-96	1.12e-95
COQ8A	7860	-2.4187	0.0875194	-27.6362	4.09e-168	4.35e-167
CORIN	228	2.88403	0.132909	21.6992	2.09e-104	7.6e-104
CORO1A	1890	2.08521	0.123432	16.8936	5.01e-64	1.03e-63
COTL1	5790	2.55229	0.0929827	27.4491	7.13e-166	7.27e-165
COX6B2	211	4.43767	0.176879	25.0887	6.61e-139	4.14e-138
COX7CP1	2.92	-3.05337	0.198156	-15.4089	1.43e-53	2.6e-53
CPA1	1950000	-3.75998	0.31485	-11.9421	7.14e-33	1.03e-32
CPA2	359000	-4.20971	0.293918	-14.3227	1.58e-46	2.66e-46
CPA4	598	-4.16651	0.137658	-30.2672	3.1e-201	6.51e-200
CPA6	48	5.11181	0.287659	17.7704	1.2e-70	2.69e-70
CPB1	1090000	-3.15586	0.301238	-10.4763	1.11e-25	1.48e-25
CPNE7	257	2.67489	0.125682	21.283	1.63e-100	5.62e-100
CPS1	370	2.14138	0.164111	13.0484	6.49e-39	1.01e-38
CPVL	919	2.07248	0.117246	17.6763	6.38e-70	1.42e-69
CPXM1	1210	2.77726	0.150496	18.4541	4.84e-76	1.17e-75
CPXM2	1100	2.29695	0.116097	19.7847	4.03e-87	1.13e-86
CPZ	817	3.76011	0.138073	27.2328	2.65e-163	2.6e-162
CR1	177	2.48343	0.159843	15.5367	1.96e-54	3.62e-54
CR2	707	7.15561	0.271079	26.3968	1.49e-153	1.23e-152
CRABP2	1670	5.00192	0.163606	30.5729	2.81e-205	6.57e-204
CRACD	420	3.93141	0.123824	31.7501	3.17e-221	1.06e-219
CRACR2B	6910	-2.43645	0.123148	-19.7847	4.04e-87	1.13e-86
CRB2	7.48	2.47973	0.19863	12.4841	9.11e-36	1.37e-35
CRCT1	26.1	2.44571	0.232913	10.5005	8.59e-26	1.15e-25
CREB3L3	104	2.0649	0.255571	8.07956	6.5e-16	7.7e-16
CREG2	117	4.64978	0.153037	30.3834	9.1e-203	2e-201
CRHR2	91.8	-3.89593	0.179306	-21.7278	1.12e-104	4.09e-104
CRIP1	4000	4.7793	0.134103	35.6389	3.5e-278	7.12e-276
CRISP3	2810	4.4897	0.260794	17.2155	2.03e-66	4.32e-66
CRISPLD1	253	3.36721	0.137227	24.5376	5.87e-133	3.32e-132
CRLF2	7.59	2.37974	0.183651	12.958	2.12e-38	3.28e-38
CRTAM	32	2.41001	0.160729	14.9942	8.01e-51	1.42e-50
CRTC1P1	0.428	-2.38481	0.504364	-4.72835	2.26e-06	2.37e-06
CRYBB1	16.1	2.05424	0.151494	13.5599	6.92e-42	1.11e-41
CRYBG2	520	5.13972	0.172484	29.7983	4.11e-195	7.56e-194
CRYGD	2.21	2.60271	0.302188	8.6129	7.12e-18	8.66e-18
CRYGN	10.3	2.38091	0.194549	12.2381	1.95e-34	2.87e-34
CRYM	70	4.04375	0.163765	24.6923	1.29e-134	7.52e-134
CRYZP1	13.3	-2.06793	0.110408	-18.7299	2.82e-78	7.01e-78
CSDC2	2220	-4.19183	0.143746	-29.1613	6e-187	9.35e-186
CSF2	24.7	6.38856	0.246462	25.9211	3.85e-148	2.85e-147
CSF2RA	304	2.55081	0.131673	19.3723	1.32e-83	3.54e-83
CSMD3	60	-4.42955	0.211433	-20.9502	1.87e-97	6.17e-97
CSPG5	36.1	2.30567	0.137111	16.8161	1.86e-63	3.81e-63
CSRP3	5.21	-4.272	0.292499	-14.6052	2.6e-48	4.48e-48
CST1	2210	7.96472	0.324225	24.5654	2.96e-133	1.68e-132
CST2	298	5.14579	0.23737	21.6784	3.28e-104	1.19e-103
CST4	62.5	7.94975	0.288565	27.5493	4.52e-167	4.72e-166
CST6	368	5.35609	0.194898	27.4815	2.92e-166	3.02e-165
CST7	189	2.56537	0.13914	18.4373	6.6e-76	1.59e-75
CSTA	293	2.63989	0.147248	17.9282	7.11e-72	1.62e-71
CSTB	6640	2.30279	0.0889362	25.8926	8.07e-148	5.93e-147
CT83	16.3	6.72317	0.620028	10.8433	2.15e-27	2.93e-27
CTBP2P8	16.6	-2.65152	0.105901	-25.0378	2.37e-138	1.47e-137
CTH	366	-2.38106	0.105061	-22.6636	1.02e-113	4.3e-113
CTHRC1	2910	4.25137	0.177141	23.9999	2.79e-127	1.44e-126
CTLA4	62.2	3.14386	0.185407	16.9565	1.72e-64	3.58e-64
CTNNA1P1	3.25	3.56861	0.269741	13.2297	5.91e-40	9.28e-40
CTNND2	1350	-2.57205	0.137971	-18.642	1.47e-77	3.61e-77
CTRB1	934000	-4.02389	0.30333	-13.2657	3.66e-40	5.76e-40
CTRB2	1110000	-3.93884	0.299323	-13.1592	1.51e-39	2.36e-39
CTRC	295000	-3.81654	0.291648	-13.0861	3.95e-39	6.16e-39
CTRL	48600	-3.90204	0.273586	-14.2625	3.75e-46	6.29e-46
CTSB	33700	2.11172	0.0849529	24.8576	2.14e-136	1.28e-135
CTSE	16900	6.52571	0.196165	33.2663	1.19e-242	6.6e-241
CTSK	4250	3.36727	0.128839	26.1354	1.44e-150	1.12e-149
CTSS	4730	2.94397	0.119351	24.6664	2.45e-134	1.42e-133
CTSW	124	2.63251	0.13702	19.2126	2.9e-82	7.62e-82
CUZD1	99700	-4.93721	0.248277	-19.8859	5.39e-88	1.54e-87
CXCL10	265	3.55203	0.204145	17.3995	8.32e-68	1.8e-67
CXCL13	403	6.23035	0.24016	25.9425	2.21e-148	1.64e-147
CXCL14	4500	3.3073	0.164126	20.151	2.64e-90	7.83e-90
CXCL16	3350	2.0615	0.0838046	24.5989	1.3e-133	7.44e-133
CXCL2	1820	-2.47149	0.182562	-13.5378	9.36e-42	1.5e-41
CXCL3	293	2.22242	0.167486	13.2693	3.49e-40	5.49e-40
CXCL5	3100	6.53278	0.23498	27.8015	4.17e-170	4.59e-169
CXCL8	1210	2.14682	0.183244	11.7156	1.06e-31	1.52e-31
CXCL9	814	4.44113	0.21265	20.8847	7.38e-97	2.41e-96
CXCR3	94.9	3.0164	0.156911	19.2237	2.35e-82	6.17e-82
CXCR4	2920	3.24184	0.139351	23.2638	1.03e-119	4.73e-119
CXorf65	10	2.60841	0.18364	14.2039	8.66e-46	1.45e-45
CYCSP24	1.71	-2.24678	0.217823	-10.3147	6.05e-25	8.03e-25
CYP17A1	62.7	-4.18148	0.142601	-29.3229	5.29e-189	8.51e-188
CYP1B1	1840	2.34752	0.143674	16.3392	5.2e-60	1.03e-59
CYP24A1	94.5	7.29144	0.318059	22.9248	2.63e-116	1.15e-115
CYP27B1	295	-2.00277	0.0850065	-23.5602	9.86e-123	4.72e-122
CYP27C1	70.2	2.89557	0.152553	18.9807	2.46e-80	6.28e-80
CYP2B6	62.2	4.66402	0.246449	18.9249	7.11e-80	1.8e-79
CYP2B7P	87.6	2.70602	0.156309	17.312	3.82e-67	8.2e-67
CYP2C18	498	5.40135	0.20354	26.537	3.63e-155	3.1e-154
CYP2C19	9	2.80796	0.301588	9.31059	1.27e-20	1.6e-20
CYP2C9	189	3.51642	0.206452	17.0327	4.7e-65	9.84e-65
CYP2E1	425	-2.23083	0.123974	-17.9943	2.16e-72	4.95e-72
CYP2S1	2030	5.84265	0.17909	32.6241	1.87e-233	8.35e-232
CYP2W1	117	2.99563	0.170451	17.5747	3.85e-69	8.47e-69
CYP3A4	1350	-4.83425	0.267938	-18.0424	9.05e-73	2.08e-72
CYP3A43	155	-8.34178	0.250396	-33.3143	2.39e-243	1.37e-241
CYP46A1	185	-2.15469	0.135875	-15.8579	1.24e-56	2.35e-56
CYP4F12	398	2.41583	0.135744	17.797	7.45e-71	1.68e-70
CYP4F3	471	4.16764	0.153312	27.1841	1e-162	9.66e-162
CYSLTR2	55.5	2.93168	0.137666	21.2955	1.25e-100	4.3e-100
CYTOR	629	2.53568	0.103122	24.5892	1.65e-133	9.42e-133
DAAM2-AS1	72.7	-2.52138	0.0890203	-28.3236	1.77e-176	2.18e-175
DACT1	714	2.1296	0.113668	18.7352	2.55e-78	6.35e-78
DACT3	301	2.16539	0.110383	19.6171	1.1e-85	3.03e-85
DAPP1	343	3.92293	0.13446	29.1754	3.98e-187	6.23e-186
DAW1	8.66	3.79466	0.269309	14.0904	4.35e-45	7.24e-45
DBH	91.6	-3.3262	0.129224	-25.7397	4.2e-146	3e-145
DBH-AS1	383	-3.23481	0.125987	-25.6756	2.19e-145	1.53e-144
DCBLD2	2580	2.20061	0.107222	20.524	1.31e-93	4.09e-93
DCHS2	77.1	3.78196	0.17406	21.7279	1.12e-104	4.09e-104
DCSTAMP	32.4	3.16854	0.198689	15.9472	2.98e-57	5.69e-57
DCT	44.6	-3.31929	0.127184	-26.0984	3.8e-150	2.93e-149
DDI1	1.36	-3.11793	0.267705	-11.6469	2.38e-31	3.39e-31
DDIAS	68.3	2.27191	0.100087	22.6993	4.55e-114	1.92e-113
DDTL	363	-2.28788	0.0899999	-25.4209	1.48e-142	9.9e-142
DDX4	9.36	-2.79072	0.154121	-18.1074	2.79e-73	6.46e-73
DDX60	1430	2.34076	0.0943086	24.8202	5.43e-136	3.22e-135
DEPDC1	108	3.96333	0.161206	24.5855	1.81e-133	1.03e-132
DEPDC1B	121	3.88845	0.132719	29.2984	1.09e-188	1.73e-187
DEPDC1P1	0.416	-2.39527	0.470513	-5.09076	3.57e-07	3.77e-07
DGCR5	688	-3.94545	0.136307	-28.9454	3.21e-184	4.6e-183
DGKI	56.9	2.88987	0.12864	22.4647	9.19e-112	3.73e-111
DHDH	38.4	4.25558	0.173969	24.4617	3.78e-132	2.1e-131
DHFR	697	2.17204	0.0716215	30.3266	5.11e-202	1.1e-200
DHFRP1	29.7	3.0048	0.181945	16.5149	2.87e-61	5.73e-61
DHRS9	1330	7.10041	0.209618	33.8731	1.66e-251	1.15e-249
DIAPH1-AS1	1.79	-2.03503	0.228619	-8.9014	5.51e-19	6.81e-19
DIAPH3	141	3.02851	0.120011	25.2353	1.64e-140	1.06e-139
DIO2	656	3.04835	0.133577	22.8209	2.84e-115	1.23e-114
DIPK1C	41.9	4.05036	0.182378	22.2086	2.84e-109	1.11e-108
DKK1	559	6.23951	0.189072	33.0007	7.95e-239	3.91e-237
DKK2	114	3.84885	0.165305	23.2833	6.54e-120	3e-119
DKK3	3470	2.57279	0.0909934	28.2745	7.12e-176	8.62e-175
DKK4	24.6	5.625	0.264644	21.255	2.96e-100	1.02e-99
DLEU2L	38.5	-2.27003	0.0941297	-24.116	1.7e-128	8.9e-128
DLEU7	20.6	2.76418	0.142261	19.4303	4.28e-84	1.15e-83
DLGAP1	30.3	2.45945	0.191005	12.8764	6.11e-38	9.37e-38
DLGAP5	214	4.71147	0.166569	28.2854	5.22e-176	6.34e-175
DLL3	7.09	3.03452	0.235952	12.8608	7.48e-38	1.15e-37
DLSTP1	34.8	-2.79966	0.0831965	-33.6512	2.99e-248	1.9e-246
DLX5	31.2	3.97899	0.202272	19.6715	3.79e-86	1.05e-85
DM1-AS	60	-2.96658	0.105636	-28.0829	1.59e-173	1.85e-172
DMBT1	7240	5.35771	0.220312	24.3187	1.24e-130	6.75e-130
DMBX1	36.8	6.00007	0.273861	21.9092	2.12e-106	7.92e-106
DMD	2280	-2.2322	0.100511	-22.2085	2.84e-109	1.11e-108
DMP1	2.45	2.25714	0.265678	8.49578	1.97e-17	2.37e-17
DNAH17-AS1	3.31	3.09239	0.261089	11.8442	2.31e-32	3.32e-32
DNAH2	285	2.9387	0.139581	21.0538	2.11e-98	7.04e-98
DNAH3	41.8	4.52206	0.172279	26.2484	7.45e-152	5.91e-151
DNAH8	5.43	2.37378	0.221554	10.7142	8.73e-27	1.18e-26
DNAJB13	89.2	2.33125	0.173218	13.4585	2.74e-41	4.38e-41
DNAJB6P1	32.9	2.00815	0.0986226	20.3619	3.64e-92	1.11e-91
DNAJC5B	32.7	3.33964	0.190157	17.5626	4.76e-69	1.05e-68
DNER	126	2.1429	0.168536	12.7148	4.89e-37	7.42e-37
DNMT3B	442	-2.08247	0.0751005	-27.7291	3.12e-169	3.38e-168
DOK5	218	3.26082	0.13242	24.6248	6.86e-134	3.94e-133
DOK6	117	2.42088	0.112673	21.4859	2.11e-102	7.47e-102
DPEP1	7640	-2.98431	0.148603	-20.0824	1.05e-89	3.09e-89
DPP10	340	-3.23165	0.183846	-17.578	3.63e-69	8e-69
DPP4	730	2.22891	0.120902	18.4356	6.81e-76	1.64e-75
DPPA2P4	0.528	-2.90719	0.504171	-5.76627	8.1e-09	8.74e-09
DPY19L2P3	79.6	-2.62602	0.0771614	-34.0328	7.29e-254	5.38e-252
DPYSL3	6000	3.4208	0.12479	27.4125	1.95e-165	1.97e-164
DQX1	116	4.92057	0.195234	25.2034	3.68e-140	2.35e-139
DRAXIN	26.1	2.85117	0.137458	20.7421	1.45e-95	4.61e-95
DRC1	31.9	4.96457	0.251739	19.7211	1.42e-86	3.95e-86
DRGX	4.75	3.85631	0.338011	11.4089	3.78e-30	5.31e-30
DRICH1	22.5	-2.6774	0.117666	-22.7542	1.3e-114	5.58e-114
DRP2	83.2	3.2938	0.157602	20.8995	5.41e-97	1.77e-96
DSC3	140	3.01718	0.17637	17.1071	1.31e-65	2.77e-65
DSG3	381	5.37339	0.216023	24.8741	1.42e-136	8.53e-136
DSG4	3.95	3.87674	0.28783	13.4688	2.39e-41	3.81e-41
DTHD1	18.5	2.36753	0.195366	12.1184	8.44e-34	1.24e-33
DTL	193	3.76477	0.127951	29.4236	2.74e-190	4.5e-189
DTNA	1280	-2.4946	0.108295	-23.0352	2.07e-117	9.16e-117
DTNB-AS1	1.15	2.73547	0.322207	8.48979	2.07e-17	2.5e-17
DUOX1	383	2.32006	0.111442	20.8186	2.94e-96	9.49e-96
DUOX2	6840	4.86845	0.231429	21.0365	3.04e-98	1.01e-97
DUOXA1	170	3.89937	0.161658	24.1212	1.5e-128	7.89e-128
DUOXA2	1840	5.40828	0.280702	19.267	1.02e-82	2.69e-82
DUSP5	1640	2.2147	0.113558	19.5029	1.04e-84	2.82e-84
DUSP6	2930	2.24318	0.0771735	29.0668	9.45e-186	1.41e-184
DUSP8P1	3.93	-2.40477	0.209953	-11.4539	2.25e-30	3.17e-30
DUSP8P5	132	-2.47073	0.0746737	-33.0871	4.56e-240	2.34e-238
DUX4L26	9.99	-2.64021	0.147862	-17.8559	2.6e-71	5.89e-71
E2F1	275	2.61011	0.109352	23.8688	6.46e-126	3.23e-125
E2F2	82.4	2.76463	0.15078	18.3355	4.31e-75	1.03e-74
E2F7	85.6	2.29442	0.127837	17.948	4.97e-72	1.14e-71
E2F8	86.5	4.18471	0.157618	26.5497	2.59e-155	2.22e-154
EBLN2	67.8	-2.23869	0.0948347	-23.6062	3.33e-123	1.6e-122
ECE2	1800	-2.67105	0.10124	-26.3835	2.12e-153	1.74e-152
ECEL1P1	1.91	2.70299	0.328319	8.23284	1.83e-16	2.18e-16
ECEL1P2	18	3.65658	0.245274	14.9081	2.92e-50	5.15e-50
ECHDC2	6390	-2.21533	0.0762304	-29.061	1.12e-185	1.66e-184
ECHDC3	739	-2.15531	0.112156	-19.2171	2.66e-82	6.99e-82
ECM1	2800	3.79914	0.132937	28.5784	1.25e-179	1.66e-178
ECT2	885	2.77495	0.0875694	31.6886	2.23e-220	7.36e-219
EDAR	188	4.32373	0.158403	27.2958	4.76e-164	4.69e-163
EDIL3	1730	3.72496	0.120873	30.8171	1.55e-208	3.87e-207
EDNRA	972	3.24479	0.122456	26.4975	1.03e-154	8.77e-154
EDRF1-AS1	19.9	-3.10467	0.107276	-28.9409	3.66e-184	5.22e-183
EEF1A1P10	4.09	2.46902	0.187266	13.1845	1.08e-39	1.69e-39
EEF1A1P12	51.3	2.35879	0.0923888	25.5311	8.9e-144	6.13e-143
EEF1A1P16	3.3	2.49007	0.181034	13.7547	4.77e-43	7.77e-43
EEF1A1P7	3.5	2.85804	0.195623	14.61	2.43e-48	4.18e-48
EEF1B2P3	236	-2.10732	0.08669	-24.3087	1.59e-130	8.6e-130
EFCAB1	93.5	-2.30205	0.153184	-15.028	4.81e-51	8.55e-51
EFNA2	54.3	6.18353	0.226879	27.2547	1.46e-163	1.43e-162
EFNA3	366	3.35659	0.121553	27.6142	7.51e-168	7.95e-167
EFNA5	693	3.73739	0.108229	34.5321	2.65e-261	2.48e-259
EFNB1	3280	2.79867	0.0920689	30.3976	5.91e-203	1.31e-201
EFNB2	2280	2.78053	0.0797449	34.8677	2.29e-266	2.65e-264
EGF	2450	-4.81453	0.189833	-25.362	6.63e-142	4.38e-141
EGFL6	96.6	4.82351	0.180583	26.7107	3.53e-157	3.09e-156
EGLN3	2140	3.52603	0.143707	24.5362	6.07e-133	3.43e-132
EGR2	581	3.03091	0.157626	19.2285	2.14e-82	5.64e-82
EGR4	29.9	2.68399	0.173867	15.437	9.22e-54	1.69e-53
EI24P2	3.43	-3.99643	0.270105	-14.7958	1.56e-49	2.72e-49
EIF1P3	0.59	-2.07125	0.346688	-5.97438	2.31e-09	2.51e-09
EIF5AP4	30	4.15121	0.163746	25.3515	8.66e-142	5.69e-141
ELF4	1190	2.39436	0.0779921	30.7001	5.68e-207	1.39e-205
ELK3	2160	2.07396	0.0719808	28.8127	1.49e-182	2.07e-181
ELOCP31	0.645	-2.09484	0.339974	-6.16176	7.19e-10	7.86e-10
ELOVL6	644	2.05456	0.0988378	20.7872	5.65e-96	1.82e-95
EMB	1480	3.25145	0.103305	31.4742	1.96e-217	5.87e-216
EMBP1	51.1	2.08674	0.118107	17.6682	7.38e-70	1.64e-69
EMILIN1	5130	2.0822	0.113189	18.3958	1.42e-75	3.41e-75
EML4-AS1	2.21	2.59676	0.280707	9.25079	2.23e-20	2.8e-20
EMP1	7080	2.25861	0.108688	20.7806	6.48e-96	2.08e-95
EMP3	1290	2.68931	0.101999	26.3662	3.35e-153	2.73e-152
EN1	15.3	3.17242	0.216604	14.6462	1.43e-48	2.46e-48
EN2	21.3	2.37696	0.252567	9.41121	4.9e-21	6.22e-21
ENKUR	37.4	3.47706	0.162675	21.3743	2.32e-101	8.08e-101
ENO2	2210	2.35657	0.112892	20.8746	9.11e-97	2.96e-96
ENTHD1	14.6	4.69624	0.265376	17.6965	4.46e-70	9.93e-70
ENTPD2	555	2.55561	0.104039	24.5641	3.06e-133	1.74e-132
EPB41L4B	9970	-3.45749	0.116105	-29.779	7.31e-195	1.33e-193
EPHA2	4720	2.4599	0.112445	21.8765	4.35e-106	1.62e-105
EPHA3	731	2.07898	0.114543	18.1501	1.28e-73	2.98e-73
EPHA4	572	2.95976	0.0990924	29.8687	5.02e-196	9.53e-195
EPHA7	64.4	2.19782	0.184565	11.9081	1.07e-32	1.55e-32
EPHA8	106	-2.26759	0.187583	-12.0885	1.22e-33	1.78e-33
EPHB1	52.6	2.54009	0.141612	17.937	6.07e-72	1.38e-71
EPHX2	2090	-2.09821	0.101793	-20.6124	2.12e-94	6.69e-94
EPHX3	92.5	3.48606	0.167056	20.8676	1.06e-96	3.43e-96
EPHX4	74.8	5.17663	0.166808	31.0334	1.91e-211	5.12e-210
EPS8L1	3210	2.08319	0.125744	16.567	1.21e-61	2.43e-61
EPS8L3	2070	5.64247	0.186789	30.2078	1.87e-200	3.87e-199
EPSTI1	984	3.08696	0.118595	26.0293	2.31e-149	1.76e-148
EPYC	165	8.93664	0.342929	26.0598	1.04e-149	7.97e-149
ERAP2	1480	2.33156	0.132009	17.6622	8.21e-70	1.82e-69
ERBB4	111	-2.05003	0.126888	-16.1562	1.03e-58	2e-58
ERCC6L	59.3	2.46548	0.103573	23.8043	3.01e-125	1.5e-124
EREG	272	4.65516	0.234524	19.8494	1.12e-87	3.17e-87
ERN1	5050	-2.22316	0.0902264	-24.6398	4.73e-134	2.73e-133
ERN2	2030	4.88131	0.203021	24.0434	9.79e-128	5.09e-127
ERO1B	11300	-2.63457	0.156633	-16.8201	1.74e-63	3.56e-63
ERP27	11900	-3.69362	0.199847	-18.4823	2.87e-76	6.95e-76
ERVE-1	1200	-5.1159	0.177242	-28.864	3.38e-183	4.73e-182
ERVFRD-3	6.51	-2.38141	0.153903	-15.4735	5.24e-54	9.64e-54
ERVH48-1	16.8	-3.37453	0.120815	-27.9314	1.11e-171	1.25e-170
ESCO2	81.8	2.85035	0.116173	24.5354	6.2e-133	3.49e-132
ESM1	307	3.86415	0.161168	23.9759	4.97e-127	2.55e-126
ESPL1	185	2.66127	0.121201	21.9576	7.33e-107	2.77e-106
ESPN	265	4.39921	0.15615	28.173	1.25e-174	1.48e-173
ESR2	102	-2.25327	0.129182	-17.4426	3.92e-68	8.53e-68
ETF1P2	3.91	-2.64343	0.15637	-16.905	4.14e-64	8.54e-64
ETV1	842	2.82286	0.0995367	28.36	6.3e-177	7.85e-176
ETV7	237	2.28069	0.116369	19.5989	1.58e-85	4.33e-85
EVI2A	360	2.54565	0.134489	18.9282	6.67e-80	1.69e-79
EVI2B	587	2.49324	0.125885	19.8058	2.66e-87	7.49e-87
EVPL	2150	2.70142	0.118843	22.731	2.21e-114	9.39e-114
EVPLL	9.35	3.66691	0.292734	12.5264	5.35e-36	8.04e-36
EVX1	17.6	5.92072	0.311551	19.004	1.58e-80	4.04e-80
EXO1	87.5	3.80861	0.142491	26.7288	2.18e-157	1.92e-156
EXOC3L4	229	2.05817	0.14012	14.6886	7.63e-49	1.32e-48
EYA1	11.5	2.23873	0.187833	11.9188	9.45e-33	1.37e-32
EYA2	346	2.06584	0.12551	16.4596	7.16e-61	1.43e-60
F11	884	-2.92552	0.16658	-17.5622	4.79e-69	1.05e-68
F11-AS1	97.7	-3.24956	0.153827	-21.1248	4.71e-99	1.58e-98
F2R	2700	3.02907	0.112642	26.8911	2.79e-159	2.55e-158
F2RL2	492	3.12185	0.137252	22.7453	1.6e-114	6.79e-114
F5	1750	3.8444	0.158126	24.3122	1.46e-130	7.89e-130
FA2H	1500	2.40602	0.115003	20.9213	3.42e-97	1.12e-96
FABP1	84.3	3.16364	0.264516	11.9601	5.75e-33	8.34e-33
FABP2	15.9	4.62592	0.326714	14.1589	1.64e-45	2.74e-45
FABP3	183	2.55408	0.128281	19.9101	3.33e-88	9.53e-88
FABP6	64.3	5.31124	0.24682	21.5187	1.04e-102	3.7e-102
FAHD2P1	10.9	5.24718	0.313172	16.755	5.21e-63	1.06e-62
FAM111B	143	2.94802	0.163009	18.085	4.19e-73	9.69e-73
FAM124B	55.4	2.07487	0.111719	18.5723	5.38e-77	1.32e-76
FAM131B	88.9	2.87701	0.123354	23.3232	2.58e-120	1.19e-119
FAM151A	8.8	2.68186	0.275989	9.71727	2.55e-22	3.27e-22
FAM153A	235	-2.78288	0.153479	-18.132	1.78e-73	4.14e-73
FAM153B	298	-2.3138	0.158477	-14.6002	2.8e-48	4.82e-48
FAM153CP	102	-3.58618	0.159565	-22.4747	7.33e-112	2.98e-111
FAM155A	135	2.38689	0.11738	20.3347	6.34e-92	1.92e-91
FAM163A	38.2	3.06257	0.193497	15.8275	2.01e-56	3.8e-56
FAM166A	11.8	-2.10519	0.145864	-14.4326	3.23e-47	5.49e-47
FAM167A-AS1	68	-4.58125	0.263507	-17.3857	1.06e-67	2.29e-67
FAM171A2	85.6	2.00875	0.125986	15.9443	3.12e-57	5.97e-57
FAM177B	151	4.66563	0.210705	22.1429	1.22e-108	4.73e-108
FAM178B	10.2	2.41394	0.168306	14.3426	1.19e-46	2e-46
FAM183A	5.69	2.79903	0.259852	10.7716	4.69e-27	6.36e-27
FAM189A1	442	-2.36133	0.115135	-20.5092	1.78e-93	5.52e-93
FAM207BP	9.05	2.32224	0.12436	18.6735	8.13e-78	2.01e-77
FAM216B	6.53	2.67001	0.231869	11.5152	1.11e-30	1.56e-30
FAM217A	32.3	-4.0736	0.192922	-21.1152	5.76e-99	1.93e-98
FAM221A	946	-2.08802	0.0808686	-25.8199	5.31e-147	3.84e-146
FAM240C	209	-3.97467	0.227986	-17.4339	4.56e-68	9.9e-68
FAM25A	3.36	3.16087	0.316928	9.97347	1.99e-23	2.6e-23
FAM25G	1.9	2.68712	0.546164	4.91999	8.65e-07	9.11e-07
FAM30A	66.6	3.58708	0.236487	15.1682	5.74e-52	1.03e-51
FAM3D	1620	6.45074	0.207316	31.1156	1.48e-212	4.09e-211
FAM71C	0.275	-2.157	0.649774	-3.31962	0.000901	0.000916
FAM72A	72.2	2.62369	0.106213	24.7022	1.01e-134	5.91e-134
FAM72B	55	2.4114	0.115651	20.8507	1.5e-96	4.87e-96
FAM72D	46.3	2.63095	0.140393	18.7399	2.34e-78	5.82e-78
FAM81A	132	2.4396	0.0908513	26.8526	7.86e-159	7.13e-158
FAM81B	68.4	3.1148	0.175285	17.7699	1.21e-70	2.71e-70
FAM83A	1180	7.8244	0.232874	33.5993	1.72e-247	1.07e-245
FAM83A-AS1	25.1	5.6328	0.306614	18.371	2.24e-75	5.37e-75
FAM83D	334	4.43544	0.157909	28.0886	1.35e-173	1.57e-172
FAM83E	928	4.47839	0.149549	29.946	4.96e-197	9.66e-196
FAM96AP2	5.17	-2.07441	0.132084	-15.7052	1.39e-55	2.61e-55
FAP	1620	2.99022	0.131718	22.7016	4.32e-114	1.82e-113
FAR2	355	2.75489	0.102789	26.8015	3.11e-158	2.77e-157
FBLN2	3350	2.41234	0.120505	20.0185	3.8e-89	1.11e-88
FBN1	7650	3.14713	0.123421	25.4991	2.02e-143	1.37e-142
FBN2	86.9	3.03076	0.157652	19.2244	2.31e-82	6.09e-82
FBP2	82.8	-2.47936	0.206639	-11.9985	3.62e-33	5.26e-33
FBXL8	1070	-2.24701	0.0904834	-24.8334	3.91e-136	2.32e-135
FBXO2	2320	-2.02833	0.124424	-16.3017	9.6e-60	1.89e-59
FBXO39	10.6	2.18827	0.158536	13.803	2.45e-43	4e-43
FBXW12	173	-5.07021	0.195569	-25.9254	3.45e-148	2.56e-147
FCAMR	18.5	5.02928	0.261563	19.2278	2.17e-82	5.71e-82
FCER1A	105	3.66655	0.175316	20.914	3.99e-97	1.31e-96
FCGR1A	278	2.10146	0.129074	16.281	1.35e-59	2.65e-59
FCGR2A	1670	2.40642	0.112275	21.4333	6.54e-102	2.29e-101
FCGR2B	497	2.25136	0.145337	15.4906	4.01e-54	7.39e-54
FCGR3A	2000	2.49264	0.144626	17.235	1.45e-66	3.09e-66
FCHO1	303	2.79141	0.112109	24.899	7.63e-137	4.61e-136
FCMR	361	3.14115	0.150271	20.9032	5e-97	1.64e-96
FCRL1	50.4	4.71777	0.28661	16.4606	7.04e-61	1.4e-60
FCRL2	43.7	3.95737	0.246839	16.0322	7.61e-58	1.47e-57
FCRL3	93.7	4.52934	0.213803	21.1846	1.32e-99	4.5e-99
FCRL5	122	3.32536	0.200575	16.5792	9.86e-62	1.99e-61
FDCSP	378	6.66635	0.294044	22.6713	8.6e-114	3.61e-113
FER1L4	1010	3.64443	0.168992	21.5656	3.78e-103	1.35e-102
FER1L6	521	5.3943	0.307201	17.5595	5.03e-69	1.11e-68
FERMT1	1480	3.47872	0.104795	33.1954	1.25e-241	6.73e-240
FERMT3	1430	2.418	0.118696	20.3714	3e-92	9.13e-92
FEZF1	30.9	6.67184	0.336966	19.7997	2.99e-87	8.43e-87
FFAR2	60.6	2.94473	0.191719	15.3596	3.05e-53	5.56e-53
FGD5	1270	2.02352	0.0799983	25.2945	3.67e-141	2.39e-140
FGF1	214	3.0885	0.133024	23.2176	3.02e-119	1.37e-118
FGF14	257	2.21197	0.13783	16.0485	5.85e-58	1.13e-57
FGF17	87.7	-2.69471	0.147843	-18.2268	3.16e-74	7.44e-74
FGF18	65.6	2.12451	0.116725	18.201	5.06e-74	1.19e-73
FGF19	384	6.89253	0.313608	21.9782	4.66e-107	1.76e-106
FGF20	21.9	2.7086	0.177058	15.2978	7.91e-53	1.43e-52
FGF5	13.3	3.60581	0.25065	14.3859	6.35e-47	1.08e-46
FGFBP1	269	5.10604	0.187846	27.182	1.06e-162	1.02e-161
FGFR3	5870	-2.09138	0.117371	-17.8186	5.07e-71	1.14e-70
FGL1	10600	-4.16731	0.245398	-16.9819	1.12e-64	2.33e-64
FHL2	3250	3.55498	0.0970213	36.6412	6.32e-294	3.39e-291
FHOD3	373	2.29431	0.121981	18.8088	6.4e-79	1.61e-78
FIBCD1	217	7.36898	0.252508	29.1831	3.18e-187	4.98e-186
FIGN	503	-2.33073	0.0818673	-28.4697	2.78e-178	3.59e-177
FITM1	210	-3.46926	0.133521	-25.9828	7.74e-149	5.81e-148
FKBP10	3870	2.03783	0.091714	22.2194	2.23e-109	8.74e-109
FKBP11	5320	-2.01767	0.109857	-18.3664	2.44e-75	5.84e-75
FLG2	31.7	-5.80854	0.178083	-32.617	2.36e-233	1.04e-231
FLNC	1580	3.30806	0.147971	22.3561	1.05e-110	4.22e-110
FLVCR2	209	2.18831	0.11277	19.405	7e-84	1.88e-83
FN1	93800	4.10528	0.164634	24.9357	3.05e-137	1.86e-136
FNDC1	2300	3.95592	0.149719	26.4224	7.58e-154	6.35e-153
FNDC10	272	2.78802	0.10949	25.4637	4.98e-143	3.37e-142
FNDC11	50.5	3.22855	0.145743	22.1524	9.89e-109	3.84e-108
FO681548.1	0.397	-2.72681	0.537464	-5.07346	3.91e-07	4.13e-07
FOLH1	107	3.47243	0.138439	25.0827	7.67e-139	4.8e-138
FOLH1B	2.38	3.01649	0.312186	9.66248	4.35e-22	5.59e-22
FOLR1	440	2.36186	0.152329	15.505	3.21e-54	5.92e-54
FOLR2	419	2.27103	0.126278	17.9844	2.58e-72	5.9e-72
FOSL1	658	3.57548	0.154633	23.1224	2.75e-118	1.23e-117
FOSL1P1	1.95	-2.26893	0.24079	-9.42285	4.39e-21	5.57e-21
FOXA1	249	3.25067	0.130818	24.8487	2.67e-136	1.59e-135
FOXC2	111	4.12999	0.165787	24.9114	5.6e-137	3.4e-136
FOXC2-AS1	2.55	3.81568	0.307809	12.3963	2.74e-35	4.09e-35
FOXD1	63.4	4.75603	0.195501	24.3274	1.01e-130	5.48e-130
FOXD2	67.2	2.38356	0.115747	20.5929	3.18e-94	1e-93
FOXE3	1.35	2.03343	0.249182	8.16042	3.34e-16	3.97e-16
FOXF2	205	2.25136	0.0941691	23.9076	2.55e-126	1.29e-125
FOXH1	45.8	3.06253	0.182892	16.745	6.16e-63	1.26e-62
FOXI1	21.8	2.02786	0.21094	9.61342	7.02e-22	8.99e-22
FOXJ1	331	3.6591	0.170742	21.4306	6.93e-102	2.43e-101
FOXM1	676	3.17791	0.116785	27.2115	4.75e-163	4.61e-162
FOXP3	101	3.43067	0.145461	23.5847	5.53e-123	2.65e-122
FOXQ1	427	2.9034	0.125	23.2273	2.41e-119	1.1e-118
FOXS1	209	3.13284	0.132505	23.6432	1.39e-123	6.72e-123
FPR2	62.8	2.14825	0.197622	10.8705	1.59e-27	2.18e-27
FPR3	541	2.47027	0.142073	17.3874	1.03e-67	2.22e-67
FRG2C	1.84	-2.41946	0.21928	-11.0336	2.63e-28	3.62e-28
FRMD5	184	3.56522	0.126209	28.2486	1.48e-175	1.78e-174
FRMD6	1590	2.11217	0.0972698	21.7146	1.49e-104	5.45e-104
FRZB	932	2.29535	0.123785	18.543	9.29e-77	2.26e-76
FSCN1	3160	3.13792	0.108342	28.9632	1.92e-184	2.75e-183
FSCN2	155	-2.60101	0.105675	-24.6133	9.1e-134	5.22e-133
FSD1	19.4	2.07864	0.136137	15.2688	1.24e-52	2.24e-52
FSD2	15.9	-3.13592	0.166988	-18.7793	1.11e-78	2.79e-78
FSTL1	12900	2.36718	0.0995388	23.7814	5.2e-125	2.57e-124
FTH1P20	131	2.51294	0.0976918	25.7231	6.45e-146	4.59e-145
FTH1P5	4.79	2.30951	0.163251	14.147	1.95e-45	3.24e-45
FTH1P7	227	2.52397	0.0859374	29.3698	1.33e-189	2.17e-188
FTOP1	13.4	-2.38005	0.111847	-21.2795	1.76e-100	6.06e-100
FUT1	1780	-3.20503	0.127376	-25.162	1.04e-139	6.64e-139
FUT2	1270	2.42841	0.104285	23.2863	6.1e-120	2.8e-119
FUT3	2050	2.82184	0.127669	22.1028	2.97e-108	1.14e-107
FUT6	667	2.59557	0.123963	20.9382	2.4e-97	7.9e-97
FUT7	20.9	2.225	0.168763	13.1842	1.08e-39	1.69e-39
FUT9	332	-2.56225	0.21269	-12.0469	2.01e-33	2.94e-33
FXYD3	7670	3.87129	0.126239	30.6664	1.6e-206	3.83e-205
FXYD4	5.49	3.95629	0.297791	13.2854	2.81e-40	4.44e-40
FXYD5	5310	3.64504	0.111435	32.7101	1.12e-234	5.14e-233
FYB1	652	2.43703	0.142424	17.1111	1.23e-65	2.59e-65
FZD10	52.7	2.19892	0.12815	17.159	5.39e-66	1.14e-65
FZD7	624	2.21286	0.0918162	24.101	2.44e-128	1.28e-127
GABARAPL3	1.26	-2.16086	0.241794	-8.93678	4.01e-19	4.96e-19
GABRA2	42.2	3.05145	0.215365	14.1687	1.43e-45	2.39e-45
GABRA3	4.32	2.61821	0.296117	8.84182	9.42e-19	1.16e-18
GABRD	64.3	3.18093	0.141517	22.4774	6.91e-112	2.81e-111
GABRP	3930	7.2861	0.196392	37.0998	2.83e-301	2.78e-298
GABRR1	4.66	2.84714	0.259869	10.9561	6.22e-28	8.53e-28
GAD1	100	2.32694	0.14756	15.7695	5.05e-56	9.5e-56
GAL3ST2	4.83	2.45999	0.26869	9.1555	5.41e-20	6.77e-20
GAL3ST3	19.7	-3.55329	0.191968	-18.5098	1.72e-76	4.18e-76
GAL3ST4	344	2.15001	0.111237	19.3281	3.12e-83	8.3e-83
GALNT14	406	2.07381	0.127325	16.2875	1.21e-59	2.38e-59
GALNT4	1940	2.49965	0.110419	22.638	1.83e-113	7.64e-113
GALNT5	1260	6.60054	0.200761	32.8777	4.58e-237	2.18e-235
GALNTL6	16.2	2.04928	0.194742	10.523	6.77e-26	9.07e-26
GAMT	3220	-2.52363	0.126093	-20.014	4.16e-89	1.21e-88
GAP43	132	2.7579	0.143897	19.1657	7.15e-82	1.87e-81
GAPDH	68400	2.34315	0.0852901	27.4727	3.72e-166	3.83e-165
GAPDHP27	1.35	-2.26816	0.290884	-7.79748	6.32e-15	7.37e-15
GAPDHP32	8.64	-2.986	0.200407	-14.8997	3.31e-50	5.83e-50
GAPDHP35	1.05	2.33878	0.359664	6.5027	7.89e-11	8.72e-11
GAPDHP70	3.27	-3.43808	0.182836	-18.8042	6.98e-79	1.75e-78
GAPDHS	1.41	-2.59678	0.362315	-7.16719	7.66e-13	8.69e-13
GAPT	91.8	2.12835	0.15456	13.7704	3.84e-43	6.26e-43
GAS2	316	-2.18143	0.110021	-19.8274	1.73e-87	4.89e-87
GAS2L3	193	2.01425	0.0939022	21.4506	4.51e-102	1.59e-101
GAS8-AS1	5.14	-2.22595	0.144694	-15.3839	2.1e-53	3.83e-53
GATA2-AS1	222	-2.73482	0.107217	-25.5072	1.64e-143	1.12e-142
GATA3	210	4.1634	0.146869	28.3478	8.91e-177	1.1e-175
GATA4	2300	-2.17975	0.139484	-15.6272	4.75e-55	8.85e-55
GATM	58700	-3.59799	0.151107	-23.8109	2.58e-125	1.28e-124
GBA3	53.3	2.46175	0.198595	12.3958	2.75e-35	4.11e-35
GBP1	1100	2.18553	0.111894	19.5321	5.86e-85	1.6e-84
GBP2	2800	2.61632	0.0954231	27.4181	1.67e-165	1.69e-164
GBP3	1640	2.51258	0.114179	22.0056	2.55e-107	9.66e-107
GBP4	1030	2.60615	0.102577	25.4068	2.12e-142	1.42e-141
GBP5	325	2.95651	0.139913	21.1311	4.12e-99	1.39e-98
GCAT	1830	-2.22602	0.121792	-18.2771	1.26e-74	2.98e-74
GCNA	145	-2.05785	0.0831684	-24.7432	3.67e-135	2.16e-134
GCNT1	846	2.74618	0.110244	24.9099	5.81e-137	3.52e-136
GCNT3	4150	5.47481	0.18265	29.9744	2.12e-197	4.15e-196
GDA	1190	3.26403	0.130091	25.0904	6.33e-139	3.97e-138
GDF3	4.2	3.03629	0.209966	14.4609	2.14e-47	3.65e-47
GDF5	8.14	3.00273	0.207721	14.4556	2.31e-47	3.94e-47
GDNF	28.8	3.13426	0.160994	19.4682	2.04e-84	5.54e-84
GDPD2	50.5	5.01548	0.20956	23.9334	1.37e-126	6.95e-126
GDPD5	2040	-2.01528	0.0805871	-25.0075	5.07e-138	3.12e-137
GEM	1580	2.71968	0.138567	19.6272	9.05e-86	2.49e-85
GFI1	434	-2.3387	0.108479	-21.559	4.36e-103	1.56e-102
GFI1B	11	2.4986	0.188598	13.2483	4.61e-40	7.25e-40
GGTLC4P	1.71	2.24049	0.251441	8.9106	5.08e-19	6.28e-19
GIMAP2	324	2.30729	0.101825	22.6595	1.13e-113	4.71e-113
GINS1	150	2.47507	0.0973944	25.4128	1.82e-142	1.21e-141
GINS2	183	2.18989	0.0937045	23.3702	8.59e-121	4e-120
GINS4	90.4	2.1328	0.0954139	22.3531	1.13e-110	4.51e-110
GIP	3.34	4.3606	0.436894	9.98091	1.85e-23	2.42e-23
GJA3	20.8	2.30167	0.19791	11.6299	2.9e-31	4.14e-31
GJB2	2060	4.59052	0.162196	28.3023	3.24e-176	3.96e-175
GJB3	1000	6.02546	0.164859	36.5491	1.84e-292	8.36e-290
GJB4	281	6.42195	0.185901	34.5451	1.69e-261	1.61e-259
GJB5	186	4.91831	0.188749	26.0574	1.11e-149	8.46e-149
GJB6	91.2	4.82683	0.22425	21.5243	9.22e-103	3.27e-102
GJB7	4.31	2.12719	0.344854	6.1684	6.9e-10	7.54e-10
GJC2	184	3.21307	0.132451	24.2585	5.38e-130	2.88e-129
GJC3	173	-3.75511	0.142696	-26.3155	1.27e-152	1.03e-151
GK4P	14.8	2.78142	0.158213	17.5803	3.49e-69	7.69e-69
GLDC	25.2	2.14824	0.155059	13.8543	1.2e-43	1.97e-43
GLI1	271	2.18388	0.126694	17.2375	1.39e-66	2.96e-66
GLI2	334	2.60036	0.107926	24.094	2.89e-128	1.51e-127
GLIPR2	806	2.10553	0.106842	19.707	1.88e-86	5.21e-86
GLIS1	23.8	2.50259	0.166381	15.0413	3.94e-51	7e-51
GLP1R	311	-2.48334	0.151973	-16.3407	5.07e-60	1e-59
GLS2	2040	-4.28622	0.147625	-29.0345	2.41e-185	3.54e-184
GLT8D2	583	2.4881	0.103655	24.0037	2.54e-127	1.31e-126
GLUD1P3	41.3	-2.28847	0.0836071	-27.3717	5.96e-165	5.97e-164
GLYATL2	13.6	2.59521	0.247284	10.4948	9.12e-26	1.22e-25
GMNC	19.7	-2.21529	0.218905	-10.1199	4.51e-24	5.93e-24
GNA15	718	3.71031	0.126683	29.2881	1.47e-188	2.34e-187
GNAQP1	4.01	2.57545	0.179831	14.3215	1.61e-46	2.7e-46
GNAT3	2.64	3.3886	0.330584	10.2503	1.18e-24	1.56e-24
GNG13	6.99	3.36954	0.27756	12.1399	6.49e-34	9.53e-34
GNLY	109	2.03077	0.132902	15.2802	1.04e-52	1.88e-52
GNMT	8460	-6.54079	0.219087	-29.8547	7.62e-196	1.43e-194
GOLGA6L3	26	-2.64583	0.160275	-16.5081	3.21e-61	6.41e-61
GOLGA6L5P	724	-2.54824	0.0858033	-29.6986	8.01e-194	1.43e-192
GOLGA6L9	1010	-2.01938	0.0803157	-25.1431	1.68e-139	1.06e-138
GOLGA8A	9410	-2.86849	0.109093	-26.294	2.25e-152	1.81e-151
GOLGA8DP	23	-3.44669	0.290333	-11.8715	1.66e-32	2.4e-32
GOLGA8EP	4.29	-3.58905	0.315757	-11.3665	6.14e-30	8.6e-30
GOLGA8H	31.1	-2.41341	0.122009	-19.7806	4.37e-87	1.23e-86
GOLGA8K	38.8	-2.31713	0.113093	-20.4887	2.72e-93	8.4e-93
GOLGA8M	29.2	-2.27956	0.114198	-19.9615	1.19e-88	3.44e-88
GOLGA8N	2730	-3.10339	0.0846304	-36.67	2.2e-294	1.3e-291
GOLGA8O	41	-3.12672	0.200348	-15.6064	6.58e-55	1.22e-54
GOLGA8Q	27.6	-2.74023	0.147171	-18.6194	2.24e-77	5.49e-77
GOLGA8R	189	-2.29645	0.0935135	-24.5574	3.61e-133	2.04e-132
GOLGA8T	30.1	-2.71762	0.139565	-19.4721	1.89e-84	5.14e-84
GOLGA8UP	2.08	-2.88856	0.215005	-13.4349	3.78e-41	6.01e-41
GOLM1	9930	2.09683	0.0853344	24.572	2.52e-133	1.43e-132
GOT2P2	1.09	2.08852	0.230547	9.05897	1.32e-19	1.64e-19
GP2	1190000	-5.13639	0.282762	-18.1651	9.76e-74	2.27e-73
GP5	8.32	2.14375	0.174595	12.2785	1.18e-34	1.75e-34
GPA33	186	5.9009	0.216949	27.1995	6.59e-163	6.37e-162
GPAT3	231	2.01309	0.100948	19.9419	1.76e-88	5.07e-88
GPBAR1	232	2.2204	0.111172	19.9727	9.52e-89	2.76e-88
GPC5	13.1	2.75822	0.194353	14.1918	1.03e-45	1.72e-45
GPC6	746	3.33745	0.121836	27.393	3.32e-165	3.34e-164
GPHA2	723	-3.59899	0.272653	-13.1999	8.78e-40	1.38e-39
GPNMB	5950	2.57145	0.133004	19.3336	2.8e-83	7.47e-83
GPR1	44.2	4.80222	0.190122	25.2587	9.1e-141	5.9e-140
GPR132	273	2.9925	0.123313	24.2676	4.31e-130	2.32e-129
GPR137B	603	2.18286	0.0752731	28.9992	6.73e-185	9.73e-184
GPR150	227	-3.77845	0.135215	-27.9441	7.77e-172	8.77e-171
GPR153	862	2.78175	0.106563	26.1044	3.25e-150	2.51e-149
GPR174	14	2.01968	0.192467	10.4937	9.24e-26	1.24e-25
GPR18	26.2	2.76058	0.17048	16.193	5.65e-59	1.1e-58
GPR183	457	2.51097	0.146651	17.1221	1.02e-65	2.15e-65
GPR19	24.2	2.08681	0.131192	15.9066	5.71e-57	1.09e-56
GPR20	26.7	2.08584	0.161257	12.9349	2.86e-38	4.41e-38
GPR35	943	3.87971	0.122591	31.6475	8.2e-220	2.65e-218
GPR37L1	38.6	2.04699	0.142218	14.3934	5.7e-47	9.66e-47
GPR55	19.7	2.60396	0.162952	15.9799	1.76e-57	3.39e-57
GPR68	354	3.21429	0.113768	28.2531	1.3e-175	1.57e-174
GPR78	18.8	2.49344	0.167589	14.8783	4.56e-50	8.02e-50
GPR85	46.8	2.50333	0.118049	21.206	8.41e-100	2.87e-99
GPR87	200	6.62729	0.252237	26.274	3.8e-152	3.03e-151
GPRC5A	14300	5.21956	0.151044	34.5565	1.14e-261	1.1e-259
GPRIN1	242	2.31276	0.108704	21.2757	1.91e-100	6.56e-100
GPSM3	940	2.21115	0.112849	19.5938	1.75e-85	4.78e-85
GPT2	8270	-3.20038	0.122163	-26.1977	2.82e-151	2.22e-150
GPX2	7380	4.32313	0.157448	27.4575	5.65e-166	5.78e-165
GPX8	1170	2.29048	0.0867499	26.4033	1.26e-153	1.04e-152
GRAMD1B	917	2.57435	0.103827	24.7946	1.02e-135	6.07e-135
GRAMD2A	87.5	2.6056	0.117696	22.1385	1.35e-108	5.22e-108
GRAP	249	2.42078	0.106832	22.6596	1.12e-113	4.7e-113
GRB10	7920	-2.18128	0.0656816	-33.21	7.73e-242	4.22e-240
GRB14	682	-2.68727	0.110142	-24.3982	1.79e-131	9.81e-131
GREB1L	103	2.97508	0.144943	20.5259	1.27e-93	3.94e-93
GREM1	5260	3.8809	0.183006	21.2064	8.33e-100	2.85e-99
GREM2	127	3.29826	0.194103	16.9924	9.36e-65	1.95e-64
GRIK4	7.03	2.57738	0.177926	14.4857	1.49e-47	2.55e-47
GRIN2C	67	-2.52548	0.110532	-22.8483	1.52e-115	6.58e-115
GRIN2D	395	4.41305	0.14776	29.8664	5.38e-196	1.02e-194
GRN	15700	2.05174	0.0785201	26.1301	1.66e-150	1.28e-149
GRP	124	2.71882	0.212554	12.7912	1.84e-37	2.8e-37
GRPR	215	-3.95906	0.18071	-21.9084	2.16e-106	8.07e-106
GSDMA	36.6	2.93706	0.20043	14.6538	1.27e-48	2.19e-48
GSDMC	39.9	3.80885	0.194444	19.5885	1.94e-85	5.31e-85
GSG1	100	-3.91443	0.211838	-18.4784	3.08e-76	7.46e-76
GSTA2	3820	-4.60314	0.214394	-21.4705	2.94e-102	1.04e-101
GSTM2	2490	-2.23488	0.0940879	-23.7531	1.02e-124	5.03e-124
GTF2IP23	1.62	-2.04807	0.237046	-8.63997	5.62e-18	6.85e-18
GTSE1	162	3.35434	0.127506	26.3073	1.58e-152	1.28e-151
GUCA1A	7.67	3.71808	0.256665	14.4861	1.48e-47	2.53e-47
GUCY1B2	26.8	3.53962	0.217006	16.3111	8.23e-60	1.62e-59
GUCY2C	89.4	3.97601	0.20973	18.9578	3.81e-80	9.68e-80
GUSBP11	1780	-2.53873	0.080176	-31.6645	4.79e-220	1.56e-218
GVQW3	264	-2.75669	0.0883747	-31.1932	1.32e-213	3.7e-212
GYS2	26	-3.24238	0.177544	-18.2624	1.65e-74	3.9e-74
GZMA	155	2.82244	0.150193	18.7921	8.76e-79	2.19e-78
GZMB	87.1	2.2559	0.184009	12.2597	1.49e-34	2.2e-34
GZMH	57.3	2.9392	0.158743	18.5154	1.55e-76	3.77e-76
GZMK	178	2.98283	0.184426	16.1736	7.75e-59	1.51e-58
GZMM	46.2	2.26335	0.163188	13.8695	9.69e-44	1.59e-43
H1-3	3.95	2.2258	0.275263	8.08609	6.16e-16	7.3e-16
H2AC11	30.2	2.57559	0.153068	16.8264	1.56e-63	3.2e-63
H2AC13	6.51	4.53249	0.264299	17.1491	6.38e-66	1.35e-65
H2AC7	6.02	2.40901	0.254942	9.44926	3.41e-21	4.34e-21
H2BC11	32.2	3.38453	0.165916	20.399	1.71e-92	5.21e-92
H2BC4	90.6	2.37062	0.134665	17.6039	2.3e-69	5.08e-69
H2BU1	26.7	2.05955	0.166567	12.3647	4.06e-35	6.04e-35
H3C9P	1.11	2.58384	0.210318	12.2854	1.09e-34	1.61e-34
H4C11	33.6	2.76151	0.150583	18.3388	4.06e-75	9.65e-75
H4C8	24	2.61507	0.163941	15.9512	2.79e-57	5.34e-57
HAMP	740	-3.49036	0.21635	-16.1329	1.5e-58	2.91e-58
HAPLN1	58.6	6.96026	0.267758	25.9946	5.7e-149	4.29e-148
HAPLN3	715	2.68928	0.122141	22.0179	1.94e-107	7.37e-107
HAS1	104	3.24176	0.234991	13.7952	2.72e-43	4.45e-43
HAS2	251	3.34465	0.156775	21.334	5.49e-101	1.9e-100
HAS3	397	2.00357	0.135389	14.7986	1.49e-49	2.61e-49
HAVCR1	25	4.62226	0.254574	18.1568	1.13e-73	2.64e-73
HAVCR2	512	2.13363	0.119579	17.8429	3.28e-71	7.43e-71
HBEGF	1010	2.32141	0.116488	19.9283	2.31e-88	6.64e-88
HCAR1	106	4.79389	0.183862	26.0733	7.33e-150	5.63e-149
HCAR2	67	3.03313	0.207505	14.6171	2.18e-48	3.76e-48
HCAR3	41	3.29394	0.276124	11.9292	8.34e-33	1.21e-32
HCN1	65	-2.356	0.189168	-12.4545	1.32e-35	1.98e-35
HCN2	74.5	2.14411	0.147316	14.5545	5.47e-48	9.37e-48
HCP5	1080	2.15503	0.100403	21.4638	3.4e-102	1.2e-101
HCST	214	2.07816	0.121107	17.1596	5.33e-66	1.13e-65
HDAC9	413	2.01092	0.107328	18.7362	2.51e-78	6.24e-78
HECW1	54.1	4.21293	0.173048	24.3454	6.48e-131	3.54e-130
HENMT1	286	2.65341	0.08982	29.5414	8.47e-192	1.44e-190
HEPH	1610	3.66523	0.117477	31.1995	1.08e-213	3.06e-212
HERC2P10	23.9	-4.32597	0.135511	-31.9235	1.26e-223	4.45e-222
HES2	89.4	4.69426	0.205602	22.8317	2.22e-115	9.59e-115
HFM1	60.8	-2.42887	0.133444	-18.2014	5.03e-74	1.18e-73
HHIPL1	193	2.50263	0.10431	23.9922	3.35e-127	1.73e-126
HHLA2	457	2.87429	0.158671	18.1147	2.44e-73	5.66e-73
HIF3A	707	-2.10939	0.119955	-17.5848	3.22e-69	7.1e-69
HJURP	211	4.06972	0.152646	26.6611	1.33e-156	1.16e-155
HK2	2670	3.35609	0.121383	27.6489	2.88e-168	3.08e-167
HK2P1	1.52	2.58644	0.254191	10.1752	2.56e-24	3.38e-24
HLA-A	39600	2.80452	0.0921227	30.4434	1.47e-203	3.33e-202
HLA-B	42200	2.31105	0.095665	24.1577	6.2e-129	3.28e-128
HLA-DMB	1840	2.12074	0.12489	16.9808	1.14e-64	2.37e-64
HLA-DOA	1040	2.45348	0.141564	17.3312	2.73e-67	5.88e-67
HLA-DOB	151	3.12547	0.161453	19.3584	1.73e-83	4.62e-83
HLA-DPA1	7630	2.64933	0.131456	20.1537	2.5e-90	7.41e-90
HLA-DPB1	6170	2.66929	0.129559	20.6028	2.59e-94	8.15e-94
HLA-DPB2	27.6	4.24283	0.218421	19.4251	4.74e-84	1.28e-83
HLA-DQA1	2170	3.45809	0.17518	19.7402	9.73e-87	2.71e-86
HLA-DQA2	400	2.81032	0.227274	12.3653	4.03e-35	5.99e-35
HLA-DQB1	2820	3.36001	0.170786	19.6737	3.62e-86	1e-85
HLA-DQB2	258	3.80573	0.195783	19.4385	3.65e-84	9.85e-84
HLA-DRA	19300	2.98692	0.141196	21.1545	2.51e-99	8.47e-99
HLA-DRB1	7510	3.1206	0.124647	25.0356	2.51e-138	1.55e-137
HLA-DRB5	2760	3.20696	0.188875	16.9793	1.17e-64	2.43e-64
HLA-DRB6	394	3.17834	0.201879	15.7438	7.58e-56	1.42e-55
HLA-F	3320	2.31398	0.102199	22.642	1.67e-113	7e-113
HLA-G	166	2.49775	0.194257	12.858	7.76e-38	1.19e-37
HLA-H	1150	2.74697	0.109058	25.1881	5.41e-140	3.44e-139
HMCN1	823	2.8642	0.127384	22.4848	5.85e-112	2.38e-111
HMGA1	7220	2.846	0.0989413	28.7646	5.96e-182	8.18e-181
HMGA1P2	5.79	-2.32495	0.13265	-17.5269	8.92e-69	1.96e-68
HMGA2	303	3.70229	0.167841	22.0583	7.96e-108	3.03e-107
HMGB1P10	26.9	-3.55772	0.173529	-20.5021	2.06e-93	6.38e-93
HMGB1P41	2.23	-2.2365	0.201208	-11.1154	1.06e-28	1.46e-28
HMGB4	1.42	-4.46716	0.397808	-11.2294	2.92e-29	4.07e-29
HMGN1P36	3.94	3.26871	0.201977	16.1836	6.59e-59	1.29e-58
HMGN1P37	9.84	4.00115	0.179818	22.2511	1.1e-109	4.33e-109
HMMR	188	3.46777	0.120664	28.7391	1.24e-181	1.69e-180
HMX3	4.77	2.86999	0.285497	10.0526	8.95e-24	1.17e-23
HNRNPA1P21	16.6	4.93819	0.227861	21.672	3.77e-104	1.37e-103
HNRNPA1P33	60.5	4.71871	0.205464	22.9661	1.02e-116	4.47e-116
HNRNPA1P4	11.7	3.44107	0.159059	21.6339	8.61e-104	3.12e-103
HNRNPA1P45	1.06	-2.35526	0.287226	-8.20001	2.4e-16	2.86e-16
HNRNPA1P49	19.4	-2.17995	0.0978029	-22.2892	4.7e-110	1.86e-109
HNRNPA1P59	16.5	-3.13631	0.105764	-29.6539	3.02e-193	5.27e-192
HNRNPA1P62	1.22	-2.55454	0.267601	-9.54604	1.35e-21	1.72e-21
HNRNPA1P7	71.9	-3.1026	0.153278	-20.2417	4.21e-91	1.26e-90
HNRNPCP2	158	2.79361	0.0852534	32.7683	1.67e-235	7.68e-234
HNRNPH1P1	8.47	-2.27665	0.115514	-19.7088	1.81e-86	5.03e-86
HOMER2	7770	-2.96975	0.11771	-25.2294	1.91e-140	1.23e-139
HOPX	1370	3.24906	0.132964	24.4357	7.15e-132	3.95e-131
HOTAIR	18.8	5.81581	0.337746	17.2195	1.9e-66	4.04e-66
HOTTIP	42.8	7.38823	0.348437	21.2039	8.79e-100	3e-99
HOXA1	35.7	2.91346	0.137749	21.1505	2.73e-99	9.21e-99
HOXA10	165	5.85854	0.189325	30.9443	3.03e-210	7.84e-209
HOXA10-AS	7.06	4.70999	0.368842	12.7697	2.42e-37	3.69e-37
HOXA11	35.8	5.50495	0.265204	20.7574	1.05e-95	3.36e-95
HOXA11-AS	24.1	5.18068	0.272343	19.0227	1.11e-80	2.84e-80
HOXA13	137	7.48053	0.298668	25.0463	1.92e-138	1.19e-137
HOXA3	242	3.00658	0.105438	28.5152	7.59e-179	9.97e-178
HOXA6	8.46	2.56958	0.201105	12.7773	2.2e-37	3.34e-37
HOXA9	17.1	2.02596	0.138976	14.5777	3.89e-48	6.69e-48
HOXA-AS2	194	2.1621	0.0992044	21.7944	2.62e-105	9.66e-105
HOXA-AS3	26.1	4.55307	0.234733	19.3968	8.22e-84	2.21e-83
HOXB13	60.3	6.46522	0.327191	19.7597	6.61e-87	1.85e-86
HOXB2	534	2.17396	0.101203	21.4812	2.34e-102	8.26e-102
HOXB5	259	3.09298	0.109003	28.3752	4.09e-177	5.11e-176
HOXB6	395	3.33699	0.115616	28.8627	3.51e-183	4.9e-182
HOXB7	369	3.96274	0.113329	34.9667	7.23e-268	9.08e-266
HOXB8	56.7	4.62499	0.202113	22.8832	6.83e-116	2.97e-115
HOXB9	178	7.09941	0.241486	29.3989	5.68e-190	9.25e-189
HOXB-AS1	33.5	2.02	0.127803	15.8056	2.85e-56	5.37e-56
HOXB-AS3	43.1	3.0196	0.129757	23.2712	8.69e-120	3.98e-119
HOXC10	102	5.49436	0.254358	21.6009	1.76e-103	6.34e-103
HOXC11	48.9	6.54877	0.318092	20.5877	3.54e-94	1.11e-93
HOXC13	3.86	3.87216	0.430213	9.00056	2.25e-19	2.79e-19
HOXC4	93.5	3.18282	0.116361	27.353	9.94e-165	9.91e-164
HOXC5	19.2	2.87165	0.195087	14.7198	4.81e-49	8.34e-49
HOXC6	109	2.90107	0.125431	23.1288	2.38e-118	1.07e-117
HOXC8	35.7	3.84251	0.18701	20.5471	8.17e-94	2.55e-93
HOXC9	45.9	4.11335	0.186149	22.0971	3.37e-108	1.29e-107
HOXD10	9.53	3.44461	0.269467	12.783	2.04e-37	3.11e-37
HOXD9	65	2.3972	0.115422	20.7689	8.27e-96	2.65e-95
HPCAL4	375	-4.54518	0.174857	-25.9938	5.82e-149	4.38e-148
HPD	89.8	-2.19532	0.147454	-14.8882	3.93e-50	6.91e-50
HPDL	69.3	3.0468	0.1366	22.3046	3.34e-110	1.33e-109
HPGD	1250	4.79062	0.146108	32.7883	8.65e-236	4.02e-234
HPGDS	103	2.33709	0.124282	18.8047	6.91e-79	1.73e-78
HPN	7690	-3.85558	0.154963	-24.8806	1.21e-136	7.27e-136
HPN-AS1	83.9	-5.17736	0.154275	-33.5592	6.61e-247	3.98e-245
HPSE	241	2.52965	0.0988789	25.5833	2.34e-144	1.63e-143
HPX	146	-2.1673	0.162055	-13.3739	8.59e-41	1.36e-40
HR	486	2.7373	0.109541	24.9889	8.08e-138	4.96e-137
HRH1	465	3.94326	0.117076	33.6813	1.09e-248	6.97e-247
HROB	76.7	2.00239	0.0933996	21.439	5.78e-102	2.03e-101
HS3ST1	1190	4.48609	0.130868	34.2795	1.59e-257	1.28e-255
HS3ST2	114	2.84165	0.154176	18.4312	7.39e-76	1.78e-75
HS3ST3A1	80.5	3.88188	0.191017	20.3221	8.19e-92	2.48e-91
HSD11B1	260	2.44669	0.130298	18.7777	1.15e-78	2.87e-78
HSD11B2	1140	2.15064	0.12777	16.8321	1.42e-63	2.91e-63
HSD17B14	275	2.12131	0.111397	19.0428	7.54e-81	1.94e-80
HSD17B3	77.3	-2.10078	0.130706	-16.0725	3.97e-58	7.69e-58
HSD17B6	94.7	2.97444	0.163541	18.1877	6.46e-74	1.51e-73
HSD3B2	12.2	-3.39787	0.200953	-16.9087	3.88e-64	8.02e-64
HSD3BP3	0.431	-2.22105	0.512281	-4.3356	1.45e-05	1.51e-05
HSF2BP	31.1	2.23284	0.0962988	23.1865	6.23e-119	2.81e-118
HSF4	2050	-2.20051	0.106372	-20.6869	4.55e-95	1.44e-94
HSP90AB2P	7.36	2.5931	0.1723	15.0499	3.46e-51	6.15e-51
HSPA5P1	5.82	2.54326	0.155636	16.3411	5.04e-60	9.95e-60
HSPA6	485	2.03041	0.158019	12.8491	8.7e-38	1.33e-37
HSPA8P5	6.25	-3.83981	0.172051	-22.3179	2.48e-110	9.85e-110
HSPA8P9	0.963	-2.27964	0.283251	-8.04813	8.41e-16	9.94e-16
HSPB1P1	13.9	3.91634	0.202003	19.3875	9.84e-84	2.63e-83
HSPD1P11	61.7	-4.98586	0.149281	-33.3991	1.41e-244	8.18e-243
HSPD1P9	0.87	-2.38668	0.334577	-7.13343	9.79e-13	1.11e-12
HTR1B	17.4	3.21656	0.188243	17.0873	1.85e-65	3.88e-65
HTR1D	134	5.23428	0.191702	27.3043	3.77e-164	3.72e-163
HTR2A	18.2	2.7708	0.170533	16.2478	2.31e-59	4.54e-59
HTR2B	120	3.28571	0.150554	21.8241	1.37e-105	5.06e-105
HTR3C	8.03	3.93826	0.301895	13.0451	6.77e-39	1.05e-38
HTR3E	9.5	2.81916	0.286944	9.82475	8.81e-23	1.14e-22
HTR7	21.4	2.06712	0.159246	12.9806	1.58e-38	2.44e-38
HTRA1	6010	2.08652	0.0957371	21.7943	2.63e-105	9.68e-105
HTRA3	5110	3.73885	0.137697	27.1527	2.35e-162	2.25e-161
HTRA4	20.2	2.42857	0.200585	12.1074	9.65e-34	1.41e-33
HVCN1	252	2.30808	0.104504	22.086	4.31e-108	1.65e-107
IBSP	37.6	3.96793	0.261982	15.1458	8.07e-52	1.45e-51
ICOS	37.3	3.50715	0.176305	19.8925	4.72e-88	1.35e-87
IDO1	309	4.82617	0.18389	26.2449	8.17e-152	6.47e-151
IFI16	3680	2.21344	0.0922601	23.9913	3.43e-127	1.77e-126
IFI27	8700	4.73991	0.135813	34.9004	7.33e-267	8.83e-265
IFI27L2	937	2.3703	0.0862073	27.4954	1.99e-166	2.07e-165
IFI44L	1170	2.41096	0.162344	14.8509	6.87e-50	1.2e-49
IFI6	6710	3.62888	0.136628	26.5604	1.95e-155	1.67e-154
IFIT2	542	2.01392	0.0957729	21.028	3.63e-98	1.21e-97
IFIT3	1140	2.06875	0.105118	19.6801	3.19e-86	8.83e-86
IFITM10	419	2.73269	0.135274	20.2011	9.57e-91	2.86e-90
IFITM3P2	7.09	2.1231	0.281168	7.55098	4.32e-14	4.98e-14
IFNA1	1.28	2.70606	0.503017	5.37965	7.46e-08	7.95e-08
IFNE	33.9	4.73223	0.260132	18.1917	6.01e-74	1.4e-73
IFNL3P1	2.38	-2.2282	0.211648	-10.5278	6.43e-26	8.62e-26
IFNWP19	16.7	5.05995	0.274994	18.4002	1.31e-75	3.14e-75
IFRD1	5250	-2.52632	0.0786903	-32.1046	3.81e-226	1.47e-224
IGF2BP1	35.8	4.77597	0.251692	18.9755	2.72e-80	6.93e-80
IGF2BP3	263	3.07826	0.211022	14.5874	3.38e-48	5.81e-48
IGFBP1	126	4.72441	0.237769	19.8697	7.44e-88	2.12e-87
IGFBP3	13100	4.24894	0.128177	33.149	5.86e-241	3.09e-239
IGFBP5	28500	2.69821	0.128426	21.0099	5.32e-98	1.76e-97
IGFBPL1	13.1	2.02431	0.187138	10.8172	2.85e-27	3.89e-27
IGFL1	52.6	7.29621	0.365075	19.9855	7.37e-89	2.14e-88
IGFL2	281	6.58349	0.258276	25.4901	2.54e-143	1.73e-142
IGFL2-AS1	37.1	6.63558	0.327454	20.2641	2.67e-91	8e-91
IGFL3	10.4	4.90314	0.328121	14.9431	1.73e-50	3.05e-50
IGFN1	3080	-5.48588	0.165536	-33.1402	7.85e-241	4.1e-239
IGHA1	28000	3.64866	0.200435	18.2038	4.82e-74	1.13e-73
IGHA2	6180	3.32544	0.209531	15.8709	1.01e-56	1.92e-56
IGHD	345	4.71791	0.264512	17.8363	3.7e-71	8.36e-71
IGHG1	47300	5.88312	0.214015	27.4894	2.35e-166	2.44e-165
IGHG2	9200	5.22078	0.223304	23.3797	6.87e-121	3.2e-120
IGHG3	6310	5.3598	0.2427	22.084	4.5e-108	1.72e-107
IGHG4	10300	7.44878	0.259942	28.6555	1.37e-180	1.84e-179
IGHGP	829	6.74188	0.297013	22.699	4.59e-114	1.93e-113
IGHM	10600	4.5291	0.217686	20.8056	3.85e-96	1.24e-95
IGHV1-18	242	5.33962	0.267395	19.969	1.02e-88	2.96e-88
IGHV1-2	163	4.50196	0.271781	16.5647	1.25e-61	2.53e-61
IGHV1-24	94.3	5.13726	0.283035	18.1506	1.27e-73	2.95e-73
IGHV1-3	84.6	4.69277	0.39149	11.987	4.16e-33	6.04e-33
IGHV1-45	1.71	2.78083	0.475414	5.84927	4.94e-09	5.34e-09
IGHV1-58	16	6.15446	0.330345	18.6304	1.82e-77	4.48e-77
IGHV1-69	80.3	6.26809	0.343451	18.2503	2.06e-74	4.86e-74
IGHV2-26	49.8	5.49049	0.293243	18.7234	3.19e-78	7.93e-78
IGHV2-5	131	4.42078	0.265779	16.6333	4e-62	8.1e-62
IGHV2-70D	23.9	5.35219	0.322679	16.5867	8.7e-62	1.75e-61
IGHV3-11	193	5.0694	0.243449	20.8232	2.66e-96	8.61e-96
IGHV3-13	42.9	5.40733	0.295325	18.3098	6.91e-75	1.64e-74
IGHV3-15	239	4.47726	0.240865	18.5882	4e-77	9.81e-77
IGHV3-20	8.66	4.83535	0.321343	15.0473	3.59e-51	6.39e-51
IGHV3-21	284	5.08539	0.253352	20.0724	1.29e-89	3.77e-89
IGHV3-23	697	4.80212	0.237339	20.2332	4.99e-91	1.49e-90
IGHV3-33	373	4.69156	0.258389	18.157	1.13e-73	2.63e-73
IGHV3-43	53.1	4.80889	0.302557	15.8941	6.96e-57	1.32e-56
IGHV3-48	35.3	3.31965	0.31358	10.5863	3.45e-26	4.64e-26
IGHV3-49	80.6	4.12414	0.256879	16.0548	5.29e-58	1.02e-57
IGHV3-53	44.6	4.40392	0.278447	15.816	2.41e-56	4.56e-56
IGHV3-66	28.8	4.56652	0.279061	16.3639	3.46e-60	6.86e-60
IGHV3-7	216	4.01722	0.242817	16.5442	1.76e-61	3.54e-61
IGHV3-74	180	4.14888	0.218952	18.9488	4.52e-80	1.15e-79
IGHV4-34	109	4.2435	0.272465	15.5745	1.09e-54	2.01e-54
IGHV4-39	330	5.15826	0.246758	20.9042	4.91e-97	1.61e-96
IGHV4-55	4.47	3.5113	0.315798	11.1188	1.02e-28	1.41e-28
IGHV4-59	367	4.81296	0.245134	19.634	7.93e-86	2.18e-85
IGHV4-61	151	5.2702	0.270027	19.5173	7.82e-85	2.13e-84
IGHV5-51	308	5.10276	0.24604	20.7396	1.52e-95	4.86e-95
IGKC	41000	4.68278	0.205374	22.8012	4.46e-115	1.91e-114
IGKV1-12	25.6	5.55445	0.322009	17.2494	1.13e-66	2.42e-66
IGKV1-16	177	4.8135	0.247669	19.4352	3.89e-84	1.05e-83
IGKV1-17	266	5.17999	0.254147	20.3819	2.42e-92	7.37e-92
IGKV1-27	216	4.75605	0.257543	18.467	3.8e-76	9.19e-76
IGKV1-33	495	4.52533	0.246732	18.3411	3.89e-75	9.26e-75
IGKV1-39	32	5.94255	0.38486	15.4408	8.7e-54	1.59e-53
IGKV1-5	904	4.87064	0.226204	21.5321	7.79e-103	2.77e-102
IGKV1-6	80.6	4.34372	0.249907	17.3813	1.14e-67	2.47e-67
IGKV1-8	312	4.6217	0.292434	15.8043	2.91e-56	5.48e-56
IGKV1-9	237	4.84119	0.246094	19.6721	3.74e-86	1.03e-85
IGKV1D-16	15	3.90166	0.263953	14.7817	1.92e-49	3.35e-49
IGKV1D-17	5.99	3.57699	0.433986	8.24217	1.69e-16	2.02e-16
IGKV1D-39	1300	5.48849	0.227101	24.1677	4.87e-129	2.58e-128
IGKV1D-8	7.72	5.0869	0.3218	15.8076	2.76e-56	5.2e-56
IGKV1OR-2	1.28	3.04501	0.477851	6.37231	1.86e-10	2.05e-10
IGKV1OR9-2	1.57	2.90568	0.303165	9.58446	9.29e-22	1.19e-21
IGKV2-24	121	4.08997	0.233619	17.507	1.27e-68	2.77e-68
IGKV2-28	810	4.61249	0.240658	19.1662	7.09e-82	1.85e-81
IGKV2-30	85.2	3.76019	0.253802	14.8154	1.16e-49	2.03e-49
IGKV2D-24	6.25	4.05853	0.331775	12.2328	2.08e-34	3.06e-34
IGKV2D-28	199	6.07011	0.342839	17.7054	3.81e-70	8.48e-70
IGKV2D-29	68.8	4.56228	0.288039	15.8391	1.67e-56	3.17e-56
IGKV2D-30	8.69	4.53702	0.36507	12.4278	1.85e-35	2.76e-35
IGKV3-11	3900	4.71224	0.20983	22.4574	1.08e-111	4.39e-111
IGKV3-15	837	5.50143	0.240641	22.8616	1.12e-115	4.87e-115
IGKV3-20	1850	5.06853	0.220288	23.0086	3.82e-117	1.69e-116
IGKV3D-11	16.1	4.79729	0.298965	16.0464	6.06e-58	1.17e-57
IGKV3D-15	25.2	5.85446	0.325451	17.9887	2.39e-72	5.46e-72
IGKV3D-20	59.8	5.07759	0.287723	17.6475	1.06e-69	2.35e-69
IGKV4-1	948	4.75119	0.218619	21.7327	1.01e-104	3.69e-104
IGKV5-2	9.73	3.60244	0.335423	10.74	6.61e-27	8.96e-27
IGKV6-21	62	5.29984	0.299255	17.7101	3.5e-70	7.81e-70
IGKV6D-21	16.6	3.37099	0.361317	9.32972	1.06e-20	1.34e-20
IGLC2	8660	4.50584	0.204495	22.0339	1.36e-107	5.18e-107
IGLC3	4620	4.48403	0.209158	21.4385	5.84e-102	2.05e-101
IGLL5	1320	4.39971	0.21303	20.653	9.18e-95	2.9e-94
IGLON5	37.7	2.41296	0.158945	15.1811	4.72e-52	8.5e-52
IGLV1-36	29.5	5.02808	0.320339	15.6961	1.61e-55	3.01e-55
IGLV1-40	580	4.71473	0.226223	20.8411	1.83e-96	5.94e-96
IGLV1-41	4.49	3.203	0.365352	8.76689	1.84e-18	2.25e-18
IGLV1-44	402	4.12209	0.248985	16.5556	1.46e-61	2.93e-61
IGLV1-47	242	4.56722	0.233926	19.5242	6.84e-85	1.86e-84
IGLV1-51	425	4.14987	0.208005	19.9508	1.48e-88	4.25e-88
IGLV2-11	341	4.06759	0.226622	17.9488	4.9e-72	1.12e-71
IGLV2-14	855	4.29455	0.213847	20.0824	1.05e-89	3.09e-89
IGLV2-23	520	4.67851	0.228506	20.4744	3.64e-93	1.12e-92
IGLV3-1	357	4.86943	0.266831	18.2491	2.1e-74	4.96e-74
IGLV3-10	122	4.15569	0.278869	14.9019	3.2e-50	5.64e-50
IGLV3-19	321	4.6419	0.256502	18.0969	3.37e-73	7.81e-73
IGLV3-21	397	5.54623	0.245432	22.5979	4.55e-113	1.89e-112
IGLV3-25	290	4.39845	0.272716	16.1283	1.61e-58	3.13e-58
IGLV4-69	94.1	4.12771	0.260462	15.8477	1.46e-56	2.76e-56
IGLV5-45	33.6	3.89784	0.289722	13.4537	2.93e-41	4.67e-41
IGLV6-57	184	4.66104	0.240453	19.3844	1.04e-83	2.8e-83
IGLV7-43	60.8	4.03222	0.258168	15.6186	5.44e-55	1.01e-54
IGLV7-46	95.7	4.05549	0.247496	16.3861	2.4e-60	4.77e-60
IGLV8-61	104	4.24686	0.264694	16.0444	6.25e-58	1.21e-57
IGLV9-49	23	4.85179	0.288695	16.806	2.21e-63	4.52e-63
IGSF23	15.1	-2.44708	0.180639	-13.5468	8.28e-42	1.33e-41
IGSF6	314	2.55506	0.138414	18.4595	4.38e-76	1.06e-75
IGSF9	745	2.006	0.123647	16.2236	3.43e-59	6.72e-59
IHH	345	6.58898	0.210946	31.2353	3.53e-214	1.01e-212
IKZF1	496	2.35519	0.129828	18.1408	1.52e-73	3.53e-73
IKZF3	439	2.7961	0.137358	20.3563	4.09e-92	1.24e-91
IL11	117	3.89658	0.169574	22.9787	7.62e-117	3.36e-116
IL12B	4.49	3.24598	0.260602	12.4557	1.3e-35	1.95e-35
IL12RB1	114	2.5665	0.11629	22.0698	6.16e-108	2.35e-107
IL12RB2	167	-3.19186	0.132962	-24.0058	2.42e-127	1.25e-126
IL13RA2	23.8	2.65297	0.186146	14.2521	4.35e-46	7.3e-46
IL17B	4.99	2.59584	0.196252	13.2271	6.12e-40	9.61e-40
IL17REL	16.5	5.3045	0.266319	19.9178	2.85e-88	8.18e-88
IL19	3.43	3.85141	0.260544	14.7821	1.91e-49	3.33e-49
IL1A	52.1	4.00073	0.235216	17.0087	7.08e-65	1.48e-64
IL1R2	660	3.52537	0.172575	20.428	9.43e-93	2.89e-92
IL1RAP	779	2.21633	0.090529	24.482	2.29e-132	1.28e-131
IL1RAPL2	8.86	4.23702	0.245797	17.2379	1.38e-66	2.94e-66
IL1RN	1240	4.54199	0.154976	29.3077	8.27e-189	1.32e-187
IL20RB	294	3.84756	0.178295	21.5797	2.79e-103	9.99e-103
IL21R	141	3.47961	0.149218	23.319	2.84e-120	1.32e-119
IL22RA1	8910	-3.32219	0.138542	-23.9796	4.54e-127	2.33e-126
IL22RA2	11.8	4.21898	0.28369	14.8718	5.02e-50	8.82e-50
IL24	63.8	2.73511	0.171464	15.9515	2.78e-57	5.32e-57
IL2RA	212	4.0421	0.181278	22.2978	3.88e-110	1.54e-109
IL2RB	300	2.84276	0.118119	24.0669	5.55e-128	2.89e-127
IL2RG	2100	4.41835	0.158846	27.8154	2.83e-170	3.13e-169
IL36G	3.43	3.48269	0.300999	11.5704	5.82e-31	8.25e-31
IL37	4.83	3.59366	0.268358	13.3913	6.8e-41	1.08e-40
IL4I1	224	3.34124	0.133936	24.9466	2.32e-137	1.42e-136
IL7R	1110	2.33109	0.158016	14.7523	2.98e-49	5.17e-49
ILDR2	132	2.35241	0.107041	21.9768	4.8e-107	1.82e-106
IMPA2	8130	-2.64347	0.106154	-24.9023	7.02e-137	4.24e-136
INAVA	4500	2.00056	0.116525	17.1685	4.57e-66	9.7e-66
INHA	237	-2.10542	0.157411	-13.3753	8.43e-41	1.34e-40
INHBA	2630	5.28801	0.174241	30.3489	2.6e-202	5.62e-201
INPP4B	1500	2.53125	0.0877076	28.8601	3.78e-183	5.27e-182
INPP5J	795	-2.76125	0.0935865	-29.5048	2.5e-191	4.21e-190
INSL4	1.33	2.66344	0.489762	5.43824	5.38e-08	5.74e-08
INSYN2B	6.07	2.13208	0.218853	9.74206	1.99e-22	2.57e-22
IQGAP3	624	4.34567	0.150923	28.7939	2.56e-182	3.52e-181
IRAK2	587	2.14598	0.101424	21.1585	2.31e-99	7.79e-99
IRF4	128	2.92971	0.153549	19.08	3.7e-81	9.56e-81
IRF8	913	2.42988	0.115904	20.9646	1.38e-97	4.56e-97
IRX5	62.6	3.57972	0.162001	22.0969	3.38e-108	1.3e-107
ISG15	2320	3.82401	0.141669	26.9926	1.81e-160	1.69e-159
ISG20	1130	2.26908	0.104793	21.6529	5.7e-104	2.07e-103
ISL2	20.5	2.60906	0.142983	18.2473	2.17e-74	5.12e-74
ISLR	6360	3.42272	0.138764	24.6658	2.49e-134	1.44e-133
ISLR2	121	2.36236	0.118918	19.8654	8.11e-88	2.31e-87
ITGA11	1860	3.80108	0.135276	28.0987	1.02e-173	1.19e-172
ITGA2	3030	3.95973	0.109444	36.1803	1.24e-286	4.31e-284
ITGA3	12000	2.80067	0.096072	29.1518	7.92e-187	1.23e-185
ITGA4	325	2.08702	0.136894	15.2455	1.76e-52	3.19e-52
ITGAD	11.2	2.38526	0.218017	10.9407	7.36e-28	1.01e-27
ITGAL	583	2.15233	0.13283	16.2036	4.75e-59	9.29e-59
ITGB2	3560	2.30057	0.136718	16.8271	1.54e-63	3.17e-63
ITGB3	204	2.40164	0.126538	18.9795	2.52e-80	6.42e-80
ITGB4	13000	3.5339	0.107424	32.8968	2.44e-237	1.17e-235
ITGB5	8610	2.3956	0.0791332	30.2729	2.6e-201	5.49e-200
ITGB6	5620	3.79579	0.14236	26.6634	1.25e-156	1.09e-155
ITGB7	294	2.33638	0.100739	23.1924	5.43e-119	2.46e-118
ITGBL1	2320	3.26427	0.137946	23.6634	8.58e-124	4.19e-123
ITIH2	127	3.36799	0.168514	19.9864	7.23e-89	2.1e-88
ITIH4	3480	-2.94632	0.164931	-17.8639	2.25e-71	5.11e-71
ITIH6	3.68	3.96154	0.366778	10.8009	3.41e-27	4.64e-27
ITK	228	2.37732	0.149113	15.9431	3.18e-57	6.08e-57
ITLN1	280	4.45768	0.26459	16.8475	1.09e-63	2.25e-63
ITPKA	250	2.15502	0.141666	15.212	2.95e-52	5.32e-52
ITPRID1	17.2	2.74177	0.206614	13.27	3.46e-40	5.44e-40
IVL	26.3	2.05638	0.256068	8.03059	9.7e-16	1.15e-15
IYD	416	4.50357	0.178651	25.2088	3.21e-140	2.05e-139
IZUMO1	197	-5.96756	0.169048	-35.3009	5.68e-273	8.18e-271
IZUMO4	431	-2.40076	0.106924	-22.453	1.2e-111	4.85e-111
JCHAIN	4670	3.85182	0.206058	18.6929	5.66e-78	1.4e-77
JMJD7-PLA2G4B	1710	-2.46425	0.0823857	-29.9111	1.41e-196	2.71e-195
JPH2	194	2.45262	0.143309	17.1143	1.16e-65	2.45e-65
JPT1	3300	3.47416	0.0959426	36.2109	4.11e-287	1.62e-284
JSRP1	105	2.67303	0.153578	17.4051	7.55e-68	1.63e-67
KASH5	78.8	-4.80639	0.184128	-26.1035	3.32e-150	2.56e-149
KCNA2	123	-2.61703	0.136298	-19.2008	3.65e-82	9.56e-82
KCNA7	8.12	3.89552	0.287161	13.5656	6.4e-42	1.03e-41
KCND2	141	3.21095	0.12989	24.7206	6.42e-135	3.76e-134
KCNJ2	128	2.13254	0.117062	18.2171	3.77e-74	8.86e-74
KCNJ5	1280	-2.23744	0.165013	-13.5592	6.99e-42	1.12e-41
KCNK1	1540	2.98833	0.101326	29.4923	3.61e-191	6.06e-190
KCNK3	2720	-2.34338	0.159185	-14.7211	4.72e-49	8.19e-49
KCNK7	22.6	2.01238	0.133028	15.1276	1.07e-51	1.91e-51
KCNMB1	196	2.16643	0.135103	16.0353	7.24e-58	1.4e-57
KCNN2	163	-2.6851	0.110477	-24.3047	1.75e-130	9.46e-130
KCNN4	2460	5.72926	0.15948	35.9246	1.26e-282	2.98e-280
KCNS1	88.5	3.17441	0.165406	19.1916	4.35e-82	1.14e-81
KCNV2	3.86	-2.30166	0.172274	-13.3605	1.03e-40	1.63e-40
KCP	283	3.91753	0.145503	26.9241	1.15e-159	1.06e-158
KCTD16	346	-2.59156	0.128634	-20.1467	2.87e-90	8.52e-90
KDM4E	3.29	-2.55725	0.189774	-13.4752	2.19e-41	3.5e-41
KDM5D	2260	-2.07381	0.322898	-6.42249	1.34e-10	1.48e-10
KERA	15	4.56283	0.235806	19.3499	2.04e-83	5.45e-83
KHDRBS2	7.12	2.62459	0.249183	10.5328	6.1e-26	8.19e-26
KHSRPP1	2.78	3.50067	0.386584	9.05538	1.36e-19	1.69e-19
KIAA1549L	395	2.33785	0.114867	20.3527	4.39e-92	1.33e-91
KIAA2012	5.39	2.46313	0.246062	10.0102	1.37e-23	1.8e-23
KIF11	391	2.90627	0.0937857	30.9884	7.73e-211	2.04e-209
KIF14	113	3.79533	0.130418	29.1013	3.46e-186	5.24e-185
KIF15	128	2.93297	0.105585	27.7783	7.92e-170	8.68e-169
KIF18A	88.2	3.06987	0.107672	28.5114	8.46e-179	1.11e-177
KIF18B	167	3.42702	0.153701	22.2966	3.98e-110	1.58e-109
KIF1A	4900	-2.20586	0.165715	-13.3112	1.99e-40	3.15e-40
KIF20A	243	4.2592	0.153288	27.7855	6.49e-170	7.12e-169
KIF23	279	2.67322	0.0998908	26.7614	9.09e-158	8.04e-157
KIF26A	712	-2.40897	0.112954	-21.3271	6.37e-101	2.2e-100
KIF26B	1170	3.77129	0.133516	28.2461	1.59e-175	1.91e-174
KIF2C	308	3.73911	0.114743	32.5869	6.28e-233	2.74e-231
KIF4A	249	4.37105	0.145411	30.06	1.61e-198	3.21e-197
KIFC1	322	3.50896	0.118012	29.7339	2.8e-194	5.07e-193
KIR2DL4	5.23	2.1571	0.215667	10.002	1.49e-23	1.95e-23
KIRREL2	3090	-3.84196	0.168125	-22.8518	1.4e-115	6.07e-115
KISS1	27.2	2.12274	0.180783	11.7419	7.77e-32	1.11e-31
KLB	300	-2.91552	0.181525	-16.0612	4.77e-58	9.22e-58
KLF15	1990	-3.62321	0.118104	-30.6781	1.11e-206	2.69e-205
KLF2	1790	2.03533	0.113308	17.9629	3.81e-72	8.7e-72
KLF3-AS1	336	-2.61461	0.0897789	-29.1228	1.85e-186	2.82e-185
KLF5	4540	3.05552	0.106974	28.5633	1.92e-179	2.55e-178
KLHDC7B	316	4.62865	0.204211	22.666	9.71e-114	4.07e-113
KLHL14	20.3	2.64516	0.204402	12.941	2.64e-38	4.08e-38
KLHL30	55.7	2.6899	0.136164	19.7549	7.28e-87	2.03e-86
KLHL38	10.8	2.6919	0.19058	14.1248	2.67e-45	4.45e-45
KLHL4	47.7	2.50607	0.143707	17.4388	4.19e-68	9.11e-68
KLHL6	397	2.3705	0.13133	18.05	7.89e-73	1.82e-72
KLK1	54400	-4.20928	0.218397	-19.2735	8.96e-83	2.38e-82
KLK13	87.2	-2.09078	0.172633	-12.1111	9.22e-34	1.35e-33
KLK4	17.2	3.4766	0.236853	14.6783	8.88e-49	1.53e-48
KLK5	41.7	4.5315	0.314131	14.4255	3.58e-47	6.08e-47
KLK6	1590	9.07991	0.258277	35.1556	9.53e-271	1.31e-268
KLK8	302	7.79834	0.275288	28.3279	1.57e-176	1.93e-175
KLRB1	109	2.68044	0.162263	16.5191	2.67e-61	5.35e-61
KNL1	186	3.51498	0.118606	29.6358	5.17e-193	8.97e-192
KPNA2	1490	2.04303	0.0785498	26.0093	3.89e-149	2.93e-148
KPNA2P1	1.03	2.03837	0.347964	5.85799	4.69e-09	5.07e-09
KPNA7	67.8	4.23005	0.171666	24.6412	4.57e-134	2.64e-133
KRT1	117	-3.88116	0.19636	-19.7655	5.9e-87	1.65e-86
KRT12	3.84	4.27979	0.331558	12.9081	4.05e-38	6.22e-38
KRT14	288	2.04534	0.219056	9.3371	9.9e-21	1.25e-20
KRT15	539	2.85907	0.151663	18.8514	2.86e-79	7.21e-79
KRT16	2290	6.90791	0.215851	32.0031	9.88e-225	3.6e-223
KRT16P1	8.87	2.21882	0.338845	6.54819	5.82e-11	6.45e-11
KRT16P2	12.8	3.37979	0.339878	9.94413	2.68e-23	3.49e-23
KRT17	14800	6.59319	0.213291	30.9117	8.33e-210	2.13e-208
KRT17P1	1.56	2.39067	0.269116	8.88341	6.48e-19	8e-19
KRT17P3	0.956	2.29676	0.338032	6.7945	1.09e-11	1.21e-11
KRT18P15	3.04	-2.07812	0.170351	-12.199	3.15e-34	4.63e-34
KRT19	38600	4.95915	0.137809	35.9856	1.4e-283	3.94e-281
KRT19P1	1.81	2.9582	0.257068	11.5075	1.21e-30	1.71e-30
KRT20	551	7.82341	0.328047	23.8485	1.05e-125	5.25e-125
KRT23	1160	3.37697	0.18207	18.5476	8.53e-77	2.08e-76
KRT3	1.24	2.39668	0.299902	7.99155	1.33e-15	1.57e-15
KRT31	1.96	-2.05422	0.315918	-6.50237	7.91e-11	8.74e-11
KRT36	1.95	2.38108	0.244618	9.73386	2.16e-22	2.79e-22
KRT42P	9.79	2.55871	0.183526	13.9419	3.52e-44	5.81e-44
KRT5	2200	3.46262	0.232449	14.8962	3.49e-50	6.14e-50
KRT6A	2980	5.1858	0.236297	21.9461	9.44e-107	3.54e-106
KRT6B	757	3.80869	0.21423	17.7785	1.04e-70	2.33e-70
KRT7	20200	3.16497	0.144144	21.957	7.43e-107	2.8e-106
KRT75	4.02	3.06362	0.31899	9.60412	7.68e-22	9.83e-22
KRT79	13.9	3.50557	0.212288	16.5133	2.94e-61	5.88e-61
KRT81	110	3.95806	0.206783	19.1412	1.15e-81	2.98e-81
KRT8P11	28.3	2.05905	0.18961	10.8593	1.8e-27	2.46e-27
KRT8P31	3.9	3.0775	0.272588	11.29	1.47e-29	2.05e-29
KRT8P32	11.4	3.34892	0.154943	21.6138	1.33e-103	4.8e-103
KRT8P36	38.3	-2.2679	0.146453	-15.4855	4.35e-54	8.01e-54
KRT8P43	2.33	-2.53971	0.19765	-12.8495	8.65e-38	1.32e-37
KRT8P48	9.1	2.95237	0.230992	12.7813	2.09e-37	3.18e-37
KRT8P5	3.51	2.994	0.198826	15.0584	3.04e-51	5.42e-51
KRT8P7	8.56	2.67083	0.247367	10.797	3.55e-27	4.83e-27
KRT9	2.72	3.74568	0.310415	12.0667	1.58e-33	2.31e-33
KRTAP2-3	3.81	2.20408	0.284179	7.75596	8.77e-15	1.02e-14
KRTAP5-5	1.99	2.63722	0.338865	7.78252	7.11e-15	8.29e-15
KRTCAP2P1	0.932	-2.33178	0.33229	-7.0173	2.26e-12	2.55e-12
KRTDAP	15.9	-3.26261	0.152717	-21.3638	2.9e-101	1.01e-100
KSR1	7850	-3.51218	0.100262	-35.0301	7.85e-269	1.01e-266
KYNU	460	3.80114	0.135553	28.0417	5.04e-173	5.83e-172
LAG3	85.6	2.02989	0.129062	15.7279	9.73e-56	1.83e-55
LAIR2	10.9	4.29211	0.268178	16.0047	1.18e-57	2.28e-57
LAMA3	6240	4.00639	0.116741	34.3186	4.15e-258	3.4e-256
LAMA4	2820	2.83308	0.100111	28.2995	3.51e-176	4.29e-175
LAMA5-AS1	3.32	2.25009	0.272648	8.25273	1.55e-16	1.85e-16
LAMB3	13400	5.3726	0.151532	35.4553	2.4e-275	3.73e-273
LAMC2	16000	5.35279	0.154415	34.665	2.65e-263	2.74e-261
LAMP5	731	3.86355	0.208358	18.5428	9.32e-77	2.27e-76
LANCL3	46.5	2.52212	0.113509	22.2196	2.22e-109	8.72e-109
LAPTM5	6680	2.3938	0.135018	17.7295	2.48e-70	5.55e-70
LARGE2	1110	-2.22877	0.105949	-21.0362	3.06e-98	1.02e-97
LAX1	56.8	2.53632	0.164614	15.4077	1.45e-53	2.66e-53
LAYN	360	2.14335	0.0896651	23.9039	2.79e-126	1.4e-125
LBH	3710	2.31681	0.095875	24.1649	5.2e-129	2.76e-128
LCK	454	3.58505	0.126595	28.3189	2.02e-176	2.49e-175
LCMT1-AS2	14.1	-2.43562	0.129387	-18.8243	4.78e-79	1.2e-78
LCN2	20700	4.28214	0.192927	22.1957	3.78e-109	1.47e-108
LCP1	3530	2.22424	0.140317	15.8516	1.37e-56	2.6e-56
LCT	8.96	3.27755	0.310956	10.5402	5.64e-26	7.57e-26
LDHAL6FP	2.7	-2.74733	0.185221	-14.8327	9.01e-50	1.58e-49
LDHAP3	17.1	5.5501	0.240431	23.084	6.7e-118	2.99e-117
LDHAP7	6.13	4.07458	0.245235	16.615	5.42e-62	1.1e-61
LDLRAD1	29.9	4.17752	0.210879	19.81	2.44e-87	6.9e-87
LEF1	581	3.77102	0.151009	24.9722	1.23e-137	7.51e-137
LEF1-AS1	17.1	2.77662	0.145872	19.0346	8.82e-81	2.27e-80
LEMD1	188	6.9201	0.20773	33.3129	2.51e-243	1.43e-241
LENG8	31200	-2.65212	0.0904432	-29.3237	5.18e-189	8.35e-188
LGALS1	9090	2.80422	0.114114	24.574	2.4e-133	1.37e-132
LGALS3	10900	2.6409	0.0954735	27.661	2.06e-168	2.21e-167
LGALS3BP	20300	2.86272	0.0796295	35.9504	4.98e-283	1.28e-280
LGALS4	13000	3.87028	0.146087	26.493	1.17e-154	9.87e-154
LGALS7B	138	3.30176	0.23335	14.1494	1.88e-45	3.14e-45
LGALS9	4110	2.16902	0.103953	20.8655	1.1e-96	3.57e-96
LGALS9B	52.7	5.10664	0.275689	18.5232	1.34e-76	3.26e-76
LGALS9C	58.7	4.03621	0.230166	17.536	7.6e-69	1.67e-68
LGR5	200	4.95142	0.186583	26.5373	3.6e-155	3.08e-154
LGR6	352	4.41208	0.174278	25.3164	2.11e-141	1.38e-140
LHB	90.6	-2.88414	0.170994	-16.8669	7.88e-64	1.62e-63
LHFPL5	155	-4.62757	0.136587	-33.8801	1.31e-251	9.2e-250
LHX4	145	-2.24352	0.0856648	-26.1895	3.5e-151	2.75e-150
LHX5	5.93	4.42109	0.320957	13.7747	3.62e-43	5.9e-43
LIF	1750	2.72221	0.155724	17.481	2e-68	4.36e-68
LILRA4	29.2	3.56366	0.229677	15.516	2.71e-54	4.99e-54
LILRB4	448	2.48314	0.147264	16.8618	8.59e-64	1.76e-63
LINC00261	3110	-2.01319	0.164183	-12.2618	1.45e-34	2.15e-34
LINC00339	1820	-2.70408	0.0929592	-29.0889	4.96e-186	7.47e-185
LINC00472	127	-2.32926	0.101924	-22.8528	1.37e-115	5.94e-115
LINC00511	796	2.03883	0.0810418	25.1578	1.16e-139	7.37e-139
LINC00671	939	-4.8959	0.223485	-21.907	2.23e-106	8.3e-106
LINC00893	320	-2.16575	0.100338	-21.5845	2.51e-103	9.02e-103
LINC00920	79.3	3.56864	0.134572	26.5184	5.95e-155	5.07e-154
LINC00922	15.2	5.24063	0.252099	20.788	5.56e-96	1.79e-95
LINC00941	93.5	3.51815	0.154619	22.7537	1.32e-114	5.63e-114
LINC01096	6.18	2.61804	0.186751	14.0189	1.2e-44	1.98e-44
LINC01133	610	5.93595	0.184847	32.1127	2.93e-226	1.14e-224
[truncated: 1,471 more rows]
