# Supplementary material for: Construction of a pancreatic cancer prediction model for oxidative stress-related lncRNA
Source: Funct Integr Genomics. 2023 Apr 5;23(2):118. doi: 10.1007/s10142-023-01048-6 (PMC10076407; doi:10.1007/s10142-023-01048-6)
Supplement: Supplementary file 2 — (XLSX 6597 kb) [file 10142_2023_1048_MOESM2_ESM.xlsx]

## Sheet: Sheet1
Supplementary Table S2. Count gene matrix for WGCNA analysis (log2 conversion).
GENE ID	TCGA-2J-AAB4-01	TCGA-2J-AAB6-01	TCGA-2J-AAB8-01	TCGA-2J-AAB9-01	TCGA-2J-AABA-01	TCGA-2J-AABE-01	TCGA-2J-AABF-01	TCGA-2J-AABH-01	TCGA-2J-AABI-01	TCGA-2J-AABK-01	TCGA-2J-AABO-01	TCGA-2J-AABR-01	TCGA-2J-AABT-01	TCGA-2J-AABU-01	TCGA-2J-AABV-01	TCGA-2L-AAQA-01	TCGA-2L-AAQE-01	TCGA-2L-AAQI-01	TCGA-2L-AAQJ-01	TCGA-2L-AAQL-01	TCGA-2L-AAQM-01	TCGA-3A-A9I5-01	TCGA-3A-A9I7-01	TCGA-3A-A9I9-01	TCGA-3A-A9IB-01	TCGA-3A-A9IC-01	TCGA-3A-A9IH-01	TCGA-3A-A9IJ-01	TCGA-3A-A9IL-01	TCGA-3A-A9IN-01	TCGA-3A-A9IO-01	TCGA-3A-A9IR-01	TCGA-3A-A9IS-01	TCGA-3A-A9IU-01	TCGA-3A-A9IV-01	TCGA-3A-A9IX-01	TCGA-3A-A9IZ-01	TCGA-3A-A9J0-01	TCGA-3E-AAAY-01	TCGA-3E-AAAZ-01	TCGA-F2-6879-01	TCGA-F2-6880-01	TCGA-F2-7273-01	TCGA-F2-7276-01	TCGA-F2-A44G-01	TCGA-F2-A44H-01	TCGA-F2-A7TX-01	TCGA-F2-A8YN-01	TCGA-FB-A4P5-01
A2ML1	2.32193	12.4717	6.52356	11.0941	11.178	8.43045	6.02237	5.04439	11.6768	4.64386	10.0168	7.53138	1.58496	11.9355	0	4.16993	9.39446	13.3142	3.58496	3.58496	1	2	11	0	3.32193	5.88264	10.2479	2	1	1.58496	0	1	2	13.4808	1	7.52356	12.1734	5.55459	6	12.4785	2	2.58496	2.32193	1.58496	10.4273	5.12928	7.99435	6.74147	3.70044
AACSP1	2.32193	0	2	0	0	0	2.80735	2	1	2.58496	0	2.32193	2.80735	3.32193	0	0	0	0	0	0	1.58496	4.08746	0	3	2.58496	1.58496	3.16993	2	4	2.32193	5.90689	0	4.45943	1.58496	0	0	2	1.58496	1.58496	1.58496	2	4.08746	1.58496	1	1.58496	0	0	2.32193	1.58496
AADAC	7.19967	4.58496	9.44087	8.8009	7.18982	9.32193	8.71425	9.67066	9.58871	8.16993	8.30378	8.76155	7.52356	10.5098	10.3253	9.47573	8.52748	9.34651	11.0014	10.0634	3.32193	9.43879	11.8098	9.4818	8.85175	6.78136	6.04439	2.58496	4.64386	7.12928	4.70044	0	0	8.17991	0	8.59619	9.03892	6.32193	9.62205	8.47573	9.69523	10.2336	7.82018	9.02514	9.83289	10.3565	7.12928	7.59991	8.29921
AASS	9.15482	7.73471	8.47168	8.8009	8.87344	8.78136	8.87036	9.57554	8.11894	7.98299	8.70044	9.12412	9.10066	8.21432	8.29921	8.09803	8.27146	8.43045	8.33092	6.78136	6.24793	6.64386	8.2384	8.61839	8.83289	9.2503	8.07146	5.85798	7.7879	8.02237	7.13955	5.16993	6.96578	8.62205	8.13955	8.42626	8.61102	8.90087	8.80413	8.71768	8.82337	8.5157	9.4818	9.26444	8.41785	8.633	7.8009	8.96	8.91289
ABAT	11.4553	10.0251	10.255	11.1053	8.86419	10.6402	11.4278	11.9054	8.99718	11.3038	11.3231	10.9054	10.2889	9.33985	11.5411	10.9396	10.7773	11.1699	10.2503	10.9758	6.30378	11.2877	11.6804	11.7372	9.21189	9.37938	10.6312	12.9429	12.0788	12.4538	13.933	12.4453	14.8811	10.1523	12.7425	10.6935	8.64746	12.061	10.6689	8.81698	10.9614	14.1615	11.3794	11.3304	10.3576	11.2282	10.3718	11.6755	11.0748
ABCA10	7.67243	7.08746	7.85175	8.29002	9.33316	7.12928	8.15987	6.70044	6.82018	8.43463	7.67243	8.34873	7.72792	7.8392	7.84549	6.70044	7.82655	7.13955	9.40088	7.85798	9.78463	7.69349	7.89482	8.43879	8.28077	7.26679	7.3837	6.59991	7.7211	8.87344	8.18982	8.32193	7.13955	6.82018	7.05528	8.63662	7.15987	7.49985	9.66711	7.8009	6.26679	7.93664	7.03342	7.07682	9.42626	7.56224	6.53916	6.93074	8.20945
ABCA12	8.6865	9.07414	9.25267	8.37938	9.9542	9.19229	8.41785	7.34873	7.6865	7.39232	10.014	9.29692	4.16993	9.32867	3.70044	6.39232	7.05528	8.82337	6.44294	7.15987	1.58496	8.47978	7.53138	7.33985	8.24317	8.07682	9.68124	0	2	1	0	0	0	8.11374	1.58496	6.85798	8.33539	10.9873	6.49185	6.10852	8.09803	2	8.0607	6.16993	10.5718	9.66178	5.78136	9.02791	5.83289
ABCA5	11.3287	9.6865	9.71939	10.813	10.3106	9.85175	10.5897	10.5613	10.2574	11.0802	9.87036	10.9196	10.5943	10.5098	10.8471	9.62571	9.35315	10.7863	10.5755	10.0389	12.2414	10.8564	11.3326	11.3332	9.69	9.87805	10.375	10.1737	11.8944	11.6055	12.7684	12.5428	12.3567	10.5831	11.5971	10.3443	11.0327	10.2107	11.168	10.5803	9.02791	11.06	10.5943	10.4808	10.8765	10.6073	10.0126	9.77643	10.3891
ABCB1	10.9121	8.02237	7.96	10.8345	8.62936	8.6865	10.3509	10.29	7.01123	10.0512	10.643	11.8254	11.1124	10.0458	9.48985	7.86419	8.09803	10.933	8.9542	10.9189	8.98868	8.53138	12.4823	10.0279	9.95855	9.31288	10.0293	9.19967	12.2116	11.2432	13.3042	6.70044	13.1948	9.00562	11.8603	10.9751	9.47573	7.26679	10.821	10.4747	8.11374	9.7879	11.7415	11.4635	8.31741	9.5411	9.56796	8.02791	9.90238
ABCB11	4.08746	2.32193	2.80735	5	4.32193	3	4.45943	3.70044	2	3	3.16993	4.85798	2.80735	5.20945	0	5.08746	4.24793	3.70044	5.61471	0	1	1.58496	5.20945	3	4.85798	2.32193	4.32193	0	2	1.58496	2.32193	0	0	4.52356	1	4.64386	4.9542	1.58496	4	1.58496	5.35755	0	4.32193	3.58496	4.32193	4.64386	2.80735	5.55459	4.45943
ABCB4	6.9542	6.39232	7.58496	6.70044	8.10852	7.60733	6.61471	5.97728	6.61471	7	8.84549	6.33985	6.6865	8.14466	5.85798	7.10852	7.27612	10.2912	6.62936	8.02791	7.01123	7.90087	8.2854	6.85798	6.72792	8.67243	7.01123	10.1098	7.33985	7.01123	9.41151	4.58496	9.94544	6.82018	7.62936	8.04439	5.24793	7.09803	7.78136	6.65821	6.18982	4.08746	6.58496	7.2854	7.03342	8.0607	6.53916	6.71425	7.53138
ABCC6	8.60733	5.42626	8.35755	9.85487	8.26679	7.98299	8.87344	9.5411	5.42626	8.54303	7.98868	8.76155	8.64386	7.14975	9.63844	8.47978	7.21917	9.15228	8.01681	8.84235	3.70044	9.99859	10.2432	10.0014	8.51175	9.62205	9.43254	9.13186	6	8.07682	7.15987	7.29462	9.78627	7.88874	4.64386	8.69349	8.68299	6.62936	9.19967	8.17991	8.94544	10.4594	8.74819	9.24317	7.71425	9.39446	9.04166	9.02237	8.16993
ABCC6P1	5.97728	2.32193	7.36632	6.32193	6.2854	5.80735	6	6.02237	1.58496	6.37504	6.80735	6.74147	6.50779	4.58496	5.9542	6.10852	3.32193	7.67948	6.40939	6.20945	2	7.88874	7.85175	7.30378	6.26679	6.83289	5.72792	5.75489	3.16993	3.32193	4.08746	3.45943	7.05528	5.90689	1.58496	5.16993	6.6865	3.58496	7.14975	5.61471	6.04439	8.0607	5.12928	5.04439	6.12928	5.12928	6.42626	5.93074	6.10852
ABCG1	12.4315	10.0471	10.4645	10.5285	10.0458	11.9919	10.9744	12.2243	11.5718	10.2119	10.7279	10.7797	10.9046	12.7147	9.38802	12.0802	11.5999	11.4424	12.2095	11.0505	9.96578	9.6987	12.4391	11.5187	11.7719	12.2854	12.3236	11.1235	10.888	11.4041	11.6375	11.9766	12.0546	11.0314	10.4909	10.2204	11.3253	10.9556	12.3412	10.2703	12.7946	10.268	11.5882	10.1111	11.6018	11.2222	10.6724	11.7545	11.3365
ABCG2	8.20457	7.40088	7.87036	7.64386	7.44294	8.32193	7.26679	7.25739	5.97728	7.05528	8.35315	8.36632	9.39874	7.55459	5.85798	7.07682	7.40939	7.83289	7.87036	7.84549	5.24793	6.91886	12.0238	7.17991	7.85798	8.21432	7.04439	8.10329	7.53138	10.5028	8.73809	6.44294	7.82018	6.97728	7.33985	8.17991	6.52356	7.17991	8.49586	7.74819	8.3443	6.6865	7.65821	8.04439	7.30378	8.04439	7.33985	7.49985	7.42626
ABCG5	3.70044	1.58496	4.64386	5	3.45943	4.9542	7.43463	3.16993	0	4.70044	6.08746	4	4.75489	5.67243	5.08746	3.16993	2.32193	3.16993	5.75489	3.80735	3.16993	5.39232	10.0967	3	3.58496	5.04439	2.80735	5.08746	2	4.70044	2.80735	2.32193	3.90689	2	4	2	6.90689	3.80735	4.16993	2.58496	4.16993	3.16993	2.32193	2.58496	4	5.39232	2.32193	3.32193	3.45943
ABCG8	0	0	5.32193	0	2.80735	5.70044	7.36632	3.70044	0	5.2854	6.88264	0	5.04439	4.24793	0	4.24793	2.32193	4.45943	4.70044	1.58496	2	5.20945	9.89633	0	3.16993	3.32193	1	1.58496	0	1	1	0	0	2	2.32193	1	6.24793	2.32193	3.80735	4	4.80735	0	1	1.58496	0	5.12928	2.32193	3.32193	0
ABHD11-AS1	8.07146	7.67948	6.52356	7	10.0238	7.81378	8	8.99152	8.19476	9.07948	7.82018	6.52356	6.90689	9.02237	8.39232	10.1124	9.37504	9.03342	10.3696	10.6036	2.58496	4.70044	8.07682	8.54303	6.72792	9.14466	10.2992	0	2.80735	3.32193	4.52356	2.58496	2.80735	10.6055	3.80735	5.20945	11.2348	10.5147	9.08481	7.20945	8.11894	5.35755	5.80735	5.16993	9.24317	8.0607	8.41363	9.61471	7.94837
ABHD17C	13.115	12.0815	13.0262	10.9986	11.9469	12.8408	11.6389	12.2369	11.0788	12.2345	12.4729	11.8439	10.8455	12.562	10.9189	13.9284	13.0595	13.2763	13.8891	13.477	8.11894	10.7372	11.8773	12.5367	11.7578	13.6057	13.2493	10.1472	8.36194	8.69349	9.32193	10.8611	8.82337	13.4213	8.68299	10.6175	15.2882	13.0851	12.2366	12.2497	12.6764	9.22159	9.74483	9.61287	14.0349	11.5058	12.8455	13.2758	11.1799
ABLIM3	12.3647	12.5567	11.8126	11.8638	11.6852	12.6804	11.242	12.4818	10.9204	11.0526	13.2315	11.5162	11.5613	14.3912	10.5727	13.2723	13.2178	12.0338	12.7362	12.3592	8.59619	12.5567	11.599	12.5167	12.5471	12.6382	13.0458	11.3625	8.37504	10.6221	8.12928	6.6865	8.61839	12.6175	10.0539	11.3734	13.1021	12.8496	11.5425	12.4643	11.8971	9.13443	10.8305	11.1215	11.5309	10.9607	12.2479	12.617	11.2894
AC004160.1	3	4.9542	6.70044	3.90689	5.70044	5.70044	1	3.16993	2.80735	3	4.70044	3.32193	3.32193	5.20945	0	4.90689	4	2.58496	3.58496	0	1	3.90689	5.45943	4.24793	4.58496	7.20945	2.32193	1	3.90689	3	0	1	1.58496	5.12928	2.58496	4.16993	3.45943	5.67243	4.39232	3.90689	4.9542	2.58496	2.80735	3.80735	6.08746	5.61471	3.58496	5.24793	2.80735
AC004231.1	3.90689	3.58496	0	3	3.58496	1.58496	1	1.58496	2.58496	1	2	3.58496	0	4.80735	0	4.16993	1	1.58496	3.32193	1.58496	4.75489	0	1	0	1.58496	2.80735	3	2	0	3	2.32193	1	1	3.58496	1.58496	2	0	0	2.58496	0	2.58496	0	1	1.58496	0	0	0	3.32193	2.32193
AC004264.1	7.67948	5.12928	6.52356	3.90689	6.91886	7.84549	4.32193	5.55459	7.18982	5.32193	6.61471	5.83289	4	6.84549	3.70044	6.62936	4.08746	6.02237	6.49185	5.42626	8.52748	5.64386	5.49185	4.24793	4.75489	6.32193	8.5157	1	2.58496	2	1.58496	1.58496	1	7.08746	1.58496	5.58496	7.74147	6.97728	6.55459	6.10852	3.70044	3.16993	3.90689	4.58496	6.40939	3.45943	4.39232	5.39232	4.58496
AC004594.1	1.58496	0	2.80735	0	1.58496	1.58496	0	0	0	1.58496	2.80735	1.58496	2.80735	0	0	3.58496	1	2	2.32193	1.58496	0	0	0	0	2	1.58496	2.80735	0	1.58496	1	0	0	2	2	1	1.58496	0	2.80735	3.16993	1	2.58496	2	1	1.58496	0	0	0	2.32193	1.58496
AC004771.4	2.32193	1.58496	0	0	2.58496	0	0	3.70044	1.58496	1	3.16993	0	0	2.58496	2.32193	3.70044	3	2.58496	2.32193	0	2.58496	0	1	3	0	2.80735	1	0	3	1	2.32193	3.32193	2	0	1	1.58496	0	3.16993	3.45943	2.58496	0	2.58496	2.32193	0	0	0	1.58496	0	3.45943
AC004890.1	0	0	0	2	0	1.58496	1	0	2.32193	2.32193	0	1.58496	2.80735	0	0	2.58496	0	2.58496	2.58496	3	0	2.58496	3.16993	3	2.80735	2.32193	2.32193	0	2	2	1	1.58496	0	2	0	0	0	2.80735	2.58496	1.58496	1	2	0	1.58496	0	0	2.32193	3	0
AC004890.2	8.47978	7.58496	8.49985	7.17991	8.21432	8.37069	8.16491	8.54303	9.22882	7.76155	7.71425	8.22882	8.14466	8.36194	7.87036	8.60733	7.91289	6.82018	6.82018	7.5157	8.44708	7.07682	7.62205	8.53528	7.57743	8.44294	7.59991	7.57743	9.64205	8.2854	7.57743	8.09276	7.15987	8.53528	6.90689	7.11894	7.83289	8.68299	8.81378	7.62936	6.33985	6.72792	5.83289	6.2854	7.96578	6.87036	6.10852	7.7211	8.10852
AC004923.1	5.39232	1.58496	3.32193	3	4.24793	5.55459	5.52356	5.08746	2	4.75489	5.52356	3	4.45943	4.80735	4.64386	5.52356	5.35755	5	5.67243	5.2854	1	2	5.2854	4	2.58496	3.58496	5.08746	1.58496	2	4.52356	4.08746	1.58496	4.16993	4.9542	3.16993	3	5.88264	3.80735	5.08746	4.90689	3.32193	2	3.16993	2.32193	1.58496	3	4.32193	4.9542	2.32193
AC004990.1	3.70044	3.70044	4.45943	5.97728	5.83289	5.70044	4.80735	4.80735	0	3.32193	5	1.58496	3.16993	2.58496	0	7.04439	3.45943	6.82018	7.07682	3.32193	0	0	4.9542	4.85798	6.04439	0	6.58496	0	1	1	1	0	0	2.80735	0	3.45943	3.90689	6.88264	5.45943	3.16993	6.08746	0	1.58496	2	6	2	0	5.32193	5.16993
AC005255.1	6.32193	4.32193	5.72792	5	4.64386	4.45943	5.35755	4.75489	4.58496	3.32193	5	5.32193	4.16993	5.39232	3.16993	4.64386	4.24793	4.08746	3.32193	3.58496	2.32193	4.08746	4.08746	4.24793	5.04439	4.45943	5.32193	2.32193	3.16993	4.90689	4	4	4.16993	4.52356	3.58496	4.16993	5.49185	5.2854	4.16993	3.90689	4.24793	2	4.08746	2.80735	2.32193	3.45943	4.32193	4.85798	0
AC005281.1	3.32193	0	2	0	2.58496	3.32193	2.32193	2.80735	2.80735	2	2	3.58496	1.58496	2.58496	0	2.80735	2	1.58496	2.32193	2.32193	5.58496	2	3	2.32193	4.16993	3.80735	1	1	4.39232	3.45943	4.80735	6.08746	5.97728	2.58496	4.70044	2.80735	5.12928	0	3.16993	3.32193	3	0	2.58496	1	3.45943	0	1.58496	3.58496	1.58496
AC005291.1	3.90689	3.58496	4	5	3.16993	4.70044	1.58496	2	3.16993	3	4.52356	4.16993	2.32193	2.58496	2.32193	3.58496	2.80735	3.16993	1.58496	3	1.58496	2.58496	2	3.32193	3.58496	5.64386	3	1.58496	1.58496	2.80735	1	1	0	3.58496	0	2	4.16993	3.16993	3	1	2.32193	0	3.32193	2.80735	4	3	2.58496	1.58496	3.16993
AC005324.2	6.12928	7.33985	5.52356	5.39232	8.42206	6.80735	5.16993	5.88264	5.24793	5.61471	7.98868	5.52356	5.2854	6.52356	5.08746	7.07682	6.55459	4.9542	6.33985	4.24793	1	4.64386	4.80735	4.52356	3.16993	8.44294	7.65105	1.58496	0	0	2.32193	1	1	7.36632	0	4.85798	6.47573	8.03342	4.80735	7.01123	5.12928	0	1	4.58496	5.20945	3.90689	5	5.24793	5.78136
AC005392.2	0	4.24793	4.24793	3.45943	0	2.58496	4.52356	0	1.58496	1.58496	0	1.58496	1.58496	6.9542	3.70044	0	0	0	2.32193	0	0	0	2	0	0	0	3	0	1	1	0	1	0	2.58496	0	2.32193	0	1.58496	2.58496	4	2.32193	0	1	1.58496	4	0	0	5.24793	0
AC005829.1	3.32193	2.32193	3.32193	3	0	3.70044	2.80735	4.90689	2.58496	3.32193	4.32193	0	3.16993	3.90689	7.24793	3.16993	2.32193	4.39232	5.90689	3.32193	2.58496	4.32193	2.58496	3.58496	1.58496	3.80735	4	3.45943	3	4.80735	4	3.45943	3.80735	2.58496	2.32193	2.58496	5.58496	4	3	3.32193	2.32193	5.2854	2.32193	2	2.80735	2	3.70044	3.80735	3.16993
AC005832.3	0	0	0	0	1.58496	0	0	0	0	0	0	0	0	0	0	0	0	0	0	0	0	0	0	0	0	0	0	0	0	0	0	1	0	0	0	0	0	0	0	0	0	0	1	0	0	0	0	0	0
AC005865.1	0	1.58496	4.45943	3.45943	0	4.45943	0	0	3.32193	1.58496	0	3.32193	2.32193	0	3.16993	2.58496	2.80735	1.58496	0	1.58496	2.58496	0	0	0	2.58496	3.58496	0	2	0	0	1	0	0	1.58496	0	1	0	1.58496	3.70044	3	0	3.58496	3.32193	0	1.58496	2	3.45943	2.32193	0
AC006254.1	9.16993	7.18982	7.96	8.06609	7.10852	8.86109	8.56605	7.49185	6.24793	7.24793	5.9542	8.09803	7.39232	6.65821	9.61655	8.29921	6.85798	6.82018	5.72792	6.49185	6.56986	8.45533	7.09803	8.56224	8.31741	7.47573	6.55459	5.93074	7.80735	6.64386	5.45943	7.39232	6.20945	6.55459	6.20945	7.01123	8.55842	6.50779	8.74147	7	6	6.44294	6.90689	6.6865	7.48382	7.45121	6.59991	6.08746	8.5812
AC006971.1	3.90689	3.58496	2	2	3.16993	3.32193	3.32193	4.24793	2	1.58496	3.90689	3.58496	2.32193	3.32193	0	2	3.70044	3.70044	3	1.58496	2	1.58496	3.16993	0	4.16993	2.80735	2.32193	0	1	2.32193	2.32193	3.32193	3.16993	3.45943	3.80735	2.32193	3.45943	0	1.58496	2.80735	4.16993	3.16993	3.70044	4	5.2854	4.16993	3.45943	4.16993	3.45943
AC007368.1	3.58496	0	0	6.53916	0	4.70044	4.39232	5.08746	0	6.08746	2.80735	5.61471	7.09803	0	6.74147	2	0	4	3	4.64386	4.58496	5.20945	1	5.49185	1.58496	3.32193	4	0	1	0	2	1	0	3.16993	0	4.64386	6.6865	1.58496	3.80735	2	0	6.02237	3.32193	2	4.80735	5.49185	3.90689	3.32193	0
AC007663.2	8.47978	5.97728	7.44294	6.64386	6.85798	2.58496	7.20945	7.45943	0	2.58496	7.56986	4.52356	7.22882	5.20945	0	7.98299	7.50779	8.40088	7.12928	7.22882	1.58496	1.58496	7.63662	8.04439	7.76818	4.85798	6.88264	1	2.32193	3	2	2.32193	0	4.75489	1	6.04439	2	4.45943	8.82018	4	7.85175	2	1	3.32193	7.65821	0	5.49185	4.9542	7.24793
AC007952.4	0	0	4.45943	0	2	4.45943	3.45943	2.80735	1.58496	3.70044	0	3.32193	2.32193	0	0	0	0	0	2.32193	0	0	0	0	0	0	0	2.32193	0	3	4	0	2.58496	0	2.80735	1.58496	1.58496	3.45943	2.32193	1.58496	2.58496	0	2.58496	0	1	2.32193	0	2.58496	3.58496	0
AC008379.1	1.58496	0	0	0	0	0	0	0	1	0	0	0	0	0	0	1.58496	0	0	0	0	0	0	0	0	0	0	1	0	1	0	0	0	1	0	0	0	0	0	1.58496	0	0	0	0	0	0	0	0	0	0
AC008417.1	0	1.58496	0	0	1.58496	0	2	2	0	2.32193	3.58496	0	0	0	0	0	1	0	0	0	0	0	2	0	0	0	1	0	0	0	0	0	0	1.58496	0	0	2	0	1.58496	0	0	0	1	1	1.58496	0	0	0	0
AC008514.1	3.58496	0	4	4.80735	2.58496	3	4.16993	6.16993	0	3.16993	2	4.32193	3.58496	2.58496	3.70044	3.90689	3.32193	5.32193	5.20945	5.2854	1	3.80735	2	3	3.58496	5.58496	3	0	0	0	0	1	0	2.80735	2	2	8.59619	3.16993	3.45943	7.54689	1	0	3.32193	1.58496	7.32193	0	5.24793	2.32193	3.16993
AC008735.2	7.93074	6.67243	7.15987	6.32193	5.9542	7.82655	7.92481	7.85798	6.70044	6.98868	6.35755	6.18982	6.83289	7.05528	3.16993	7.56986	6.02237	6.45943	5.72792	4.64386	5	5.80735	6.82018	7.2854	6.59991	7.47573	5.39232	3	6.10852	5.72792	5.20945	5.42626	4.70044	6.80735	4.75489	5.97728	7.44294	7.37504	7.09803	6.52356	6.64386	5.90689	5.72792	5.80735	7.49985	5.88264	4.80735	6.85798	6.84549
AC008982.2	3.32193	0	0	0	2.80735	1.58496	2.58496	2	1	1.58496	2.80735	0	2.32193	2.58496	0	2.80735	0	2	2.58496	0	1	0	0	0	2	1.58496	2	0	1	1.58496	0	2	2.32193	0	1	0	2	1.58496	2	0	1	2	1	0	1.58496	0	0	2.32193	2.32193
AC009065.2	7.36632	7.72792	8.62571	5.2854	6.64386	7.34873	8.0607	7.76818	5.24793	8.25267	6.30378	5.08746	6.80735	7.48382	6.56986	9.51175	7.09803	7.11894	8.58496	9.43463	2.80735	6.50779	7.56224	8.19476	8.54689	8.93958	8.30378	1	2.80735	2.32193	3.80735	5.80735	2.58496	7.52356	1	5.58496	8.43879	8.24793	8.28077	8.25739	8.2384	3.58496	3.58496	4.16993	8.41785	5.61471	6.85798	8.50779	6.30378
AC009065.5	7.30378	7.82018	8.96867	4.64386	6.42626	7.2384	8.11374	7.84549	5.35755	8.25267	6.91886	5.45943	6.85798	7.19967	6.20945	9.11114	7.17991	6.85798	8.02791	9.17243	2	6.10852	7.06609	7.74147	7.74819	8.58871	7.42626	1	3.16993	3.45943	3	5.42626	3.80735	7.04439	3.70044	5.52356	8.37938	8.27612	7.58496	7.45121	8.10329	4.08746	4	3.80735	7.81378	5.39232	6.04439	7.65821	5.72792
AC009078.2	9.98157	4.08746	2.80735	13.0241	1.58496	6.30378	10.1331	11.1799	2	11.4671	11.224	11.1072	2.32193	4.58496	16.8161	1.58496	2	10.1241	2.32193	7.97728	1	6	5.32193	13.8071	9.79766	5.20945	4.58496	2	4	2.32193	9.67772	1	2	11.0471	1	11.8646	9.7039	1.58496	12.9269	8.7039	0	15.1032	9.40301	8.91588	9.53722	13.5113	11.0348	3.32193	10.6944
AC009093.3	5.24793	2.58496	7.03342	4.64386	4.90689	8.78136	6.24793	5.75489	5.2854	6.10852	3.90689	2.80735	6.06609	0	5.08746	9.15735	5.35755	5.45943	8.37504	8.85487	0	3.32193	5.16993	6.33985	5.55459	4.58496	5.32193	3	1	1	1	5.85798	1	3.90689	0	5.64386	4.16993	4.70044	6.06609	6.45943	7.5157	2	2.58496	2	4.58496	7.30378	2.32193	5.61471	5.16993
AC009533.1	8.42206	6.12928	8.20457	7.13955	6.72792	8.29002	8.92481	7.53138	9.73132	6.6865	5.83289	7.39232	7.76155	7.5157	6.20945	8.59619	6.20945	7.65821	5.45943	6.33985	6.42626	6.64386	7.62205	7.97154	7.70736	7.29462	6.85798	5.16993	6.61471	6.55459	5.64386	4.52356	6.61471	7.98299	5.61471	6.22882	8.67243	6.85798	7.86419	7.43463	5.9542	7.52356	6.35755	5.88264	7.67243	6.59991	7.35755	7.96578	7.09803
AC009542.1	4.08746	3	2.80735	3.90689	2.80735	2.58496	2	2.58496	3.16993	3.16993	2	0	1.58496	3.32193	0	2.58496	0	2	1.58496	1.58496	1	1.58496	2	0	2.80735	2.32193	0	1.58496	1	0	1.58496	0	1.58496	2.58496	1	1	4.39232	1.58496	0	1	2.58496	2.58496	1.58496	1.58496	2.32193	2	1	3.80735	1.58496
AC009955.4	2.58496	1.58496	0	2	3.45943	3	2	3.90689	3.70044	3.16993	2	2.80735	3.32193	0	2.32193	4.80735	3	2.58496	0	1.58496	6.04439	3.58496	2.32193	3.32193	2.58496	0	2.32193	4.58496	4.58496	3.58496	4.32193	4.32193	4.75489	2.80735	3.16993	2	0	0	3	3	0	4.64386	2.80735	3	4.70044	2	2.32193	1.58496	3.45943
AC010185.1	0	0	0	0	2.58496	1.58496	0	0	0	0	0	3	0	0	0	0	0	1.58496	0	0	2.58496	0	0	0	2.58496	0	0	1	1	1	2	0	0	0	1.58496	0	3	0	2	0	0	0	1	1	0	0	1.58496	0	0
AC010203.1	5.49185	3	2.80735	4.64386	4.75489	5.04439	4.58496	4	4.08746	4.24793	3.58496	4.75489	4.32193	4.58496	0	4.16993	4.70044	4	3	1.58496	3.90689	2	4.85798	4.75489	4.39232	2.80735	3.90689	1.58496	5.61471	4.08746	3.80735	5.24793	6.44294	5.45943	5.12928	5	5.70044	4.58496	4.16993	4.52356	4.32193	3.80735	3.90689	3.80735	3.80735	2	5.12928	4.85798	5.67243
AC010210.1	6	4.9542	4.80735	0	4.9542	6.42626	4.9542	6.6865	5.97728	5	3.90689	4.64386	4.85798	5.80735	3.16993	6.78136	5.08746	4.39232	4.9542	4.80735	4.16993	4.32193	4.16993	5.24793	5.04439	4.45943	5.39232	5.20945	6.47573	4.08746	3.70044	6.78136	3.90689	4.90689	4	3.45943	4.39232	5.12928	3.80735	4	5.61471	4.32193	3.32193	3.70044	5.85798	3	3	5.78136	3.45943
AC010323.2	2.58496	0	0	0	0	0	0	0	1	0	2	0	0	0	0	0	0	1.58496	1.58496	0	1.58496	1.58496	1	1.58496	0	0	2.80735	0	0	0	0	1	0	0	0	0	0	0	2	1.58496	0	0	0	0	0	0	1	0	0
AC010401.1	3	2.58496	2.80735	0	2.58496	0	2	3.16993	1	3.16993	0	3.58496	2.32193	2.58496	2.32193	3.90689	2.32193	2.58496	2.58496	2.32193	1	1.58496	2.58496	3	4.39232	2.80735	2.32193	1	2	2.32193	1	1.58496	3.58496	3.58496	2.80735	2.58496	0	1.58496	3.70044	1	3.32193	3.16993	2.58496	1.58496	1.58496	0	2.58496	3	4.32193
AC010615.2	5.39232	2.58496	4.9542	5.52356	5.42626	3.32193	4.52356	4.64386	3	5.78136	2	5.45943	4.75489	3.90689	4.08746	3.58496	3.32193	5.39232	3	3.58496	5.12928	3.80735	3.16993	5.16993	1.58496	4.58496	3.90689	2.58496	5.45943	5.20945	5.20945	4.70044	4.58496	4.24793	4.16993	5.72792	5.49185	6.65821	5.45943	3.45943	5.45943	5.35755	5.08746	4.64386	2.32193	5.70044	3.70044	2.80735	4.58496
AC011294.1	5.08746	2.32193	2.80735	3.90689	4.9542	3.90689	4.75489	2.58496	4.39232	3.90689	4.32193	3	3.16993	3.90689	0	6.22882	6.65821	4.85798	5.32193	5.2854	1.58496	5.20945	4.80735	4	4	5.39232	4.32193	1	1	2.32193	0	0	0	5.88264	0	3.90689	4.64386	4.16993	4	2.32193	5.20945	0	3.90689	0	3.45943	4.16993	4.16993	5.93074	0
AC011298.1	6.22882	2.58496	5.61471	8.90689	0	6.22882	5.61471	4.90689	3.80735	7.2854	6.08746	6.33985	6.45943	5.04439	11.2222	6.30378	3	7	5.67243	6.59991	0	0	4.9542	8.8392	4.16993	4.75489	5.45943	11.7087	1	2	4.75489	0	0	6.45943	0	5.9542	7.22882	6.04439	7.06609	3.90689	4.16993	9.7879	5.97728	4.16993	6.62936	9.45121	6.39232	1.58496	5.45943
AC011450.1	3.70044	5.04439	4.24793	4.45943	3.45943	4.08746	4.32193	3.32193	2.32193	3.32193	3.16993	4.16993	4.16993	4.24793	3.70044	3.58496	3	3.70044	1.58496	3	5.83289	5.2854	3.80735	4.16993	4	4.75489	3	0	5.90689	8.12412	1.58496	2.58496	4.9542	3.58496	6.37504	4.64386	3.45943	3.58496	5.16993	3.32193	2.32193	5.04439	4.08746	3	4	4.39232	3.90689	3.80735	1.58496
AC012157.2	1.58496	0	0	0	0	0	0	0	0	2	0	0	0	0	0	0	0	0	0	0	1	0	0	1.58496	1.58496	1.58496	0	0	0	1	0	0	2	0	1	0	0	1.58496	2.58496	0	2	0	0	0	1.58496	0	0	0	1.58496
AC012181.2	4.58496	3.70044	4.80735	3.90689	3.90689	1.58496	4.24793	3.58496	4	4.08746	3.16993	4	4	2.58496	4.08746	4.80735	2.80735	3.80735	4.08746	3	1.58496	2.58496	4.16993	4.16993	3.70044	3.32193	2.32193	2	3.32193	4.24793	3	3.70044	3.45943	3.58496	3	4.08746	4.39232	4.45943	4.9542	4	3	5.2854	4.64386	4.16993	4.45943	0	3.32193	4.32193	4.32193
AC012254.4	0	0	0	0	0	1.58496	0	0	1	0	0	1.58496	0	0	0	1.58496	1	0	0	1.58496	1	0	0	2.32193	0	0	1	1.58496	1.58496	0	1	1.58496	1	1.58496	0	1	0	0	0	0	1	0	0	1	0	0	0	0	0
AC012317.1	2.58496	0	3.70044	0	1.58496	4.9542	2	3.90689	0	3.32193	2.80735	2.80735	2.80735	0	0	5.32193	2	4	2.32193	0	0	0	2.32193	1.58496	2.80735	1.58496	1	0	0	0	0	0	0	1.58496	0	1	3.45943	3.45943	3	4.45943	3.90689	0	1.58496	1.58496	3.16993	0	0	2.32193	0
AC012358.2	5.39232	5.04439	5.61471	6.04439	5.2854	5.42626	4.58496	4.80735	4.9542	4.80735	6.24793	5.52356	5.2854	5.20945	7.04439	4.45943	4.24793	4.85798	3.90689	5.42626	5.16993	5.72792	4.9542	5.78136	5.12928	6.18982	4.90689	5.90689	4.39232	6.10852	6.79442	5.97728	4.24793	4.24793	5.58496	5.42626	6.24793	4.58496	6.39232	3.58496	6.04439	6.44294	4.52356	4.08746	4.80735	6.10852	4.70044	5.16993	5.72792
AC012618.2	2.58496	1.58496	2	3	2	3.70044	3.32193	3.58496	2.32193	3.32193	0	1.58496	2.32193	0	2.32193	4.16993	1	1.58496	3.32193	0	2.32193	1.58496	3	3	2.58496	1.58496	3	0	3.80735	2.80735	1	2.32193	2.58496	3.58496	2	2.58496	3	0	4	3.70044	2.58496	2.58496	2	2.32193	2.80735	2	1	3.32193	3.16993
AC013652.1	5.32193	0	4.45943	5.61471	2.58496	3.70044	4.75489	4.90689	6.14975	2.80735	3.16993	4.9542	4.32193	4.80735	3.16993	0	4.52356	3.45943	5.75489	5.93074	3.58496	4.08746	3	4.39232	6	5.2854	3.16993	1	1.58496	0	0	1	0	4.24793	2.32193	3.58496	5.12928	5.67243	3.70044	2.32193	3.70044	5.16993	4.85798	4.16993	0	5.39232	3.70044	5.04439	5.45943
AC015971.1	5.04439	3.32193	5.42626	0	4.75489	5.80735	4.45943	5.55459	1	4.9542	3.58496	4.85798	4.75489	0	0	7.01123	3.80735	3.70044	5.52356	1.58496	1.58496	2	4	5	4.39232	4.45943	3.90689	0	3.16993	1	2.58496	3.32193	3.70044	4.24793	3.45943	3.90689	5.88264	4.90689	4.24793	5.70044	5.32193	4.80735	4.52356	3.80735	5.12928	3	2.58496	5.45943	4.58496
AC016597.1	2.58496	0	2	0	0	1.58496	1	2.58496	0	2	2	0	0	0	3.16993	0	0	1.58496	2.32193	1.58496	1	0	1	1.58496	0	0	2	0	0	0	0	0	0	2.58496	0	0	0	1.58496	2	1	0	3.16993	0	0	0	0	0	3	1.58496
AC016738.1	6.42626	5.16993	6.56986	5.61471	6.06609	8.09276	6.50779	5.9542	6.72792	7	7.01123	6.16993	6.35755	6.59991	2.32193	6.90689	6.78136	5.45943	6.10852	6.02237	4.9542	6.82018	6	6.56986	5.72792	7.05528	6.32193	4.32193	4.24793	4.9542	6.10852	4.58496	5.45943	6.08746	1.58496	5.20945	6.52356	6.70044	5.70044	7.67243	5.97728	4.80735	4	4.90689	5.35755	5.2854	4.16993	7.34873	5.32193
AC018462.1	0	0	0	3	0	0	1	0	1	1	0	1.58496	0	0	0	0	0	0	0	0	0	1.58496	0	1.58496	0	0	1	1	0	1	0	1.58496	0	1.58496	0	0	0	0	0	1	0	2	1	0	0	0	1	0	0
AC018816.1	6.87036	5.49185	5.52356	5.80735	5.42626	4.85798	4.80735	6.32193	4.32193	5.97728	6.53916	5.61471	5.80735	6.65821	5.39232	5.32193	5.88264	4.85798	5.12928	6.33985	3.70044	4.9542	4.58496	5.61471	5.80735	5.39232	6.10852	3.80735	2	3.58496	0	1	1	5.35755	1	5.20945	7.49985	4	3.70044	3.16993	5.42626	3.58496	2.32193	4.08746	4.16993	3.90689	2.80735	4.9542	3.70044
AC019181.1	0	1.58496	0	3	2.58496	1.58496	2.80735	3.58496	2.32193	3.16993	2.80735	1.58496	2.32193	3.32193	0	1.58496	2	3.45943	0	0	0	0	0	2.80735	1.58496	0	3.16993	0	0	0	1.58496	0	1	0	0	0	0	2.80735	2	1	2.32193	3.58496	2	0	2.80735	0	2.32193	2.80735	1.58496
AC020659.1	9.21189	3.58496	9.46557	7.20945	4.80735	8.42206	7.83289	8.19967	6.87036	7.40088	5.08746	7.74819	6.24793	5.67243	8.45943	9.39017	4.80735	6.40939	5.55459	8.36632	0	8.99718	7.87036	8.60363	5	4.75489	8.45121	0	4.64386	3.58496	4.16993	3.80735	0	4.45943	2.32193	6.6865	7.05528	6.32193	9.35315	5	2	8.224	4.16993	4.32193	7.30378	6.6865	5.16993	6.26679	8.13955
AC020907.1	6.47573	3	5.08746	5.39232	3.90689	6.39232	6.79442	6.88264	3.90689	5.42626	6.53916	1.58496	4.58496	2.58496	7.42626	6.22882	3.70044	6.37504	5.9542	4.24793	0	5.55459	3.32193	6.35755	5.24793	8.00562	3.90689	6.79442	0	1.58496	1	5.12928	0	3.58496	1.58496	4.45943	7.54689	4.90689	5.45943	5.58496	4.32193	6.85798	4.08746	3	5.12928	4.80735	5.49185	6.22882	0
AC020922.1	7.98299	8.14466	3.70044	3.90689	3.16993	3.70044	8.75822	4.39232	5.20945	3	4.32193	3.58496	4.45943	5.04439	0	3.90689	4.45943	1.58496	3.32193	1.58496	8.07146	1.58496	5	6.08746	6.12928	4	6.04439	0	1	0	1	0	0	7.97154	2.58496	2	5.49185	5	5.20945	2	2	0	2.32193	2.32193	7.87036	3.45943	2.32193	6.71425	4.32193
AC021218.1	11.0875	3.70044	8.8392	5.39232	8.01123	8.62936	7.77479	8.29921	6.52356	8.24793	8.9629	5.72792	9.39446	8.43879	3.16993	10.5177	6.61471	9.95128	10.7912	9.32418	2.58496	7.26679	9.42836	9.75322	8.81378	9.10591	8.633	0	0	0	2	1	0	6.58496	0	6.84549	8.50779	9.62936	8.37069	6.94251	10.4543	3.58496	5.08746	5.85798	8.88874	2	7.24793	8.09276	6.49185
AC022182.2	0	2.32193	2.80735	3.45943	6.18982	4.08746	3.16993	2.80735	1.58496	3.70044	0	4.39232	3.16993	0	0	2	4.24793	3.45943	3.58496	4.08746	2.32193	0	3.70044	3.32193	2.58496	4.45943	2.80735	0	2	1	2	2	1.58496	0	1	4.08746	4.64386	3.16993	4.16993	1.58496	2.58496	2	2	4	3.45943	3.90689	3.70044	3.32193	5.08746
AC022306.1	3.90689	0	3.70044	0	1.58496	1.58496	2.58496	0	2	2.58496	2.80735	0	0	0	0	2.80735	2	2	2.32193	2.32193	2	2.80735	3	2.32193	2	2.32193	0	2.32193	3.58496	3.70044	2.32193	3.32193	2.80735	3.45943	1.58496	3	2	0	3	2	2.58496	2.58496	2	2	0	3.45943	1	1.58496	0
AC022395.1	2.32193	1.58496	2.80735	2	3.16993	3	2.32193	2.58496	1	1.58496	3.16993	2.32193	1.58496	0	0	4.45943	0	0	2.32193	0	1	0	1	2.32193	1.58496	0	1	0	1.58496	0	0	1.58496	1.58496	1.58496	1	2	2	2.32193	0	2.58496	2.58496	0	2	1.58496	0	0	0	0	0
AC022558.2	0	0	0	0	0	0	1.58496	0	0	1	0	0	0	0	0	1.58496	0	1.58496	0	0	0	0	0	1.58496	0	0	0	0	1.58496	1	0	0	0	0	0	0	2	0	0	0	1	2.58496	0	0	0	0	0	2.32193	0
AC023154.1	3.90689	0	0	3.45943	2.58496	0	4	3.16993	2	2.58496	0	3.58496	0	0	4.64386	2.58496	0	3.80735	2.58496	4.24793	0	0	2.58496	1.58496	2.58496	2.80735	2.80735	1	1	0	0	0	0	2.58496	1.58496	3.70044	2	1.58496	2.58496	1	1	0	4.75489	1.58496	0	2	1	2.32193	0
AC023157.1	0	0	0	0	0	0	0	0	0	0	0	0	0	0	0	0	0	0	0	0	0	0	0	0	0	0	0	0	0	0	0	0	0	0	0	0	0	0	0	0	0	0	1	0	1.58496	0	0	2.32193	1.58496
AC023310.1	0	0	0	0	0	0	0	0	0	0	0	0	0	0	0	2.58496	0	0	0	0	0	0	3	0	0	0	0	0	0	0	0	0	0	0	1.58496	1.58496	0	0	0	0	2.32193	0	0	2.32193	0	0	0	0	0
AC023509.1	7.07682	4.70044	6.70044	8.01123	7.53916	7.30378	7.37504	7.37504	6.06609	6.71425	6.35755	7.16993	7.71425	5.55459	0	8.14466	6.42626	7.3837	7.30378	4.64386	6.10852	6.06609	7.55459	6.52356	6.87036	4.85798	6.90689	4.90689	7.31288	7.33092	7.14975	7.59246	8.00562	7.37504	6.45943	7.15987	6.76818	8.40088	7.71425	7.93074	6.6865	7.47573	7.88874	7.10852	6.62936	6.78136	7.21917	6.04439	7.13955
AC023509.2	0	2.58496	0	0	0	0	1.58496	0	0	1	0	2.32193	3.16993	0	0	2	0	2	2.32193	0	0	0	2	0	2.80735	0	2.32193	1	1.58496	0	1.58496	1.58496	0	2	0	0	0	0	0	0	3.32193	0	3.32193	0	0	0	0	0	2.80735
AC023906.4	3.32193	0	2	2	2	1.58496	2	1.58496	2	2.58496	2	2.32193	1.58496	0	0	2.80735	0	1.58496	1.58496	0	1	1.58496	2	1.58496	2.58496	1.58496	0	0	2	0	2.58496	2	2.32193	1.58496	1.58496	1.58496	3	2.32193	1.58496	1	1	3.16993	1	2	0	0	2.58496	2.80735	0
AC024361.1	3.58496	2.58496	4	4.64386	3.80735	4.24793	4	3.90689	5.52356	3.80735	3.90689	5.04439	4.9542	3.32193	4.08746	3.90689	3.70044	3.80735	4.24793	3.80735	4.08746	4.70044	3.80735	3.80735	3.32193	4.45943	4.90689	3.80735	4.52356	4	4.32193	5.32193	4.24793	4.24793	3	2.58496	5.70044	4	4.39232	3.90689	2	3.16993	3.58496	4.39232	3.16993	4.39232	2.58496	3.80735	3.45943
AC025154.2	6.71425	4.32193	8.14466	4.16993	4.75489	9.50383	6.52356	4.75489	2.58496	7.08746	7.80735	6.40939	6.72792	5.04439	8.64746	8.09803	6.02237	6.26679	8.59991	8.23362	0	5.2854	6.58496	8.19476	7.62936	9.12928	7.41785	1	4.75489	0	1	0	0	6.50779	0	7.30378	8.99152	7.15987	8.47573	6.52356	8.9629	5.78136	5.24793	4.75489	8.48784	7.03342	7.67948	8.55075	7.60733
AC025252.2	0	0	0	0	0	4.9542	0	0	0	2	0	1.58496	0	0	2.32193	0	0	0	0	1.58496	5.24793	0	0	1.58496	1.58496	2.32193	0	0	0	0	1	0	0	0	0	3.16993	0	0	0	0	4.08746	0	0	0	0	0	0	3.58496	0
AC025575.2	3.32193	0	4.80735	0	1.58496	3.70044	3	2.58496	0	2	2.80735	2.32193	1.58496	0	0	0	1	0	2.58496	0	0	0	1	0	0	2.80735	1	0	0	1	0	0	0	0	0	0	0	5	2	1.58496	2	2	1	1.58496	2.32193	0	0	6.52356	0
AC025594.1	5.16993	8.82337	6.20945	5.39232	4.64386	6.08746	4.32193	3.32193	3.45943	4	6.44294	0	6.42626	6.02237	2.32193	4	5.32193	0	4.9542	6.12928	1.58496	0	5.80735	3.32193	0	6.65821	4.85798	2	2.32193	0	1.58496	0	0	0	2.32193	4.85798	3	6.33985	5.20945	3.32193	3.45943	2.58496	0	0	3.16993	3	0	0	5.16993
AC025917.1	4.85798	4.24793	5.52356	3.90689	3.45943	4.9542	4	2.80735	4.70044	4.52356	3.90689	4.16993	3.58496	4.24793	2.32193	5.42626	3.32193	3.16993	3	1.58496	2.58496	0	3.16993	4.24793	4.16993	3.32193	3.90689	1	3.58496	3.16993	3.80735	5.2854	3.58496	4.80735	3.16993	4.16993	4.64386	4.58496	4.70044	3.58496	4.90689	2.58496	3	3.90689	4.45943	2	2.58496	4.32193	4.16993
AC026362.1	7.52356	6.76818	7.87036	7.10852	7.40939	8.29921	8.24317	7.60733	7.76818	7.91886	7.45943	7.39232	7.25739	7.89482	7.42626	7.45943	6.91886	5.90689	6.6865	5.64386	8.15482	7.54689	7.54689	8.68299	7.97154	7.45943	6.55459	7.61471	8.92481	8.41785	7.87652	7.64386	8.36194	7.22882	7.39232	6.71425	7.52356	7.54689	8.54689	7.53916	7.09803	5.97728	6.22882	5.61471	8.0607	6.49185	6.06609	7.24793	8.37069
AC026410.3	5.55459	4.70044	4.45943	2	4.45943	4.70044	4.52356	4.9542	5	4.9542	5.08746	3.32193	4.85798	5.20945	2.32193	5.16993	5.24793	4.45943	5.45943	4.64386	4.85798	4.85798	5.16993	3.80735	4.39232	5.75489	5.78136	5.35755	4	4.39232	4.52356	5.70044	4.52356	5.55459	5.32193	4.16993	4.39232	4.80735	4.52356	4.75489	5.12928	4.64386	5	4.80735	4.70044	5.2854	4.16993	5.08746	5.78136
AC026464.1	0	0	0	0	2.58496	0	2	2	0	1.58496	0	0	0	0	0	0	0	0	0	2.32193	0	0	0	0	2	0	0	2.32193	3.16993	2.80735	3.45943	2	0	0	1.58496	1.58496	0	0	0	0	0	5.97728	1.58496	2	0	3.45943	0	0	0
AC027139.1	0	0	2	0	1.58496	0	1	0	0	0	0	0	0	0	0	0	0	0	0	0	0	0	0	0	0	0	0	0	0	0	0	0	0	0	0	1	0	0	0	0	0	0	0	0	0	0	0	0	1.58496
AC027176.2	2.32193	0	0	2	1.58496	1.58496	2	3.16993	1.58496	2	2.80735	0	1.58496	2.58496	0	2.58496	2	0	1.58496	0	1	0	2	1.58496	3.16993	1.58496	1	0	2.80735	2	2	2.58496	0	1.58496	1	1	2	3.45943	3	1	1	0	1	2	2.32193	0	2.32193	0	0
AC027228.2	9.08746	5.75489	8.04985	6.74147	8.09276	4.70044	6.9542	7.20945	6.80735	6.45943	8.38802	6.18982	7.71425	7.14975	6.12928	9.54303	8.82018	8.84549	7.8392	7.06609	4.08746	6.32193	7.87036	6.78136	6.32193	7.52356	8.96867	7.15987	4.52356	8.19967	6.65821	10.0928	2.32193	6.16993	4.70044	5.90689	9.3837	7.01123	7.30378	7.75489	7.52356	5.78136	4.58496	5.39232	8.14975	6.37504	7.44294	5.72792	6.72792
AC027309.2	0	1.58496	0	2	0	0	0	0	0	0	0	1.58496	0	0	0	0	0	0	1.58496	0	0	0	0	0	0	0	1	0	0	0	1	2	1.58496	0	1.58496	0	0	0	1.58496	0	0	0	1	0	0	0	0	0	1.58496
AC027796.2	1.58496	0	0	2	0	0	0	0	0	1	0	0	0	0	0	0	0	0	2.32193	0	0	0	1	1.58496	0	0	0	0	0	1	0	1	0	0	0	1	0	0	0	0	0	0	0	0	0	0	1	0	1.58496
AC036108.2	3.32193	2.32193	0	0	3.16993	0	2.58496	0	1.58496	2.58496	0	3	6.39232	3.32193	2.32193	2	2	0	2.32193	2.32193	1.58496	2	3.70044	3.32193	2.58496	3.58496	0	2	2	1.58496	1.58496	2.58496	2.58496	2	0	4	0	0	3.70044	5.20945	0	4.80735	0	2.58496	0	0	2.32193	0	2.32193
AC037459.1	4.08746	0	0	4.16993	4.75489	4.24793	2	3.16993	0	0	3.58496	4	0	0	2.32193	2	2	4.39232	3.70044	0	3.16993	3.16993	3.70044	0	4.70044	3.80735	2.80735	2.32193	2	1.58496	3.45943	2	2	4.52356	0	2	4.16993	4.90689	0	4.24793	0	3.80735	3.58496	4.32193	4	4.64386	3.58496	1.58496	4.45943
AC040162.1	8.54303	7.15987	8.15987	8.65105	7.69349	7.75489	9.13699	8.34873	8.78136	8.14975	8.59991	7.91289	8.01681	8.29921	11.8353	7.85798	7.74819	7.97154	7.58496	7.93664	7.04439	8.14466	8.59619	9.80413	7.78136	8.30834	8.01681	6.2854	6.75489	7.85175	6.45943	6.02237	5.93074	8.37938	5.72792	8.19967	8.61102	7.75489	9.16491	7.80735	7.37504	10.4512	7.56224	7.03342	8.13955	8.59619	8.07146	7.84549	8.70736
AC048382.2	6.04439	5.39232	5.20945	5.12928	4.52356	5.97728	5.64386	5.39232	4.08746	4.39232	5.52356	5.08746	5.39232	5.90689	2.32193	5.58496	5.72792	4.85798	4.80735	3	2.80735	2.58496	4.39232	6.62936	5.55459	5.80735	5.08746	0	4.9542	4.52356	4.75489	5.80735	4.52356	5.2854	3.45943	4	6.82018	6.47573	5.16993	4.9542	2.58496	4.80735	3.80735	4.64386	4.90689	4.64386	3.90689	4.9542	4.32193
AC067930.4	5.42626	0	4.45943	0	2.58496	3.70044	0	5.20945	5.45943	3	0	2.80735	0	0	0	3.16993	0	0	0	0	0	2.58496	0	2.80735	0	2.80735	2.32193	0	0	0	0	1.58496	0	4.08746	0	0	3.90689	0	0	0	2.58496	0	0	0	2.32193	0	2.32193	3.32193	0
AC068446.1	4.58496	2.32193	3.32193	4.16993	4.45943	4.85798	4.32193	4.24793	7.61471	3.16993	2.80735	3	4.64386	3.90689	0	3.70044	3.45943	2.58496	3	0	3.70044	1.58496	4.52356	2.80735	2	4.45943	2.80735	3.45943	4.9542	1.58496	4.64386	6.74147	4.16993	5.12928	1	3.80735	3.90689	3.45943	2.58496	4.24793	2.80735	2.58496	4.08746	3.80735	3.80735	0	3.45943	3.32193	2.80735
AC068580.4	7.03342	9.69	4.9542	5	6.93074	7.42626	7.16993	7	8.52748	4	7.36632	8.59619	7.39232	8.2384	4.39232	7.52356	7.78136	7.76155	7.98868	7.81378	5.72792	6.82018	7.92481	6.6865	7.9542	8.43463	10.0014	5.52356	4.9542	4.45943	3.90689	4.58496	3.32193	10.0593	3.45943	5.9542	7.05528	8.24793	7.59246	6.55459	6.2854	5.04439	6.45943	6.02237	6.70044	7.20945	9.12928	8.35755	6.72792
AC073072.1	1.58496	0	0	0	0	1.58496	1.58496	2.58496	0	1	2	0	0	0	3.70044	2	1	2	2.58496	4.80735	3.16993	5.67243	3	0	3.58496	0	1	2.32193	2.58496	1	2	0	0	2.80735	1	1.58496	0	1.58496	3.45943	3	3	2	2.80735	1	1.58496	0	1.58496	2.32193	0
AC073464.1	0	0	0	0	0	0	0	1.58496	0	1	0	0	0	0	0	0	0	2	0	0	0	0	0	1.58496	0	0	0	0	0	0	1	0	2	0	1	0	0	0	1.58496	0	0	0	0	0	0	0	0	0	0
AC073575.1	0	0	0	0	0	0	0	0	0	0	0	0	0	0	0	0	0	0	0	0	0	0	0	0	0	0	0	0	1	0	0	0	0	0	0	0	0	0	0	0	0	0	0	0	0	0	0	0	0
AC074143.1	7.34873	3	8.03342	6.37504	6.06609	8.87652	7.78136	7.41785	8.47978	6.89482	6.24793	6.58496	8.13443	7.62205	5.39232	8.77808	5.9542	6.72792	5.55459	4.52356	7.33985	6.33985	6.14975	8.13955	6.74147	6.59991	4.9542	6.35755	7.25739	6.82018	6.70044	7.13955	5	6.91886	4.64386	4.80735	8.10329	8.37938	7.43463	5.85798	5.93074	6.35755	3.58496	3.58496	7.32193	7.2384	5.39232	7.6865	5.08746
AC079061.1	3	0	0	4.64386	5.55459	1.58496	2	4.39232	0	4.24793	2.80735	4.39232	2.32193	3.32193	6.62936	0	0	2.58496	0	1.58496	1	2.58496	3.16993	4	3.16993	0	1	0	4	1.58496	2	1.58496	2.32193	3.58496	2.32193	3.90689	5.49185	0	2.58496	2.80735	0	7.29462	3.58496	3.70044	3.80735	6.59991	4.16993	0	3.16993
AC079140.2	0	0	0	0	0	0	0	0	1	0	0	0	0	0	0	0	0	0	1.58496	0	0	2	0	0	0	0	0	0	0	0	0	0	0	0	0	0	0	0	0	0	0	0	0	1	0	0	0	0	0
AC083843.2	10.1228	5.93074	8.79116	7.40088	8.36632	9.26444	8.42626	9.77643	8.61102	9.92184	8.35315	8.47573	8.75489	8	8.31741	9.9629	9.27845	10.1472	8.70044	8.23362	6.26679	8.01681	8.29002	9.39232	8.18982	9.13443	9.39232	5.32193	7.02237	6.9542	7.29462	7.05528	8.02237	8.2854	5.58496	8.37069	9.72281	7.91289	9.07948	8.62571	9.58684	8.01681	7.25739	7.30378	9.25503	8.11374	7.96	8.01123	7.93664
AC087481.1	4.08746	1.58496	0	0	0	0	0	2.80735	1.58496	2	2	0	0	2.58496	0	0	2	1.58496	2.58496	0	0	0	1	0	2.80735	0	1	0	0	1	1	0	0	1.58496	0	1.58496	3.45943	2.32193	0	1.58496	1	0	0	1	4	0	1.58496	1.58496	0
AC087482.1	1.58496	0	0	5.2854	0	2.58496	4.75489	2.80735	0	3.90689	2.80735	2.32193	2.32193	0	7.96578	0	0	3.70044	1.58496	3.32193	0	3.16993	5.72792	6.53916	3.16993	1.58496	0	0	0	1.58496	1.58496	0	0	2.58496	0	4.70044	4.80735	1.58496	5.16993	0	0	7.87652	4.39232	3.45943	0	5.12928	3.90689	3	3.45943
AC090114.1	4.08746	3.58496	2.80735	4.80735	3.58496	3.70044	3.45943	4.64386	3.70044	3.80735	3.58496	3	3.58496	3.90689	6.12928	4.75489	3.70044	2.58496	3.90689	6.12928	1.58496	5.16993	3.58496	4.16993	3.58496	4.45943	4.24793	4.52356	2.58496	4.24793	4.24793	3.45943	2.58496	4.24793	2.32193	4.24793	4.39232	3.58496	4.39232	2.32193	4.52356	5.35755	3.58496	2.80735	3.80735	4.64386	4.08746	4.32193	3.90689
AC091564.5	1.58496	0	0	0	0	0	0	0	0	0	0	0	0	0	2.32193	0	0	0	0	0	0	0	0	0	0	1.58496	1	1	0	0	0	2	0	0	0	0	0	0	0	1	0	2	0	0	0	0	1	0	0
AC092134.1	3.32193	0	0	3	2	0	2.32193	2.58496	3.80735	3	0	2.80735	2.32193	3.32193	3.16993	3.90689	0	0	3.32193	0	2	4.16993	2	3.80735	3.16993	0	2.80735	4.64386	3.16993	3	4.08746	2	0	2	0	0	0	3.16993	0	2.32193	0	0	1	2.32193	2.32193	3	1.58496	0	0
AC092384.2	4.58496	3	2.80735	3.45943	2.80735	2.58496	3.58496	3.70044	3	3	0	4.32193	3.80735	6.02237	0	2	2.32193	2	2.32193	4.90689	4.08746	1.58496	3.80735	4.16993	2.80735	4.32193	4.85798	3.45943	3.16993	7.01123	1.58496	4.58496	0	2	2.58496	3	3	2.32193	4.39232	3.16993	2.58496	5.04439	2.80735	2.32193	0	2	2.32193	4.16993	3.16993
AC092427.1	0	0	0	0	0	0	0	0	0	0	0	0	0	0	0	0	0	0	0	0	0	0	0	0	0	0	0	0	1	0	0	0	0	0	0	0	0	0	1.58496	0	0	0	0	0	0	0	0	0	0
AC092535.1	0	0	0	0	0	0	0	0	0	0	0	0	0	0	0	0	0	0	0	0	0	0	0	0	0	0	0	0	0	0	0	0	0	0	0	0	0	0	0	0	0	0	0	0	0	0	0	0	0
AC092658.1	0	0	0	0	0	0	1	2	0	0	0	0	0	2.58496	0	1.58496	1	0	2.32193	0	0	0	0	2.80735	1.58496	1.58496	0	0	0	0	1	1	1.58496	0	0	0	0	0	1.58496	1.58496	0	0	1.58496	1	0	0	0	0	1.58496
AC092809.3	1.58496	0	0	0	0	0	0	0	1.58496	2	2	0	1.58496	0	0	0	0	1.58496	1.58496	0	0	0	1	0	2	1.58496	0	0	1	0	1	0	0	1.58496	0	0	0	0	1.58496	0	0	0	0	0	0	0	0	0	0
AC092868.1	8.13443	3.32193	7.56224	4.45943	9.07948	8.7879	7.82655	6.20945	1	6.22882	8.44708	5.9542	3.80735	7.19967	5.64386	8.62571	3.70044	7.85175	7.76818	8.74819	0	4.08746	7.67243	7.06609	8.44708	8.25739	8.67948	0	4.32193	1	3	0	0	6.52356	1	6.6865	9.36194	9.68475	7.75489	5.52356	7.18982	4.9542	4.9542	4.64386	7.85175	5.88264	8.26209	7.26679	7.15987
AC092979.1	6.61471	2.32193	0	8.50779	0	3	5.35755	7.05528	1	8.47573	7.65105	8.34873	0	0	13.2004	1.58496	0	7.40939	1.58496	5.42626	0	2	0	9.83131	7.32193	0	2	1	1	0	5.35755	0	0	6.18982	0	9.18239	5.58496	0	8.81378	4.58496	0	11.5812	5.9542	5.70044	6	9.49386	7.21917	0	4.80735
AC093155.3	0	4.70044	0	0	3.80735	0	0	0	0	2.58496	0	4.64386	0	0	0	3.58496	0	0	0	0	0	2.58496	0	0	0	6.02237	3.70044	0	0	0	0	0	0	4.24793	3.32193	3.32193	0	0	3.16993	0	3.16993	0	6.10852	5.55459	4.80735	0	0	0	0
AC093225.1	0	0	0	0	0	0	0	0	1	0	0	0	0	0	0	0	0	0	0	0	0	0	0	0	0	0	0	0	1	0	0	0	0	0	0	0	0	1.58496	0	0	0	2	0	1.58496	0	0	0	0	0
AC093520.1	0	1.58496	3.32193	0	4.45943	4.24793	3.32193	1.58496	4	0	3.16993	2.80735	3.16993	5.20945	0	3.58496	3.45943	4.08746	0	0	0	2.58496	3.32193	2.32193	4	0	4.45943	0	0	0	0	0	0	3.45943	1	2.58496	4.16993	2.32193	3.45943	2	1.58496	0	0	0	1.58496	0	1.58496	3	2.32193
AC093536.1	2.32193	2.32193	2	2	3.58496	1.58496	2.58496	3.32193	3.16993	2.80735	3.16993	2.32193	2.80735	2.58496	3.16993	3.58496	3.32193	3.16993	3.32193	3.32193	1.58496	3.80735	2.32193	3	3.16993	3.32193	2	2.58496	0	1.58496	2.58496	2	2.32193	3.16993	1.58496	0	3.45943	2.80735	4.24793	3.90689	2.80735	2.58496	2.32193	2.32193	2.80735	0	2.80735	2.80735	2.80735
AC093673.1	8.93958	9.38154	8.76155	8.66178	8.02237	8.19967	8.29921	8.98299	9.43879	7.85175	9.12928	8.59619	8.50779	9.57175	8.8009	8.66888	8.78136	8.35755	8.09803	8.62205	6.55459	8.80413	9.00843	9.59991	9.29462	9.62936	8.66888	6.70044	6.33985	7.78136	4.64386	4.58496	5.08746	8.94251	5.49185	7.71425	9.16491	9.3837	8.74147	8.64746	8.65464	6.30378	7.14975	7.85798	8.65464	7.77479	6.76818	8.60733	8.2384
AC093752.2	5.55459	4.32193	6.26679	5.12928	5.78136	6.71425	6.04439	5.49185	6.10852	5	5	5.04439	6.06609	6.9542	0	5.70044	5.08746	5.64386	4.24793	1.58496	6.58496	0	4.9542	5.72792	4.58496	4.32193	6.02237	1.58496	6.85798	7.22882	5.16993	6.20945	7.2384	6.24793	6.75489	5.80735	5.70044	5.90689	5	4.52356	5.49185	6.18982	4.85798	4.39232	4.90689	5.88264	4.45943	4.9542	5.16993
AC093797.1	7.62205	2.58496	3.70044	5.2854	5.35755	5.04439	5.58496	6.02237	5.16993	6.45943	4.70044	5.9542	4.9542	6.59991	0	5.52356	5.32193	5.64386	4.39232	3	4.24793	2.58496	3.80735	6.42626	4.52356	3.32193	5.72792	1	5.16993	4.70044	3.70044	5.83289	5.55459	7.49985	5.83289	5.83289	3.45943	4.32193	5	5	4.58496	6.14975	5.42626	5.70044	4.45943	4.64386	3.45943	5.32193	4.32193
AC093844.1	4.45943	0	3.70044	0	0	3.70044	4.39232	2	0	3.70044	2	0	2.80735	0	0	4.58496	2	2.58496	3	2.32193	0	0	3.58496	0	0	0	0	0	0	0	0	0	0	0	0	3.16993	0	0	3.16993	2.32193	3.32193	0	1	0	1.58496	2	1	0	0
AC094019.2	0	0	0	0	2	0	1.58496	1.58496	0	1.58496	0	0	0	0	0	1.58496	0	0	1.58496	0	0	0	0	0	0	1.58496	2	0	1.58496	0	1	0	1.58496	0	0	2.32193	0	0	0	1	2.32193	2	1.58496	1	0	0	0	0	0
AC096633.1	3	0	0	3	0	2.58496	2.32193	1.58496	0	3	0	3.58496	1.58496	0	0	2.58496	0	2.58496	1.58496	0	1.58496	2.80735	0	2.32193	0	0	0	0	0	1	0	0	1	1.58496	0	0	3.45943	0	3	1	0	3.80735	2	1	0	2	0	0	1.58496
AC096713.1	1.58496	0	0	0	0	0	0	0	0	2.80735	0	1.58496	0	0	2.32193	0	0	2	0	0	0	1.58496	0	0	0	0	0	0	0	0	0	0	0	0	0	2.32193	0	0	4.39232	0	1	2.58496	1	1.58496	0	0	0	0	0
AC097658.1	3	2.58496	2.80735	2	2	2.58496	3.70044	3.32193	3	3.58496	2	2.80735	4.45943	3.32193	4.90689	4	2.80735	3.16993	3.58496	4.08746	3	3.90689	3.70044	4.75489	4.39232	3.32193	3	1	2.32193	2	1	1.58496	3.32193	3.80735	1.58496	2	3	2.32193	2	4.24793	2.58496	3.58496	2	1.58496	2.80735	4.64386	3.45943	3.80735	3.16993
AC098583.1	5.24793	4.08746	4.9542	3	4.64386	4.08746	4.52356	4.64386	6	5.04439	5	4	4	5.39232	6.79442	5.20945	4.52356	4.08746	4.39232	6.20945	1.58496	6.16993	5.20945	4.39232	5.35755	5.20945	4.45943	4.52356	2	2.32193	3.90689	4.32193	3.80735	4.90689	1.58496	4.90689	5.39232	5	5	5.35755	3.90689	5.16993	3.32193	3.45943	4.32193	3	4.64386	4.85798	3.45943
AC098850.1	0	1.58496	0	0	0	3	1.58496	3.58496	0	1	0	0	0	2.58496	0	3.58496	0	1.58496	0	0	0	0	0	2.32193	2	1.58496	2.32193	0	3.16993	3	1.58496	1	1	3.45943	3	1	2	0	2.58496	2	0	0	1.58496	1.58496	2.80735	0	2.32193	1.58496	0
AC099336.2	3.90689	4.08746	3.70044	3	2.58496	3.70044	3	3.90689	4.90689	3.58496	2.80735	3.32193	2.80735	5.04439	4.90689	4.90689	3	2	4.90689	4.90689	3.58496	5.08746	3.32193	2.32193	2.80735	0	2.32193	3.32193	2.58496	0	3.32193	3.70044	2.32193	4.08746	1.58496	1.58496	3	3.16993	4	5.04439	3.58496	4.9542	3	3	0	4.16993	3.90689	2.80735	2.32193
AC099340.1	1.58496	0	0	0	0	0	0	0	0	1.58496	0	0	0	0	0	0	0	0	0	0	0	1.58496	0	0	1.58496	0	1	0	1.58496	0	0	0	0	0	1	1.58496	0	0	0	0	0	0	1	0	0	0	0	0	0
AC099677.1	2.32193	0	0	0	2	3	1.58496	3.70044	1	2	0	3	0	0	0	0	0	2	0	0	0	0	2	1.58496	2	0	1	0	1	0	1.58496	1.58496	1.58496	1.58496	1	2.32193	0	0	1.58496	1	0	0	1	1	0	0	0	3	0
AC100821.1	5.39232	3	4.45943	3	4.24793	4.58496	4.08746	4.16993	4.32193	4.32193	3.90689	4.16993	3.58496	2.58496	0	5.49185	4.64386	3.70044	3.90689	0	1.58496	1.58496	3.70044	3.32193	4.90689	3.80735	3.70044	0	1.58496	0	1.58496	3.32193	4.16993	4.32193	3	3.90689	5.70044	3.16993	3.45943	4.58496	4.24793	4.32193	3.70044	3.32193	4.90689	3.45943	4	4.64386	2.32193
AC100861.1	8.09803	7.79442	7.71425	7.93074	7.70736	7.2384	8.45943	9.01402	9.61102	7.64386	8.77479	7.90087	7.85798	9.39874	6.50779	9.30378	7.67948	7.65821	9.09011	8.04985	2	6.71425	8.32193	7.48382	8.74819	8.2854	7.90689	1.58496	2.58496	3	2.80735	5.12928	1	9.46761	0	7.42626	9.31741	8.69697	7.93664	8.88264	8.28077	6.08746	6.71425	6.90689	9.41363	6.30378	7.80735	7.91289	7.53138
AC103591.2	3.90689	1.58496	3.70044	4.80735	3.58496	3.32193	3.16993	3.70044	1.58496	3.58496	3.90689	3	3.16993	2.58496	3.16993	3.16993	3	2	1.58496	2.32193	0	0	4.58496	3.80735	1.58496	2.80735	4	0	1	2	1	5.83289	0	3.58496	0	3.58496	6.02237	0	4.16993	1.58496	2.58496	5.04439	2.32193	2.58496	1.58496	3	3.32193	0	3.45943
AC103740.1	6.26679	3.32193	5.72792	5	3.90689	5.04439	6.20945	5.20945	6.70044	6.33985	6.30378	5.16993	7.36632	4.80735	5.64386	5.70044	3.45943	6.16993	4.70044	4.24793	0	3.32193	5.12928	5.9542	6.06609	4.16993	5.45943	1	1.58496	1	2	4.16993	2	4.45943	1.58496	5.12928	6.10852	5.20945	4.85798	5.58496	2.58496	6.24793	4.85798	5.04439	4	4.80735	5.39232	4.16993	4.16993
AC104115.1	0	0	0	0	0	0	0	0	0	1	0	0	0	0	0	0	0	0	0	0	0	0	0	0	0	0	0	0	0	0	0	1	0	0	0	0	0	0	0	1	0	0	0	1	0	0	0	1.58496	0
AC104117.1	0	0	0	0	0	0	1.58496	1.58496	1.58496	0	0	0	2.32193	0	0	0	0	2	0	0	0	0	0	1.58496	2	1.58496	1	0	2	2.32193	2	1	1.58496	0	1	1.58496	0	0	1.58496	0	0	2	0	0	1.58496	3	0	0	0
AC104390.1	0	0	0	0	0	0	0	0	0	0	0	0	0	0	0	0	0	0	0	0	0	0	0	1.58496	0	0	0	0	0	0	0	0	0	1.58496	0	0	0	0	0	0	0	0	0	0	0	0	0	0	0
AC104563.1	1.58496	3.58496	0	0	0	1.58496	0	1.58496	2	1	2	1.58496	0	0	3.70044	1.58496	0	0	0	1.58496	1	2.58496	1	0	2	2.80735	1	1	1	0	1.58496	2	0	0	0	0	3.90689	0	2	2	0	0	1	1.58496	0	2	2.32193	2.80735	2.32193
AC104806.1	1.58496	0	0	0	0	0	0	0	0	0	0	0	1.58496	0	0	0	0	0	0	0	1	0	1	0	0	0	0	0	0	0	0	0	0	0	0	0	0	0	0	0	0	0	0	1.58496	0	0	0	0	0
AC104986.1	3.32193	1.58496	0	0	1.58496	0	2.32193	0	2.80735	2	2.80735	1.58496	0	2.58496	0	2	0	0	1.58496	0	0	0	2	0	1.58496	0	2.32193	0	0	1	2	1	1.58496	2	0	1.58496	2	0	1.58496	2	1.58496	2	2	2	0	0	1	2.80735	0
AC105339.4	0	0	0	0	0	0	1.58496	1.58496	0	0	0	0	0	0	0	0	1	0	0	0	2.58496	1.58496	0	1.58496	0	0	0	0	3.90689	0	1	2.58496	3.16993	0	2	0	0	0	0	0	0	0	0	0	1.58496	0	1	0	0
AC106782.1	8.28077	7.73471	9.39017	6.53916	7.76818	10.0848	8.08215	9.11634	9.7364	6.80735	8.49185	7.33092	7.25739	8.80413	6.20945	9.60363	9.35975	8.27612	9.13955	9.66178	5.49185	7.44294	8.0607	9.66	9.35755	9.65284	9.62205	4.45943	5.08746	6.44294	5.04439	5.16993	5.58496	8.34873	5.20945	6.59991	10.6284	8.9629	7.7879	7.34873	7.11894	5.90689	6.02237	5.61471	9.15228	7.06609	6.75489	9.84862	7.99435
AC108058.1	6.14975	3.58496	5.80735	4.16993	5.12928	6.53916	5.04439	5.67243	8.2854	4.64386	3.16993	5.04439	5.20945	4.24793	0	6.82018	5.24793	4.70044	4.9542	3	1.58496	2.58496	4.52356	4.24793	4.75489	5.45943	4.9542	1	2.32193	2.80735	1	1	1	5.16993	1.58496	3.70044	6.30378	5.72792	5.83289	5.42626	5.61471	2	3.16993	3.32193	5.20945	3.45943	4.52356	5.52356	4.80735
AC108134.1	8.01123	5.24793	7.56224	6.18982	7.62936	8.50383	7.64386	9.08746	7.17991	7.53138	6.18982	6.76818	7.20945	6.78136	7.32193	9.17991	7.85798	8.52748	7	6.96578	4.39232	5.58496	6.72792	8.20457	6.59991	7.76818	7.39232	1	4.16993	4	4.16993	5.08746	0	9.17991	4.90689	6.61471	7.81378	7.77479	7.83289	8.19967	8.07682	7.73471	5.64386	4.85798	7.13955	6.6865	5.72792	9.33539	6.18982
AC108676.1	5.42626	2.58496	8.49985	7.03342	2.80735	4.58496	4.16993	4.39232	2.58496	4.39232	4.16993	4.9542	3.16993	5.04439	3.70044	5.20945	9.21189	5.55459	3.70044	5.08746	2.32193	2.58496	3.70044	3	4.85798	0	3.16993	4.32193	4.9542	1.58496	1	0	0	4.45943	3	4.32193	4.9542	5.49185	4	3.70044	3.16993	2	4.32193	4.52356	3.45943	0	1	5.04439	4.32193
AC109446.2	4.08746	2.32193	0	3.90689	4.08746	4.58496	2.58496	2.80735	2.58496	1.58496	0	4.39232	3.58496	5.04439	2.32193	1.58496	3.45943	3.45943	3.90689	3.80735	2.32193	3.16993	4.08746	2.32193	2	3.32193	3	2.58496	2	1	1	1.58496	0	3.16993	0	4	3	3.16993	5.08746	3.16993	2.58496	0	2.32193	1.58496	2.32193	0	1.58496	3	5.24793
AC109583.1	8.26679	5.12928	2	6.74147	5.90689	9.13443	6.72792	6.47573	2.80735	7.25739	6.35755	6.71425	4.16993	2.58496	7.12928	4.39232	8.22882	6.40939	3.32193	7.11894	5.08746	6.62936	6.97728	6.85798	4.58496	4.16993	5.55459	5.08746	6.76818	7.90689	7.53916	4.16993	1.58496	9.10852	1.58496	6.08746	5.88264	5.78136	7.7211	5.45943	2.32193	6.24793	3.70044	5.32193	4.80735	7.39232	4	6.82018	6.58496
AC109631.1	1.58496	0	2	0	1.58496	1.58496	1	1.58496	0	0	0	0	0	0	0	0	0	0	0	0	0	0	1	0	0	0	1	1	0	0	0	0	0	0	1	1.58496	3	0	0	0	0	0	0	0	0	0	0	0	0
AC110275.1	0	0	0	0	0	0	0	0	0	0	0	0	0	0	2.32193	0	0	0	0	0	0	2	0	0	0	0	0	0	0	1.58496	0	0	0	0	0	0	0	0	0	2.80735	0	0	4.08746	4	3.80735	0	0	0	0
AC110285.2	7.2384	4.70044	7.83289	6.04439	8.18982	7.02237	6.78136	7.50779	7.74819	7.90087	5.42626	6.22882	5.93074	6.02237	7.67948	6.49185	7.12928	5.49185	5.97728	7.36632	6.12928	8.82337	6.20945	6.91886	6.65821	6.56986	6.44294	9.16239	9.47978	7.41785	6.50779	8.04985	5.55459	6.32193	5.16993	5.67243	6.52356	10.0821	7.7879	6.82018	7.12928	7.36632	4.75489	4.70044	6.53916	7.63662	1.58496	7.39232	6.61471
AC112721.1	3.70044	4.80735	0	3.90689	1.58496	2.58496	0	1.58496	3.45943	0	4.32193	2.32193	0	4.80735	0	3.70044	1	0	0	0	0	2.80735	3	3	3.58496	2.80735	2.80735	0	0	0	0	1	0	4.32193	0	1	2	2.80735	1.58496	2	1.58496	0	2.32193	2.32193	1.58496	2	1.58496	0	0
AC112777.1	4.9542	4.85798	3.70044	4.80735	4.45943	6.04439	5.88264	5.64386	5.90689	4.24793	3.58496	6	4.16993	6.72792	2.32193	7.35755	6.24793	6.6865	5.67243	4.64386	1.58496	4.9542	6.42626	5.45943	5.97728	5.58496	6.39232	0	1.58496	1.58496	1.58496	0	0	5.9542	0	4.39232	7.19967	7.05528	5.93074	6.53916	6.16993	3.80735	4.32193	5.64386	5.35755	5.2854	6.75489	5.61471	5.08746
AC113554.1	2.32193	0	0	0	0	0	0	2.58496	0	1.58496	0	0	3.16993	0	0	0	0	0	0	0	4.70044	1.58496	4.08746	0	0	0	0	4	5.55459	5.39232	5.12928	2.32193	3.80735	0	4.64386	1.58496	0	0	1.58496	0	0	2.58496	1	0	0	0	0	0	1.58496
AC114730.3	4.70044	3.70044	4.9542	3.90689	3.58496	5.32193	4.39232	4.58496	6.16993	4.08746	4.16993	4.16993	5.12928	4.24793	3.70044	5.42626	4	3.80735	4.08746	1.58496	1.58496	3.80735	4.16993	4.39232	4.16993	5.04439	3.45943	3.58496	3.70044	4	2.58496	5	3.58496	4.45943	2.32193	3	3	4	4.85798	5.16993	2	2.58496	2.32193	1.58496	5	3	2.80735	4	3.16993
AC118344.1	4.32193	3	3.70044	2	4.24793	4.70044	4.08746	5.20945	4.9542	4.16993	5.20945	3.32193	4	2.58496	0	4.80735	4.24793	3.16993	2.32193	0	2	2	3.16993	4.16993	4	3.58496	4.45943	2	4.45943	3.70044	2.58496	4.80735	4.85798	4.90689	3.32193	3.45943	3.90689	4	3.70044	3.90689	4.70044	4.32193	3.58496	3.16993	3.45943	2	2.80735	4.75489	2.80735
AC123912.3	2.32193	0	0	3.45943	1.58496	0	1.58496	0	0	3.70044	0	3	1.58496	0	0	0	0	3.16993	0	1.58496	0	0	0	2.32193	0	0	1	0	2.32193	1.58496	0	0	0	2	0	3.16993	0	0	2	0	0	3.80735	2.32193	2.32193	0	2	0	1.58496	1.58496
AC124067.2	5.16993	7.24793	6.20945	4.64386	4.64386	5.70044	2.80735	4.39232	6.04439	3.32193	5.75489	2.32193	3.32193	5.90689	3.70044	6.79442	5.08746	3	3	4.24793	0	2.58496	5.78136	4.16993	3.70044	6.94251	4.58496	2.32193	0	2.32193	1	2	1	4.08746	1.58496	4	2	6.40939	3.45943	3.16993	3.90689	2	2.32193	2.32193	5.12928	5.70044	4.64386	5.32193	3.45943
AC124067.4	7.18982	5.75489	9.12412	6.18982	9.82177	8.14466	6.30378	5.64386	3.70044	6.76818	5.75489	5.9542	7.12928	5.55459	7	8.45533	7.24793	7.16993	5.24793	4.90689	0	3.16993	7.03342	6.94251	8.01123	6.78136	5.61471	0	3.90689	3	4.24793	1.58496	6.85798	6	1	6.04439	3.45943	9.63662	6.33985	6.47573	7.41785	5.97728	5.16993	3.80735	7.53138	7.27612	5.20945	8.61839	6.42626
AC124312.3	4.45943	2.32193	4	5.39232	4.52356	3.90689	4.9542	5.20945	3	4.64386	3.16993	5.24793	6.24793	4.24793	0	4.58496	3.70044	4.75489	3.32193	0	2	3.32193	4.08746	4.9542	4.24793	3.80735	2.32193	3.58496	6.26679	4.52356	5.35755	6.22882	7.37504	4.08746	1	4.64386	5.24793	3.58496	4.16993	4.90689	2.58496	6.30378	5.24793	5.42626	0	3.90689	3.32193	4.39232	3.90689
AC124916.1	2.32193	2.32193	4	4.16993	0	2.58496	1	3.58496	1.58496	3.58496	0	3	1.58496	0	3.16993	2.80735	2	2.58496	0	1.58496	1	2.80735	2	1.58496	2.58496	2.32193	1	2	2.32193	1	1	1.58496	2.32193	2.58496	2.32193	2.58496	3.45943	2.32193	1.58496	1.58496	1.58496	3.58496	1.58496	1.58496	0	0	2.58496	2.80735	0
AC124947.2	6.30378	6.49185	6.02237	4.80735	6.30378	6.39232	6.26679	4.75489	5.49185	5.49185	7.04439	2.80735	5.45943	6.89482	5.08746	7.7211	6.37504	4.85798	7.2854	6.26679	5.32193	5.45943	6.88264	6.10852	6.65821	7.18982	6.56986	0	0	1	2	1	0	6.59991	5.61471	5.32193	7.15987	6	5.55459	5.90689	7.48382	0	1	0	7.24793	2	4.08746	5.24793	4.80735
AC126773.4	6.22882	5.24793	7.31288	5.70044	5.97728	7.21917	4.80735	5.75489	5.35755	3.90689	5.42626	6.12928	6.18982	6.20945	4.90689	5.32193	6.65821	5.20945	5.12928	6.52356	0	4.80735	6.39232	6.33985	6.42626	6.18982	5.90689	0	2.32193	3.58496	1.58496	0	1	6.59991	4.52356	5.45943	6.42626	6.70044	6.93074	5.39232	3.32193	2.58496	4.24793	4.70044	6.37504	7.27612	4.39232	5.88264	6.06609
AC127164.1	4.9542	3	4.24793	3.45943	4.52356	6.04439	4.58496	4.24793	3.16993	5.64386	3.90689	4.39232	4.16993	5.04439	4.39232	5.04439	2	4.24793	3.90689	3.32193	1.58496	0	4.80735	4.52356	3.32193	3.58496	5.35755	5.20945	2.80735	3.32193	3.80735	7.10852	4.70044	4.32193	4.32193	4.52356	5.39232	4	6.20945	4.08746	4.32193	5.55459	1	3.32193	4.70044	5.61471	3.90689	4.85798	4.16993
AC129507.1	6.85798	6.26679	6.93074	6.37504	6.14975	7.18982	5.85798	5.49185	4.80735	5.72792	6.40939	6.37504	6.75489	4.80735	7	5.52356	5.45943	5.9542	5.80735	7.59991	5.45943	6.06609	6.35755	6.39232	5.97728	6.6865	6.62936	5.80735	5	12.0871	5.78136	8.75822	5.08746	7.14975	6.91886	6.10852	5.58496	6.9542	6.93074	4.75489	4.52356	6.39232	6.18982	5.35755	6.44294	6.98868	5.58496	6.08746	6.98868
AC130456.2	5.88264	1.58496	6.26679	3	4.80735	6.18982	5.88264	5.39232	4.45943	7.47573	8.85487	4.64386	5.39232	5.90689	6.44294	7.59246	6.65821	4.45943	7.91886	5.35755	1	0	6.79442	7.40088	4.90689	5.45943	3.58496	0	0	0	1	0	0	5.04439	0	4.85798	8.07146	5.35755	5.2854	1.58496	9.16742	2	3.58496	3	6.30378	5.70044	3.58496	6.26679	4.45943
AC130456.3	6.65821	1.58496	6.20945	5	3.90689	6.83289	4.9542	5.67243	0	5.55459	4.70044	5.32193	5.52356	2.58496	4.08746	6.90689	2.80735	4.39232	6.56986	3.80735	3.16993	4.08746	3.70044	4.16993	5	5.97728	3.90689	0	0	2.32193	1.58496	0	0	4.32193	2	3.32193	7.52356	5	4.80735	4.52356	5.35755	0	3.80735	3	4.80735	4.16993	3	6	1.58496
AC133065.2	0	0	4.24793	2	2.58496	3	2.32193	1.58496	2.58496	2.32193	0	2.80735	1.58496	2.58496	0	0	3.80735	0	3.90689	0	1	2.80735	3	0	1.58496	1.58496	2.32193	2	0	0	1.58496	1.58496	0	3.80735	0	4.39232	2	2.80735	3.45943	1.58496	0	0	1	3.70044	0	0	2.58496	0	5.88264
AC133473.1	1.58496	0	0	0	0	0	1	2	2.32193	0	2	0	0	0	0	0	0	0	0	0	0	0	1	0	0	0	0	0	0	0	0	0	0	2.58496	0	1	0	2.80735	1.58496	1	0	0	1	1	0	0	0	1.58496	0
AC133555.4	3.32193	4.32193	4.64386	4.16993	3.58496	0	4.9542	2.80735	2.32193	3.58496	0	0	4.32193	3.32193	4.39232	0	0	3	0	4.24793	0	3.58496	3.70044	0	0	0	0	0	1	3	1	1	0	2.80735	0	3	3.45943	0	0	1	0	0	0	0	2.32193	0	0	0	0
AC133963.1	5.97728	0	0	6.18982	2.58496	4.24793	5.20945	4.58496	0	5.64386	2.80735	5.24793	0	0	5.24793	2	0	6	1.58496	3.80735	0	5.80735	2	6.26679	3.58496	0	4.85798	2.32193	2.58496	1	1.58496	0	0	4.32193	1	6.02237	3	0	5.83289	2	0	7.2384	3.80735	4.39232	2.32193	5.80735	3.90689	3.58496	5.16993
AC134775.1	0	0	0	0	0	0	2	1.58496	1	0	0	1.58496	0	2.58496	0	1.58496	0	1.58496	1.58496	0	0	0	1	1.58496	1.58496	0	0	0	1	0	0	0	1.58496	0	1	1	0	1.58496	0	0	0	0	1	0	0	0	1	0	0
AC135782.1	4.45943	2.32193	4	0	1.58496	3.32193	4.08746	3.70044	4.39232	3.80735	4.32193	2.80735	3.16993	3.90689	4.08746	4	3	3.45943	3.58496	3	4.70044	2	3.32193	2.32193	4.39232	4.16993	3.58496	0	0	0	0	7.96	0	2	0	1.58496	5.24793	4.32193	3	1.58496	4.16993	0	0	0	3.16993	0	1.58496	2.80735	0
AC136443.1	7.07682	3.58496	8.01681	6.10852	7.01123	7.91289	7.66534	9.2384	1	7.98299	7.33985	5.32193	7.27612	6.84549	7.96578	8.98014	9.10591	8.27146	9.44708	10.5661	0	6.10852	7.13955	7.76155	5.52356	8.35315	9.35975	1.58496	0	0	0	2.32193	0	6.52356	0	6.71425	8.69349	7.65821	8.21917	8.61102	9.92481	5.2854	5.16993	4.39232	7.46761	6.87036	4.90689	9.45533	7.57743
AC136475.3	9.56415	3	10.2408	7.10852	4.90689	11.4635	8.55075	5.9542	5.55459	7.89482	10.403	8.61839	6.39232	9.76653	7.98868	10.7952	9.88264	9.58684	6.62936	7.29462	2.32193	4.80735	8.49185	10.1737	9.7879	9.44294	9.92184	1.58496	4.24793	2.32193	3.58496	3.32193	0	10.5689	2	7.64386	8.80735	9.86419	8.8857	9.53138	9.29462	9.8009	5.58496	5.75489	8.21917	9.34207	7.46761	8.75154	7.48382
AC136632.1	5.42626	4.9542	3.32193	5	4.24793	4.85798	4.39232	5.08746	5.42626	6.42626	4.52356	3.80735	4.64386	5.04439	6.56986	6.97728	4.24793	5.20945	6.14975	6.83289	7.87652	6.79442	5.16993	5.85798	6.18982	5.80735	5.24793	6.53916	6.44294	6.08746	5.93074	6.30378	4.75489	6.45943	4.64386	4.45943	4.9542	4.70044	6.10852	6.12928	4.58496	6.64386	5.12928	4.75489	6.30378	5.12928	4.9542	5.04439	5.83289
AC138035.1	7.34873	6.88264	5.88264	5.39232	6.85798	7.42626	7.53916	7.19967	6.10852	5.61471	5.58496	6.30378	7.34873	5.39232	0	6.97728	4.70044	5.9542	4.08746	0	5.80735	2.80735	6.87036	7.35755	6.90689	6.56986	7.11894	3.45943	6.40939	6.22882	5.42626	7.01123	6.53916	7.11894	5.88264	5.67243	8.03342	6.80735	6	6.39232	6.6865	6.9542	5.97728	6.55459	7.45121	6.98868	5.58496	6.58496	6.30378
AC138207.7	1.58496	0	2	0	1.58496	0	2	1.58496	2.58496	0	0	1.58496	0	0	0	2.58496	0	0	1.58496	0	0	0	1	0	2	0	0	0	0	1	0	0	0	2.58496	0	1	2	3.58496	1.58496	0	1	2	1	1.58496	2.80735	0	0	1.58496	0
AC142381.3	4.70044	6.50779	6.02237	5.39232	2.80735	5.61471	4.9542	3.70044	7.60733	3.45943	5.20945	5.67243	5.97728	6.9542	2.32193	4.9542	6.56986	4.24793	4.90689	0	2.58496	2	5.35755	3.32193	5.61471	5.2854	4.90689	2	3	4.24793	2	1.58496	1.58496	7.43463	3.16993	5.35755	5.70044	4.90689	4.24793	5.61471	5	3.16993	5.2854	4.64386	5	2	7.01123	4.85798	4.90689
AC144548.1	5.16993	4.24793	3.70044	3.90689	3.16993	4.70044	5.20945	4.45943	3.45943	3.90689	5.52356	3.58496	4	4.80735	0	5.2854	0	3	3.58496	0	2.58496	2.58496	5.35755	4.52356	4.90689	3.32193	4.16993	2.58496	4.32193	2.32193	4.75489	3.80735	2	5.55459	3.32193	4.16993	4.80735	5.2854	4.16993	4.16993	4	4.08746	3	4.16993	4.32193	3.45943	3.58496	4.52356	4.58496
AC147055.1	4.08746	0	0	0	2	1.58496	1.58496	3.16993	0	1.58496	2	1.58496	1.58496	3.32193	3.16993	4	0	2	0	2.32193	0	1.58496	3.16993	2.32193	2	2.32193	0	0	1	0	0	0	0	2	0	1.58496	2	2.32193	2	0	4.32193	2	2.32193	1.58496	0	0	0	2.32193	0
AC241585.1	6.94251	6.56986	6.14975	7.20945	6.93074	7.40939	6.49185	7.46761	7.32193	5.67243	6.80735	6.85798	6.91886	7.2854	4.08746	6.96578	7.05528	7.16993	7.21917	6.33985	5.55459	5.2854	6.93074	6.33985	7.26679	7.86419	7.11894	5.52356	6.56986	8.16491	8.26209	6.35755	7.46761	6.58496	6.88264	6.62936	7.54689	7.87652	7.11894	6.50779	7.41785	6.02237	7.78136	7.18982	7.20945	7.42626	6.79442	7.40939	7.93664
AC243562.2	3.70044	2.58496	0	2	1.58496	2.58496	2.58496	2.80735	0	3.16993	2.80735	3.80735	3.58496	2.58496	0	0	0	2.58496	1.58496	0	1.58496	2	2.32193	3.80735	2	2.80735	2.32193	1	5.70044	3	5.08746	2	5.55459	1.58496	3	1	2	0	1.58496	2	2	2.58496	1	2.58496	0	0	0	3	0
AC244205.1	0	4.45943	0	0	3.90689	1.58496	2	2	4.52356	1	2	0	0	4.24793	2.32193	0	2	1.58496	2.32193	0	0	2	3.16993	0	0	1.58496	1	0	1	0	1.58496	0	1.58496	4.75489	0	2	0	4.45943	0	1.58496	0	0	2.32193	2.80735	0	0	0	2.32193	3.90689
ACAD11	11.1046	9.91289	10.1923	10.1434	10.4959	11.0182	9.18239	10.42	10.4635	10.2046	10.5382	10.1599	10.6064	11.1415	9.75822	10.4988	10.421	10.2527	9.70908	9.98014	9.7211	9.79442	10.8887	10.8258	10.9708	10.8941	10.0238	9.50978	10.0861	9.93958	9.2384	10.5488	9.67243	10.0444	9.31061	9.69523	10.7616	10.8788	10.7381	9.9629	9.31515	9.66534	9.53722	9.61287	10.8439	10.2348	9.11114	9.92481	10.6221
ACADL	7.87036	3.90689	7.15987	8.89785	6.02237	5.32193	7.09803	7.70736	3.70044	7.7211	5.67243	8.25739	2.80735	0	9.54689	3.90689	4	8.13443	4.24793	6.87036	1.58496	6.26679	4.80735	9.18488	6.26679	3.80735	6.39232	2.32193	3.16993	6.22882	4.52356	1	0	7.52356	0	7.74147	7.52356	5.90689	8.18488	6.04439	3.58496	10.1059	8.15482	8.05528	5.90689	8.19967	8.04985	5.08746	7.22882
ACAN	6.18982	6.74147	9.75489	9.36413	6.39232	9.52552	8.51964	8.12928	6.90689	6.35755	7.67243	8.45121	7.81378	7.78136	4.08746	10.2264	6.20945	6.35755	7.90689	9.24793	8.02237	8.30378	7.89482	7.52356	9.79116	10.2228	8.82655	4.90689	4.75489	8.31741	4.75489	4.24793	5.42626	7.01123	7.20945	6.44294	7.91886	8.65105	8.58496	7.62936	10.1724	8.2384	7.45943	8.45533	8.85798	8.31288	6.80735	7.53138	7.57743
ACE	12.4625	10.9469	12.5515	12.0914	12.1599	12.7391	12.3185	12.2912	10.2264	11.1357	11.1849	11.7237	11.8834	11.3723	11.3559	12.1914	11.7108	13.0577	12.9784	12.2021	12.6941	13.5947	14.299	12.0898	12.2195	11.8447	12.4866	11.1774	12.2603	12.2306	12.1746	11.2246	11.5746	11.6004	11.1548	11.8545	12.4971	12.3106	12.664	11.6729	12.5859	11.7826	11.2674	11.2076	11.8673	12.3707	11.2603	12.0631	11.4173
ACP7	4.45943	9.19722	2	2	6.2854	3.32193	3.58496	3.16993	8.37938	4.64386	3.58496	4.39232	0	5.20945	3.16993	2.58496	2	4.08746	2.58496	3.32193	1	5.39232	3.70044	2.32193	2	4.9542	3.16993	7.80735	7.55459	6.84549	1.58496	1	7.12928	7.65105	5.39232	4.16993	0	2.32193	3.16993	1	2	0	3.58496	2.80735	2.32193	3	4.16993	5.16993	3.16993
ACSL5	14.2235	12.617	14.0782	11.9538	13.2282	15.0245	12.4996	13.9634	11.6812	13.2058	12.7543	11.8166	12.6161	12.9328	12.0993	14.6797	14.6486	13.6779	14.2636	13.579	7.13955	9.82496	15.4284	12.8386	14.2274	13.7734	14.3259	7.91886	8.66178	9.04439	8.19476	7.12928	6.56986	11.8529	6.44294	12.187	13.3651	14.4311	13.3103	13.6595	14.5604	10.1472	11.7377	11.3745	15.3521	11.2767	14.6835	14.7715	12.8711
ACSM6	2.32193	0	0	0	2	0	1.58496	2.80735	1	2.32193	0	2.80735	1.58496	0	5.52356	1.58496	1	0	0	0	1	0	0	2.32193	1.58496	0	0	2	0	2.32193	3	1.58496	1	0	2.58496	3.16993	0	2.32193	2	1.58496	0	5.78136	2.32193	2	0	3	1	1.58496	1.58496
ACTA1	2.58496	0	4	4.16993	2.80735	4.58496	3.70044	3.32193	2.58496	2.58496	2.80735	2.80735	4.64386	0	3.70044	2.80735	2.80735	3	3.58496	5.49185	1.58496	4.85798	2.58496	4	2	4.16993	4.24793	7.02237	3.16993	4	4.70044	5	2.58496	3.16993	1.58496	3.16993	0	4	4.58496	4.39232	1	0	2.32193	4.39232	3.16993	0	1.58496	0	2.80735
ACTA2	14.7104	15.3136	16.6496	15.6661	15.0455	16.1138	14.7569	14.998	14.6947	13.1853	16.6991	14.8021	17.3226	15.9983	14.2894	14.9094	15.5058	14.2412	15.3054	16.314	12.6832	14.6749	16.0262	15.0506	16.4696	16.8488	15.2049	11.8285	13.1586	14.6234	11.8118	11.8408	10.1459	15.5375	12.8986	14.9458	15.5479	16.0118	15.7552	16.1166	15.3915	11.7172	14.4453	15.2741	15.6427	16.5903	14.5267	15.9033	15.4181
ACTB	19.1724	19.3637	19.0162	18.783	18.117	18.9128	18.5764	19.0855	18.1611	18.3818	19.0643	18.3564	19.2368	19.1747	17.7575	19.0895	18.5931	18.3116	18.9856	19.0886	15.9238	18.4861	18.8562	18.637	19.1689	19.7817	19.1181	16.9135	16.5882	17.0583	16.0264	16.3829	16.8404	18.9092	16.5185	17.8923	18.8166	19.2501	18.5595	18.3127	18.2589	15.8738	17.5658	18.0639	19.4185	18.7317	18.3389	18.7503	18.4384
ACTBL2	6.97728	5.04439	5.32193	5.80735	6.59991	6.47573	5.04439	5.64386	4.58496	3.45943	4.70044	6.37504	3.58496	8.33985	3.16993	5.42626	5.08746	4.58496	7.80735	3.32193	0	6.26679	6.2854	6.6865	6.44294	7.07682	4.24793	1	1.58496	0	0	0	0	4.24793	0	5.61471	7.15987	2.80735	6.16993	6.44294	7	2	5.58496	5.12928	8.18982	3.45943	2.80735	6.74147	6.30378
ACTBP1	3.32193	1.58496	0	0	1.58496	1.58496	1	0	0	1	0	0	2.32193	5.67243	0	3.16993	0	2	1.58496	0	0	0	2	4.24793	3.70044	0	0	0	0	0	0	0	0	1.58496	0	1	0	0	1.58496	1	1.58496	0	1	0	6.04439	0	1	0	0
ACTBP9	2.32193	2.32193	2	0	0	1.58496	2	4.39232	0	1.58496	4.16993	1.58496	0	0	0	4.39232	0	4.9542	3	3.32193	0	0	6.14975	1.58496	1.58496	4.75489	1	1	0	0	0	0	0	1.58496	1	0	0	1.58496	3.16993	3.32193	2.58496	0	0	0	3.16993	0	1	0	3.45943
ACTG1P14	3.58496	1.58496	2.80735	2	0	1.58496	1	1.58496	2.32193	0	0	1.58496	1.58496	2.58496	0	3.58496	2.32193	2	0	2.32193	1.58496	0	3.58496	3	1.58496	3.58496	0	0	2	1	1	1	0	2.58496	0	1	2	1.58496	2	0	2	0	1	1	2.80735	0	1.58496	1.58496	1.58496
ACTG1P25	3.70044	2.58496	2.80735	0	4.45943	3.90689	3.70044	2	2	2	0	2.80735	0	3.90689	0	3.16993	4	4.70044	2.58496	4.24793	1.58496	5.55459	5.78136	4.9542	2.58496	4.45943	2.32193	0	2	2.80735	2.32193	2.32193	3.16993	4.08746	3.70044	3	5.12928	2.80735	2	2.58496	3.32193	0	1	0	4.32193	4.16993	1.58496	3.32193	0
ACTG2	7.60733	9.21432	12.8168	11.4041	8.91886	11.4939	9.49985	8.25739	10.8857	9.29232	13.2731	9.08215	18.8121	15.0369	10.1699	10.4009	11.7748	9.13955	10.3761	11.7258	6.94251	10.1228	15.4458	10.7313	13.2533	15.6231	11.0498	3.32193	11.4078	9.59991	6.78136	6.74147	4.08746	10.9084	7.16993	9.0954	11.1555	11.3465	10.8313	17.1447	10.4168	6.14975	7.91886	10.3038	10.7952	12.7234	9.97871	11.2784	11.3515
ACTN2	5.42626	4.45943	5.72792	5.88264	5.24793	4.45943	5.75489	3.32193	4.08746	3.80735	5.42626	5.55459	8.76155	3.90689	6.74147	6.39232	5.64386	4.45943	4.39232	5.70044	1.58496	10.0014	5.78136	5.39232	5.32193	4	5.08746	4	2.58496	4.08746	1.58496	2.32193	1.58496	5.35755	1.58496	5.08746	4.9542	5.08746	5.9542	4.24793	4.24793	6.08746	5.16993	4.9542	4.45943	4.16993	4.90689	4.75489	4.90689
ADAM12	9.4818	11.3815	12.6954	11.5093	11.1599	11.7944	10.8819	11	11.8937	8.30834	11.8994	11.2592	10.1396	12.3281	7.84549	11.4497	10.888	9.24079	10.7756	10.6083	6.83289	10.9462	12.8982	10.3652	12.2494	13.9759	10.5555	5.39232	5.55459	6.80735	4.32193	5.61471	3.32193	12.2122	8.89482	11.7752	12.6876	12.8043	10.8925	10.5517	10.1098	5.61471	10.8273	11.8194	12.5793	12.5838	11.1555	12.4569	11.1235
ADAM19	11.2125	14.1623	12.312	12.5651	10.7582	12.0691	11.1824	11.5551	11.7078	9.04166	12.4981	11.1718	12.1944	12.5976	8.91588	12.1176	12.9844	10.6847	11.1267	10.275	9.20457	10.1124	12.6693	11.224	12.9024	13.3814	10.9359	5.9542	9.0607	8.97728	7.30378	10.8842	7.22882	12.4986	8.7211	11.4003	12.3652	11.9506	11.102	11.769	9.67066	6.93074	10.6996	11.5594	11.8372	12.9217	13.5875	11.8673	11.6248
ADAM23	8.61471	7.50779	8.78136	8.87652	8.53916	7.90087	8.08746	8.07682	7.2384	7.55459	9.48985	8.8857	9.37721	8.28077	7.2854	6.39232	8.95128	8.96	7.80735	8.51175	6.91886	7.8009	9.0954	8.55075	8.98868	8.82337	10.2621	11.0007	8.32643	8.97728	9.15735	9.29692	2.32193	9.19967	5.67243	8.87652	7.74147	8.51964	9.18239	9.12928	9.58684	6.61471	9.73978	8.91588	7.30378	8.71768	7.54689	8.87036	9.00843
ADAM28	12.6145	8.64746	11.0974	10.9263	11.2222	11.9538	12.2668	12.6638	12.0481	12.4073	12.763	12.1846	11.3298	12.6227	10.2784	14.2612	10.8265	12.8041	13.8932	12.284	5.88264	11.7686	10.8138	12.0049	11.6546	11.6662	11.7871	4.75489	8.31741	7.6865	7.81378	6.32193	4.58496	12.6542	7.26679	10.7599	14.206	11.3247	12.4574	11.6689	11.9196	8.82972	11.7969	11.3055	13.0751	12.1674	12.5464	11.9344	11.158
ADAM32	6.22882	7.27612	6.65821	6.37504	6.18982	5.49185	6.72792	5.75489	6.32193	5.85798	6.61471	6.76818	6.14975	7.6865	7.32193	5.2854	6.45943	5.39232	4.45943	5.2854	3.16993	6.04439	5.49185	7.04439	5.80735	7.31288	5.90689	3.58496	3.16993	5.49185	4.39232	2.80735	3.58496	6.58496	3	5.58496	6.30378	6.62936	6.10852	6.10852	4.58496	6.64386	6.37504	5.32193	6.33985	6.04439	5	4.9542	5.67243
ADAM7	0	0	0	0	0	0	0	0	0	1	2	0	0	0	0	0	0	0	0	0	0	0	0	0	0	0	0	0	0	0	1	0	0	0	0	0	0	0	1.58496	0	0	0	0	0	0	0	0	0	0
ADAM8	13.1954	13.9797	12.4213	10.888	11.3359	12.7121	12.4717	13.4858	13.5569	10.6987	11.8906	11.2854	11.4959	13.4086	10.6147	13.4451	11.8711	11.7056	12.584	13.4832	7.36632	11.9311	11.8634	13.276	12.9379	13.6262	13.8363	8.29921	8.2854	7.31288	8.93074	10.3264	6.32193	14.1371	6.85798	10.8049	13.1523	13.2706	12.7555	10.865	12.9832	8.12928	10.7557	10.2336	13.568	12.5481	12.1715	13.4888	12.5722
ADAM9	14.078	14.3007	13.3731	13.9541	13.5272	13.4614	14.2957	14.6146	13.2503	12.9172	14.3967	14.0661	13.3965	14.9044	11.716	15.0245	13.4642	15.1643	14.9669	12.9889	10.0014	13.8011	13.8635	13.0303	14.5407	14.1624	13.7912	9.91737	10.3276	10.4305	12.0144	11.239	12.2874	15.2778	11.0021	12.8516	15.5951	13.8787	14.0021	13.8753	14.1127	11.5309	13.8952	13.8773	14.914	13.7611	15.1401	14.0821	13.0088
ADAMDEC1	6.97728	6.42626	6.47573	6.53916	6.42626	6.12928	9.27612	7.50779	7.59991	5.70044	6.44294	8.34873	7.39232	10.2107	4.08746	7.88264	7.59246	6.02237	9.60363	7.70044	3	6.62936	12.0341	5.49185	6.88264	6.24793	5.85798	0	8.82337	5.32193	2	4.45943	2	6.75489	5.24793	7.62936	7.02237	7.26679	8.57743	7.53138	7.49985	2.58496	8.65105	8.33539	7.24793	8.66888	10.0498	6.20945	9.85487
ADAMTS12	11.4336	12.1296	13.2476	11.8849	11.1402	12.664	11.7372	11.7108	11.7924	8.37504	13.0497	11.6878	11.5939	12.6819	8.76155	12.1981	11.4215	11.0028	11.6671	11.2969	7.15987	10.5736	12.7887	11.227	12.525	14.0511	11.3647	4.16993	7.56986	8.224	6.33985	6.26679	5.88264	12.1082	9.72281	11.6266	13.0121	12.3001	10.9744	12.0604	12.8463	6.6865	12.0987	11.8126	12.5729	12.7889	11.5377	12.6445	11.1618
ADAMTS14	10.7524	9.75322	10.9106	10.0251	9.56605	11.8711	9.23601	9.43463	9.9263	7.73471	11.3449	9.79604	10.6221	11.4471	8.95128	11.4722	10.1447	8.43045	9.59059	9.78627	4.24793	10.2432	11.8599	9.72451	11.9215	12.9291	9.64024	4.52356	7.97154	5.45943	4.45943	4.32193	3.90689	9.45533	5.42626	9.46964	10.7381	11.4466	10.043	11.5033	9.52356	4.08746	8.74147	9.2503	11.3723	10.5821	9.41996	10.5584	10.3531
ADAMTS17	7.94251	5.32193	7.44294	7.36632	6.88264	7.5157	7.69349	7.2384	7.8009	7.30378	6.30378	6.98868	7.27612	7.05528	8.224	8.2854	7.02237	7.71425	6.93074	7.02237	4.52356	6.45943	7.22882	7.35755	7.13955	7.60733	6.85798	3.90689	4	5.83289	4	4.52356	3.32193	6.82018	4.75489	7.49985	8.86109	7.70044	8.25739	6.98868	7.31288	9.29002	6.64386	6.33985	7.32193	6.87036	6.02237	6.97728	6.87036
ADAMTS18	5.64386	2.32193	5.88264	5.61471	8.66888	6.30378	5.72792	4.45943	3.90689	5.08746	6.35755	5.04439	6.47573	4.24793	4.08746	5.04439	6	5.39232	5.52356	4.24793	3.32193	5.93074	7.50779	4.9542	7.70044	6.24793	4.9542	9.43463	5.97728	5.2854	8.51964	1.58496	10.7797	4.24793	7.45943	4.85798	3.90689	7.24793	6.14975	5.78136	6.35755	5.04439	5.93074	6.70044	6.20945	5.49185	6.37504	5.83289	5.93074
ADAMTS2	13.5167	13.6376	14.063	13.3298	12.5539	13.7356	13.2195	13.1901	12.6115	10.1599	13.5244	13.0119	12.0355	13.255	10.7781	13.2499	12.5406	12.9478	12.7232	12.4798	9.81057	11.8372	13.3419	13.022	13.3576	14.1661	12.7826	11.1523	11.8277	11.7381	11.7879	11.1434	10.9263	13.1376	10.3674	13.1129	13.9739	13.3132	12.7971	12.4921	12.4988	9.31515	13.5075	12.8437	13.9148	13.9421	12.8295	13.3066	13.138
ADAMTS6	7.62205	9.55459	9.71939	7.82655	8.30378	10.6156	7.40939	7.36632	7.61471	6.96578	8.82972	7.14975	8.61102	9.21189	6.12928	9.25503	7.64386	6.82018	8.0607	8.03892	3.58496	7.10852	9.03617	6.96578	9.28771	9.73809	7.86419	4.32193	7.33092	7.11894	7.07682	2	5.72792	7.90689	6.89482	7.71425	8.224	9.31515	8.56986	8.72451	9.67419	4.64386	6.22882	8.16993	8.61839	8.44708	6.79442	8.2854	8.09803
ADAMTS7	9.69174	9.60363	10.7245	10.5774	9.54303	10.9658	9.57743	9.64746	10.421	7.70736	11.2767	9.633	10.2288	11.5338	7.84549	10.4147	10.4969	9.65642	10.421	9.87036	7.70736	8.96578	11.2467	9.31061	11.041	12.7603	10.2738	7.73471	8.26209	9.16491	8.05528	6.91886	7.36632	10.6055	7.59991	9.32418	10.4757	10.7773	10.0566	10.5157	9.16239	7.10852	9.15735	8.89785	10.6184	11.4294	9.04439	10.7415	9.6987
ADAMTSL1	7.99435	9.0607	9.67243	9.2384	8.6865	9.07414	8.79442	8.9629	7.39232	8.53138	9.29232	9.29232	11.06	8.83289	7.24793	7.76818	8.03342	8.61839	8.56605	8.53916	5.58496	8.17493	9.69	8.91289	10.3674	10.4594	8.90388	8.86728	6.22882	9.26209	5.16993	6.16993	5.85798	9.40088	9.94251	9.39446	8.42206	9.10066	9.97585	10.0993	7.40088	8.08746	9.20701	8.86728	8.12928	8.9542	7.7211	9.46352	8.98584
ADAMTSL5	9.59432	9.58496	9.60177	8.27146	9.15735	9.68475	7.59991	9.94251	6.80735	7.88264	8.83605	7.59991	8.52356	9.10852	7.39232	10.2192	9.70908	9.25974	9.87958	9.50184	4	9.23601	9.71939	9.86573	9.84078	10.2633	7.8009	5.35755	2.32193	6.72792	4.08746	3.58496	0	8.91886	2.80735	7.11894	8.65821	9.56986	8.73132	9.43045	8.36194	6.08746	6.67243	5.93074	9.47371	8.02237	7.11894	9.0634	8.62571
ADCY10P1	8.04985	6.12928	5.88264	6.83289	7.87036	6.39232	6.82018	7.41785	6.26679	7.56986	7.12928	6.85798	5.93074	7	6.62936	7.7211	5.88264	6.72792	6.79442	6.40939	6.90689	6.22882	6.24793	7.06609	6.37504	8.29462	6.52356	4.85798	7.04439	6.50779	6.50779	6.67243	5.90689	6.39232	5	6.61471	7.09803	6.20945	8.40514	6.91886	4.75489	6.24793	6.18982	5.67243	6.24793	6.64386	4.90689	6.04439	6.45943
ADGRB2	9.37069	8.65464	9.40301	8.66178	9.84235	9.85953	8.8009	8.90087	9.19229	7.01123	9.80413	8.53528	9.23122	9.43671	7.24793	8.77808	9.25267	8.27146	8.12412	9.26209	8.3837	8.83289	9.71596	8.87958	10.1649	10.6284	9.74987	10.6064	5.72792	8.62571	7.93664	4.08746	5.85798	9.16742	10.0417	9.42626	8.70736	9.64024	9.20701	9.41363	8.78463	7.26679	9.19722	8.33539	9.09803	9.74315	8.55842	9.56224	9.40088
ADGRE1	5.88264	4.80735	3.70044	6.44294	4.32193	9.16993	7.31288	6.10852	5.58496	5.2854	5.52356	6.33985	5.12928	4.24793	5.52356	5.39232	4.64386	5.45943	5.39232	8.13443	4.39232	3.80735	6.49185	6.33985	6.26679	5.64386	5.45943	3	4.85798	4.90689	3	4.58496	3.16993	6.02237	3.90689	5.85798	3.90689	5.55459	7.24793	1.58496	5	4.64386	7.76818	6.22882	7.15987	7.65821	7.39232	4.16993	6.39232
ADGRE3	5.93074	5.39232	4.24793	5	3.90689	6.53916	7	5.04439	1	3.80735	2.80735	4.85798	5.93074	4.24793	4.39232	4.24793	3.80735	4.45943	3	1.58496	2.58496	3.58496	4.75489	6.10852	5.45943	5.75489	4.32193	1	2.80735	2	1	0	0	4.45943	0	6.2854	5.58496	4.70044	6.89482	3.16993	4.52356	0	6.76818	4.70044	5.72792	6.37504	3.45943	4.39232	4.16993
ADGRF1	12.5311	11.7465	11.9326	10.2527	11.9043	12.1173	11.6147	11.8681	9.99859	11.2615	12.1497	11.6957	9.74315	11.8788	8.64746	12.5399	12.1618	12.8431	11.526	12.8017	0	7.76818	9.87344	9.81057	8.224	12.2384	12.3753	0	4.45943	1	4.85798	0	0	13.2646	2.32193	9.47978	11.6843	10.5226	11.3918	12.0788	9.82655	6.89482	10.102	8.31288	11.2842	10.5167	11.927	12.2339	9.14211
ADGRF2	6	4.9542	0	0	2.80735	1.58496	4.70044	2.80735	1.58496	1	7.41785	0	0	2.58496	0	4.9542	0	5.08746	3.70044	2.32193	4.58496	2.58496	3.70044	4	3.58496	3.32193	2.32193	0	2.32193	0	0	0	0	1.58496	2.80735	3.70044	7.05528	1.58496	3.45943	2.80735	1.58496	0	1	3	3.16993	3	4.08746	4.39232	4.32193
ADGRF4	10.1228	8.98299	8.73132	9.16239	8.44708	9.25974	8.72792	9.12928	7.02237	6.04439	10.8154	8.3966	6.62936	9.69697	5.64386	9.73809	7.98868	9.82496	9.48985	8.35755	4.80735	7.67243	8.71081	8.57743	10.0196	8.5157	8.40088	1	5.78136	3.45943	1	0	1	9.56796	3.45943	8.39232	8.9629	9.29002	8.24317	7	10.3365	3.58496	7.76155	8.55075	8.95128	6.30378	7.19967	10.2143	8.55842
ADGRG6	12.8665	11.2467	12.0711	11.6497	11.6878	10.3554	12.4136	12.2842	10.6636	11.6312	11.0362	11.5098	11.2324	12.6071	8.81378	11.6124	12.1399	13.0338	13.3285	11.3449	5.67243	8.11894	11.9947	10.4919	13.1891	11.8447	11.4315	9.08746	7.73471	8.70044	7.04439	6.89482	4.24793	12.0785	5.61471	11.2814	12.7415	9.95128	11.5713	10.858	12.2186	9.55075	10.7524	10.9723	13.2513	9.84392	11.7553	11.9823	11.0855
ADGRG7	5.75489	2.32193	5.9542	2	7.91886	1.58496	8.7879	6.64386	2	6.55459	6.14975	4.75489	8.96	7.2384	4.90689	3.90689	4.64386	10.4969	6.37504	5.93074	0	5.55459	11.0901	2.32193	3.70044	7.22882	3.16993	0	2	0	0	2.80735	1	4.90689	0	3.16993	4.64386	1.58496	4	4.80735	5.72792	3.16993	5.32193	4.64386	6.04439	0	5.67243	1.58496	5.16993
ADH6	9.19476	4.70044	7.60733	6.24793	11.2597	9.09276	7.7211	8.07682	4.39232	8.49586	8.56986	8.49185	8.49985	7.36632	8.8009	8.02791	6.56986	7.92481	8.12412	7.29462	3.70044	9.20457	10.4656	5.78136	7.21917	7.72792	6.06609	8.09803	7.85175	7.26679	7.47573	13.7234	13.2633	5.04439	6.04439	7.76818	10.0701	7.60733	7.92481	7.26679	4.85798	6.18982	7.13955	6.50779	6.56986	6.04439	7.11894	8.27612	7.98299
ADORA2B	9.18982	8.25739	8.89785	8.77808	10.2491	9.15228	7.67243	9.34651	11.9766	7.65821	7.65105	9.30606	7.70044	10.8494	8.224	9.62022	9.18488	9.66534	8.37504	7.93664	7.67948	7.13955	7.93074	7.92481	9.26679	9.54882	9.49985	7.56986	6.08746	7.40088	5.78136	4.80735	5.80735	9.7211	7.85798	7.41785	9.67596	9.16993	8.34873	10.0967	8.70044	7.29462	7.59991	7.77479	9.69523	8.92184	9.93664	9.2738	8.62571
ADRB3	6.04439	3.70044	2.80735	4.80735	4.08746	5.32193	4.58496	4.58496	3.16993	2	5	5.08746	6.85798	5.55459	3.16993	3.70044	4.45943	0	2.32193	3.58496	3.16993	2.58496	3.80735	4.39232	4.58496	2.32193	4.16993	0	3	3.32193	4.39232	1.58496	2.58496	1.58496	1.58496	5.24793	2	3.58496	3.80735	5.75489	2.80735	2.58496	5	4.58496	3.45943	5.49185	1.58496	4	5.67243
ADTRP	10.7871	10.4747	9.88111	7.48382	6.14975	9.73978	10.3837	9.27612	9.2854	10.6724	11.7013	6.88264	9.19967	9.03617	6.37504	10.7125	6.6865	8.56605	9.38586	9.59246	2	8.41363	10.9993	9.85953	7.30378	8.0607	7.36632	3.16993	2.58496	3	3.70044	2	2.58496	7.97154	4.08746	9.03617	7.05528	7.13955	8.43463	6.37504	9.89178	5.35755	8.2854	6.96578	9.97154	8.18488	6.52356	8.22882	6.30378
AEBP1	15.7875	15.9177	17.0557	16.1744	15.9424	17.0975	14.7005	15.3651	15.114	12.7707	16.3587	15.5548	15.0863	16.5501	13.7558	15.802	15.9734	14.7549	15.7247	16.497	12.6341	15.4267	16.673	15.459	16.3746	18.1945	15.8102	12.236	12.8941	14.9057	11.3026	11.2276	9.48985	16.908	14.4576	15.2377	15.4108	16.8458	15.8737	15.2067	15.2205	12.2012	16.0192	15.0465	16.6352	16.9548	14.0652	16.0172	15.7731
AF131215.1	0	0	0	0	0	1.58496	0	0	0	0	0	0	0	0	0	1.58496	0	1.58496	0	0	0	0	0	0	0	0	0	0	0	0	0	0	0	0	0	0	0	0	0	0	0	0	0	0	0	0	1	0	0
AF131215.2	2.32193	0	0	0	3.80735	0	2	1.58496	0	2.32193	0	1.58496	2.32193	0	3.16993	2.58496	1	2.58496	0	0	1.58496	0	0	0	0	0	3	0	1	2	0	0	1	2.58496	0	1	0	0	0	1.58496	0	0	1	1.58496	2.32193	0	0	0	0
AF131215.4	0	2.32193	2	0	3.45943	3.70044	3.45943	3.70044	0	2.80735	2	2.80735	1.58496	0	2.32193	4.80735	1	4.39232	1.58496	1.58496	1.58496	0	2.32193	1.58496	1.58496	0	3.16993	1	1	0	0	0	2	3.58496	0	1.58496	3.45943	1.58496	1.58496	2	1.58496	0	1	1	3.80735	0	1	0	0
AF201337.1	4.85798	4.9542	4.45943	5.2854	4.9542	4.85798	5.16993	4.80735	4.32193	3.90689	5	4.16993	4.32193	5.39232	0	5.52356	5.42626	5.61471	5.24793	4.08746	2	3.80735	5.72792	4.75489	6.59991	5.52356	5.20945	2.32193	2.80735	3.16993	1.58496	1	2.32193	5.35755	1.58496	4.08746	5.39232	5.35755	4.39232	4.75489	5.20945	2	5.52356	5.45943	4.45943	3.90689	4.70044	5.83289	2.80735
AFAP1	12.625	13.1801	12.2726	12.4522	11.9737	12.6103	11.9073	12.815	13.4898	11.0519	12.6589	12.2603	13.154	13.5317	9.87036	12.7469	12.3926	12.445	12.9515	12.0651	9.08215	10.6119	12.4197	11.8333	12.8478	12.9807	13.1049	9.1472	9.97154	10.5527	9.49985	10.4502	10.3253	12.9826	10.2738	11.9549	13.0198	12.9442	12.118	11.9869	12.3132	10.4252	12.3931	12.144	12.6983	12.4065	11.9787	12.6937	11.7785
AFF3	8.09803	6.61471	9.82018	7.31288	7.26679	7	8.09276	7.82655	7.66534	7.53916	8.26209	7.90087	9.46557	8.04985	5.64386	6	7.74819	7.54689	7.90689	6.89482	11.2186	6.64386	8.65464	7.15987	6.39232	7.50779	7.33092	4.39232	10.4747	10.6036	6.26679	4.32193	9.72451	6.45943	10.5088	8.87344	5.24793	6.40939	8.18488	8.46352	7.37504	5.78136	10.1124	8.75154	6.08746	6.9542	6.2854	6.58496	9.52748
AGAP13P	2.32193	0	2	0	0	3.32193	3	4.16993	2.32193	2.80735	0	1.58496	0	2.58496	0	3.70044	2.32193	0	0	0	1	0	2.32193	3.32193	0	2.32193	0	0	0	2	0	1.58496	0	0	0	1.58496	0	2.80735	0	0	2.32193	0	0	0	0	0	2.32193	0	1.58496
AGAP5	8.78136	7.53138	8.81057	8.69697	7.59991	8.99718	8.39232	8.82337	8.96	8.49985	8.52356	7.59991	8.47978	8.21432	7.7879	9.27146	8.11374	8.01681	8.20457	8.29462	6.89482	8.47168	8.63662	9.1267	8.53528	9.13443	8.46761	7.13955	7.98299	8.53138	8.00562	7.79442	7.2384	8.14466	6.80735	8.23362	8.72792	8.94837	9.30378	8.76155	7.67948	7.90689	6.89482	7.01123	9.33539	8.69349	6.72792	7.82018	7.84549
AGMAT	7.72792	5.80735	8.45943	7.64386	6.9542	6.71425	9.46148	8.62205	5.70044	9.14211	7.53138	6.79442	8.43879	7.6865	8.93958	8.2854	7.34873	8.87652	8.43045	8.24317	3.70044	8.84862	9.9571	6.65821	7.97154	8.2384	6.79442	5.39232	4	7.7211	5.85798	6.58496	4.64386	6.39232	4.39232	6.87036	8.91289	8.26679	8.86728	7.3837	8.86419	5.35755	5.80735	6.10852	8.28077	6.87036	8.67243	8.76818	7.60733
AGMO	3.32193	2.58496	4.45943	8.224	9.51964	6.58496	9.05257	7.13955	10.821	7.90087	9.43254	7.96578	6.71425	10.5755	5.75489	8.99718	4.80735	10.7781	9.08481	8.15482	2.58496	6.45943	10.7887	4	10.1137	4.32193	8.27146	2	2	3.70044	3.32193	1	6.75489	5.67243	1	7.2854	2	7.32193	9.11114	4.70044	8.01123	2.58496	6.91886	5.2854	10.2046	3.90689	8.48382	4.39232	7.53138
AGR2	15.2627	12.6731	15.8666	14.1603	15.2273	14.5252	15.6891	15.8218	11.8061	15.3139	15.731	15.04	13.8239	14.6423	14.6696	15.857	15.0217	16.4737	15.7123	15.0024	11.4168	14.2777	15.0159	14.0199	14.4393	15.5957	15.9194	1	8.0607	6.14975	8.98584	11.2137	1	14.7046	13.9064	13.0746	17.1291	15.279	14.6313	16.1488	16.2935	13.5386	13.1159	11.8584	15.3155	14.322	13.1765	15.5921	13.9749
AGR3	11.927	4.80735	12.1966	9.62388	11.2161	11.3559	10.4189	11.0674	6.65821	11.9293	11.7924	11.1111	10.6064	10.6952	11.0987	11.9947	10.1787	12.2755	12.1389	12.0403	10.8918	6.45943	11.6896	11.0203	8.49185	12.7474	12.3437	0	4.75489	5	6.18982	0	0	10.3685	9.27845	10.5048	12.7222	11.9403	11.2883	12.2137	11.5527	8.04439	10.445	8.79116	12.0018	9.44501	10.4696	10.6724	10.5167
AGRP	4.45943	4.80735	5.20945	3	3.45943	6.39232	4.08746	3.32193	2.80735	2.58496	3.16993	2.32193	3.58496	5.04439	3.70044	4	4.24793	2	3.58496	5.49185	0	2	4.08746	7.08746	4	5.97728	4.85798	4.64386	1	1	0	1.58496	0	4.52356	0	2	0	5.42626	4.70044	3.58496	4.85798	0	2.58496	1.58496	4.90689	5	1	4.16993	4.70044
AHNAK2	14.6659	16.002	13.9743	13.8705	12.749	15.0052	12.9148	12.5534	14.3177	12.6353	15.214	12.0861	14.8594	14.7413	10.5803	15.666	14.869	14.189	15.0311	13.1671	6.30378	12.391	14.0826	13.6372	14.9191	14.3046	14.1257	4.80735	7.18982	9.97011	10.1228	6.61471	4	15.1113	9.14975	12.0937	13.3826	15.5529	13.4665	14.5633	14.6162	8.45121	12.1209	11.8599	15.1786	12.8355	14.3005	15.0139	12.7252
AHR	13.5171	12.7294	13.9969	12.8769	13.0208	13.9034	13.2829	14.377	11.9564	13.3865	13.1989	13.7721	13.0265	13.5964	10.9607	14.5986	13.6468	13.7529	13.346	12.6917	10.3129	11.3875	13.0133	12.8166	13.9368	14.1025	13.7971	9.79116	10.633	11.3044	10.3498	9.72622	9.03892	13.1273	10.0674	13.7547	14.4861	12.6902	13.4098	13.3566	14.5771	10.9816	13.7285	13.2024	13.4962	12.7545	12.8553	14.3292	12.988
AIF1	11.4737	10.792	10.792	11.1624	9.07146	11.2894	11.6847	10.8447	10.5651	10.0471	10.5088	11.6457	11.0741	10.9491	11.0126	9.67772	9.23122	10.2503	10.7566	12.1085	8.16993	9.90689	10.6348	11.3304	11.4429	11.1523	10.3231	9.05528	8.90689	9.53722	8.01123	8.47978	8.00562	9.82972	8.14975	11.0272	9.73302	10.4533	12.0244	9.75322	9.85487	8.08746	10.9965	10.7474	10.5575	11.1046	10.9549	10.4543	11.4367
AIM2	6.32193	10.4868	5.52356	5.12928	5.9542	8.224	6.83289	5.20945	6.32193	4.90689	6.44294	9.07146	6.47573	7.44294	9.53138	5.08746	7.72792	8.51175	6.24793	4.80735	2.80735	5.88264	7.73471	5.08746	9.11374	5.45943	7.67243	0	3.70044	4.45943	2.32193	3.45943	0	6.71425	1.58496	7.11894	9.23122	6.16993	7.09803	4.9542	6.65821	3.58496	6.14975	6.67243	7.91886	5.12928	10.4041	6.71425	8.30834
AJAP1	9.96145	3	5.80735	8.08746	4.08746	7.65821	8.98299	8.40088	6.26679	8.36632	4.70044	8.3966	5.75489	4.24793	8.03342	5.85798	4.45943	10.1586	5.80735	7.53138	5.78136	6.50779	5.35755	8.65821	7.30378	5.93074	8.23362	8.33539	7.06609	7.39232	6.30378	4	7.91289	7.44294	6.08746	7.56224	8.71768	5.83289	9.11114	4.70044	4.80735	9.30378	7.30378	9.39446	5.90689	6.83289	8.11374	6	7.63662
AK4	12.986	12.349	11.183	9.92778	9.04439	11.2186	10.5382	11.3399	10.2877	11.5469	11.8349	10.5038	12.3796	12.477	9.55459	11.703	11.4019	12.0279	12.3487	9.35755	11.9054	7.94837	11.265	10.2992	12.2518	12.7429	11.0735	6.39232	9.14975	9.56224	6.39232	6.04439	7.63662	12.1118	9.09803	9.93958	13.0151	13.1493	11.4486	11.7756	13.213	8.73132	10.1396	9.74651	13.6704	9.35755	9.86573	11.5953	10.9091
AK4P1	7.03342	5.80735	5.52356	5.12928	3.58496	5.55459	6	5.20945	5.55459	4.90689	6.14975	5.9542	7.39232	6.52356	0	5.90689	5.45943	6.16993	6.2854	3	2.32193	2	5.16993	5.08746	6.33985	6.45943	4	3.45943	4.24793	3.32193	2.58496	2	3.16993	6.71425	3.45943	4.08746	7.57743	7.05528	5.45943	5.55459	6.61471	3.80735	5.49185	4.16993	6.50779	4.39232	5.55459	5.93074	4.16993
AK5	6.04439	6.98868	8.88874	6.37504	5.35755	8.47978	5.93074	5.55459	5.20945	9.61655	8.65105	6.58496	6.32193	8.61839	4.39232	8.27146	6.52356	5.78136	5.12928	6.62936	7.49185	5.58496	8.84235	6.42626	6.9542	10.0539	6.9542	9.29921	6	8.74483	7.65105	11.4747	11.9527	7.25739	9.84235	6.61471	9.40727	6.47573	5.9542	8.00562	7.59991	4.80735	6.37504	6.82018	7.43463	7.63662	3.58496	7.01123	6.64386
AKR1B10	12.0934	8.21432	11.8174	9.89178	9.52748	8.57743	12.6312	12.4737	6.26679	11.8922	11.7334	11.6622	9.46148	12.3306	10.1072	13.147	9.05257	13.8161	12.9586	11.9708	3.32193	13.4974	14.2236	11.8688	11.7181	9.72962	7.50779	2.32193	3.80735	2.80735	7.31288	1	1	8.01123	0	8.85175	11.1491	14.1903	10.9263	8.24317	13.912	6.83289	9.55075	11.0485	10.8525	7.98299	5.97728	9.63844	11.3354
AKR1B15	4.24793	3.32193	6.08746	2	5.2854	5.24793	5.32193	3.32193	6.58496	5.35755	5.20945	4.75489	0	5.90689	2.32193	6.79442	3.80735	3.45943	3	5.70044	0	6.04439	7.61471	4.64386	5.64386	3.80735	3.16993	0	1	2	0	0	0	1.58496	1	3.45943	4.16993	6.80735	3.80735	2.58496	6.14975	2.58496	3	2.58496	5.78136	3	1.58496	4.9542	3.70044
AKR1B1P3	0	0	2.80735	0	0	0	0	0	0	0	0	1.58496	0	0	0	0	2	1.58496	0	0	0	0	0	0	0	0	0	0	0	0	0	0	0	0	0	1	0	0	0	0	0	0	0	0	0	0	0	0	0
AKR1C4	5.64386	2.32193	5.32193	3.90689	4.52356	7.09803	6.56986	5.32193	0	6.18982	6.61471	5.9542	6.53916	3.32193	5.52356	4.75489	2.80735	4	6.30378	7.42626	6.10852	8.70736	5.93074	5.67243	5	5.75489	5.49185	3.32193	2.80735	1	5.04439	11.3625	3.90689	0	8.74483	5.24793	3	5.2854	5.2854	3.16993	6.52356	3.16993	4.80735	4.9542	4.70044	6.59991	2.32193	8.26679	3.16993
AKR1C7P	0	0	2.80735	0	0	3.32193	2.80735	2	2.58496	0	2	1.58496	3.16993	3.32193	0	3.90689	0	2	2.32193	2.32193	0	1.58496	1	1.58496	2.58496	0	3.70044	1	0	0	0	0	0	0	1.58496	1	3	1.58496	2	0	2.58496	0	1	2.80735	2.32193	0	0	2.80735	0
AKR7A3	10.8281	7.56986	11.1273	9.71939	8.51964	11.0566	11.2837	11.0546	5.70044	11.4126	10.4179	9.45121	10.6978	9.94983	12.4681	11.3134	10.2644	10.4179	12.4898	11.6096	11.5622	10.1712	12.9915	12.3387	11.2204	12.2715	12.7795	7.59246	6.44294	6.78136	6.76818	11.2574	6.22882	10.0848	4.70044	9.783	13.0683	12.3529	11.6262	12.576	11.7364	13.9374	10.0808	9.3966	12.8311	12.6264	10.058	11.6909	10.1485
AKR7L	7.5157	4.08746	9.32867	6.49185	7.78136	8.48784	9.28771	7.2854	3.90689	8.63662	7.18982	6.71425	8.66534	6.45943	8.66178	8.27146	7	7.19967	8.26679	8.57365	8.79766	7.61471	9.68299	9.81378	6.90689	9.41996	8.98014	6.76818	5.64386	5.61471	6	8.76818	5.45943	7.60733	4.08746	6.45943	10.2969	8.95128	9.09276	8.36632	8.93074	8.96	5.64386	5.70044	9.00562	7.73471	5.9542	8.50779	7.09803
AL021707.5	0	4.9542	0	0	0	0	0	2.58496	3.70044	7.88874	4.85798	0	2.32193	0	10.5137	0	0	0	0	10.4294	4.58496	10.1241	0	8.49985	0	2.80735	0	6.58496	0	5.45943	0	0	0	0	0	0	0	0	0	0	0	0	0	0	0	0	0	0	0
AL031777.1	2.32193	3.58496	5.88264	0	2.58496	2.58496	4	1.58496	8.13443	4.24793	6.49185	0	2.80735	3.32193	0	2.58496	4.08746	4.45943	3	4.24793	1.58496	3.32193	3.70044	2.32193	3.90689	7.53916	3	2	1	2	1	3.70044	0	3.80735	1	4.16993	5.88264	4	3.16993	3.32193	4.39232	2	1	1.58496	3.80735	2	2.58496	2.80735	3.45943
AL033381.1	3.32193	0	2.80735	0	2.80735	3	2	2	0	1	3.90689	0	3.16993	0	2.32193	3.70044	1	3	2.32193	0	0	0	1	2.32193	0	1.58496	1	0	0	0	1	0	0	2	0	1.58496	0	4.45943	3.16993	0	7.55459	0	0	0	3.16993	0	0	0	0
AL033384.1	4.32193	4.08746	4.45943	3.90689	3.90689	5.04439	5.04439	0	5.32193	3.45943	5.9542	3.58496	5.04439	4.58496	3.16993	2.58496	1	3.80735	6.14975	7.04439	0	4.16993	4.32193	3.58496	5.42626	5.58496	3.70044	0	2	2	1	0	0	0	0	3.90689	6.30378	4.58496	5	2.80735	6.08746	2.58496	3.70044	2.80735	5.42626	3.45943	2.58496	5.72792	4.45943
AL035458.2	1.58496	1.58496	0	0	1.58496	0	1.58496	1.58496	0	1	2	1.58496	0	0	5.08746	2	0	0	1.58496	2.32193	1	0	0	2.80735	1.58496	1.58496	0	2.58496	0	4.16993	1.58496	1	2.32193	2	1.58496	0	0	1.58496	1.58496	1	3.16993	3.16993	1	1.58496	2.32193	2	2.80735	1.58496	0
AL049830.3	3.58496	0	0	0	2.80735	0	0	2.58496	1.58496	1	0	0	2.80735	0	3.16993	1.58496	1	3.45943	2.58496	0	0	2	2.32193	0	0	0	3.16993	3	0	3.16993	2.32193	1.58496	2.32193	0	1.58496	1	0	1.58496	3.70044	1	1	3.58496	1	1.58496	0	0	0	0	0
AL050343.2	4.75489	4.32193	4.45943	4.45943	5.35755	5.32193	5.04439	4.24793	4.32193	4.39232	5	5.9542	5.2854	5.04439	4.08746	4	4.85798	4.24793	4.39232	3.32193	3.80735	3.90689	4.58496	5.16993	4.85798	3.32193	5.04439	3.80735	4.45943	4.32193	4.64386	5.32193	4.45943	5.42626	4.08746	3.90689	4.64386	4.90689	5	4.9542	5.61471	5.16993	4.90689	5.35755	5.67243	5.2854	4.80735	5.55459	5.32193
AL117382.1	6.22882	1.58496	6.26679	0	4.75489	4.85798	5.75489	5.88264	0	4.85798	5.52356	3	5.52356	3.32193	2.32193	6.52356	3.32193	4.75489	4.45943	5	4.85798	3.58496	4.9542	6.14975	0	5.12928	5.45943	4.80735	4.64386	4.70044	4.64386	4.52356	5.75489	1.58496	3.58496	2	5.49185	5.72792	5.08746	3.32193	5.72792	2	1.58496	2.58496	4.90689	0	0	5.24793	2.32193
AL121723.1	1.58496	0	2	0	2	0	1	2.58496	1	1.58496	3.16993	0	0	0	2.32193	0	0	0	2.32193	0	1	2.58496	2	1.58496	2	1.58496	0	0	1.58496	1.58496	1	1	0	2	0	1	0	3.16993	0	3.16993	1	0	1	0	1.58496	0	1	2.32193	1.58496
AL121761.1	7.8009	10.4635	7.83289	7.07682	6.2854	10.2107	8.02237	7.62936	6.91886	6.40939	8.27612	5.83289	6.72792	7.48382	7.98868	9.31741	7.72792	10.4252	10.2923	7.65105	6.06609	4.52356	7.07682	10.5498	5.04439	6.42626	7.29462	5.9542	6.22882	6.65821	6.02237	7.30378	6.12928	8.62571	6.12928	5.97728	6.6865	8.78136	8.14975	9.92481	9.18239	4.64386	3.58496	4.64386	9.49185	4.16993	2.32193	9.03892	5.45943
AL121839.2	9.55651	7.43463	7.88874	9.42206	7.97728	9.65642	8.7039	8.2854	6.20945	9.57743	9.07146	9.19967	7.85175	7.80735	9.56224	9.82337	8.95128	9.46557	9.24079	8.46761	9.57932	9.32643	7.83289	10.0014	8.35755	7.01123	8.45121	5.2854	5.35755	6.24793	7.07682	7.56224	6.62936	9.18239	7.25739	8.81378	8.79766	9.47978	9.77972	8.54303	8.61471	9.17493	8.20457	8.35315	8.98868	8.71768	8.10329	9.46352	8.70044
AL122020.1	0	2.32193	0	2	1.58496	2.58496	0	1.58496	1.58496	1.58496	0	1.58496	0	0	3.16993	2	0	0	0	1.58496	0	2.58496	0	0	2.58496	2.80735	0	0	1	0	0	0	1	2	1	1	0	0	0	0	1	3.58496	2	1	0	3	1	1.58496	2.80735
AL132838.1	3	0	0	0	0	0	2	1.58496	0	2	0	0	0	2.58496	0	0	0	2	0	0	1.58496	1.58496	2.32193	2.32193	0	2.32193	0	0	0	1	0	1.58496	0	2	1	1	2	1.58496	2	2	0	0	1	1	0	2	1.58496	1.58496	2.32193
AL133343.2	3	2.32193	0	3.90689	1.58496	0	0	2.80735	1.58496	4.24793	3.58496	2.80735	0	0	2.32193	1.58496	0	1.58496	0	4.39232	4	2.80735	0	3.80735	0	0	2	6.20945	6.42626	5.83289	4.85798	7.26679	8.77149	0	6.12928	4	0	0	3.45943	1	0	0	2.32193	2.32193	0	0	2.80735	0	0
AL133346.1	0	1.58496	3.32193	3.45943	2	4.45943	3.70044	2.58496	2	1	0	3	4.16993	0	0	2.80735	1	1.58496	2.32193	2.32193	1.58496	2	1	0	2	3.58496	2	1	1	0	2.58496	2	0	0	1	1	3	2.32193	3.45943	1.58496	0	2.58496	1.58496	0	0	2	1.58496	3.80735	0
AL135999.1	9.82177	8.47168	9.7039	8.92778	8.54303	9.91588	9.17493	9.16742	9.45533	9.25267	9.19967	9.06609	8.50779	8.99718	8.16491	9.86882	8.62936	8.37504	8.45943	8.15482	8.70736	8.56224	9.02514	9.24317	8.90689	8.98868	8.2854	6.74147	9.32867	8.83289	8.26679	9.10329	8	9.26913	7.76818	8.43879	9.47573	8.61471	9.97585	8.7039	7.99435	8.16993	6.87036	7.61471	8.77808	8.5157	7.15987	8.81698	9.11894
AL136968.2	0	0	0	0	0	0	0	0	0	0	0	0	0	0	0	0	1	0	0	0	0	0	0	0	0	0	0	0	0	0	0	0	0	0	0	0	0	0	0	1	0	0	0	1	0	0	0	0	0
AL138789.1	1.58496	2.32193	2	0	1.58496	1.58496	4	1.58496	0	0	2	6.40939	1.58496	0	0	2.80735	2	0	1.58496	0	0	0	1	1.58496	0	0	1	0	0	0	0	0	0	0	0	0	0	3.16993	3.16993	1.58496	3.16993	0	0	1	2.32193	0	0	0	2.80735
AL139095.2	2.32193	1.58496	2	3	0	1.58496	1.58496	2	2.80735	1	0	1.58496	1.58496	0	4.08746	3.32193	2	1.58496	1.58496	1.58496	1.58496	2	2	1.58496	3.16993	3.58496	2.32193	1.58496	1.58496	0	1.58496	1	0	2	0	0	3.45943	3.16993	1.58496	2.32193	1	3.16993	1	1.58496	3.45943	2	1	2.80735	1.58496
AL139147.1	2.32193	2.32193	4	3	1.58496	2.58496	2.80735	2.80735	1.58496	1.58496	2.80735	1.58496	3.16993	3.90689	2.32193	3.32193	1	0	1.58496	0	1	0	3.70044	0	2.80735	4	2.80735	0	0	1	0	0	0	3.90689	3.16993	2	3.45943	2.80735	1.58496	3	4.39232	0	3.16993	2.80735	3.16993	3.45943	2.80735	0	1.58496
AL139805.1	1.58496	2.32193	2.80735	3	1.58496	0	1.58496	1.58496	0	1	2.80735	1.58496	0	0	0	2.80735	2	1.58496	2.32193	3	1	2	1	2.32193	2.58496	3.58496	2.32193	2	3	2.80735	4.16993	4.80735	0	2.80735	3.16993	1.58496	0	0	3.70044	1.58496	2.80735	3.58496	2.32193	1.58496	2.32193	2	1.58496	0	2.32193
AL157392.3	9.53722	8.41363	9.03617	8.8009	8.94251	10.1098	9.02237	9.50383	8.64746	9.3443	9.43879	8.83289	9.00282	8.87652	8.35755	9.68475	9.20457	8.80413	8.73132	9.03617	8.74483	9.15735	9.08746	10.1898	9.15482	9.00843	8.96867	8.49586	8.61102	8.35755	9.44501	9.73471	9.18982	8.62571	7.87036	9.48784	9.12153	8.91886	9.82814	9.47371	8.64386	8.82972	8.33092	8.48784	9.79604	8.79766	7.86419	8.9629	9.20212
AL158151.1	6.35755	7.45121	7.46761	4.80735	5.12928	5.24793	5.90689	6.88264	6.52356	4.24793	4.85798	4.75489	5.93074	4.80735	3.16993	5.39232	4.08746	4.75489	5.32193	6.75489	3.45943	3.16993	6.16993	6.39232	6.42626	8.35315	7.40088	3.58496	2	3.58496	2	6.2854	2.80735	5.24793	1.58496	4.9542	6.24793	4.90689	5.45943	5.24793	3.58496	0	4.08746	4.64386	6.83289	3	5.24793	5.72792	5.39232
AL158156.1	0	0	0	3	1.58496	0	0	1.58496	0	1	0	0	1.58496	0	0	0	0	0	1.58496	0	1	1.58496	2	1.58496	0	2.32193	0	2	0	2	1.58496	1.58496	1	2	1	1	2	1.58496	0	0	0	0	2	0	2.32193	0	0	0	0
AL158823.1	2.58496	0	2	0	2.58496	1.58496	1.58496	1.58496	3.32193	2	2	2.32193	2.32193	3.32193	5.24793	3.16993	1	2.58496	2.32193	3	2.58496	3.80735	4	2.80735	3.58496	1.58496	2.80735	3.58496	2.32193	2.32193	3.32193	2.80735	2.80735	1.58496	1	1	3	3.45943	3	3.16993	2.58496	4.9542	2	2.58496	3.80735	4.16993	3.32193	2.32193	1.58496
AL161742.1	0	0	0	0	0	0	0	0	0	0	0	0	0	0	0	0	0	0	0	0	0	0	0	1.58496	0	0	0	0	1	0	0	0	1	0	0	0	0	0	1.58496	1	0	0	0	0	0	0	1	2.32193	0
AL161787.1	9.49586	10.5028	9.64024	10.2288	8.96867	9.98584	9.20212	10.3117	8.96867	10.2456	10.2761	9.63662	9.53916	10.0154	11.5073	9.75322	10.0307	9.49185	9.06609	9.88417	7.21917	9.46761	9.31061	8.51964	9.47573	9.11634	8.68299	9.30606	8.2384	8.5812	9.09011	8.02791	8.87344	9.05799	8.75822	9.84392	10.8431	10.8478	9.36413	9.52748	9.62205	9.43879	9.20701	9.01959	9.41363	8.64386	9.51767	9.30606	8.67243
AL162385.1	0	0	0	0	0	0	0	0	0	0	0	0	0	0	2.32193	0	0	0	0	0	1	0	0	0	0	0	0	1	2.58496	2.32193	0	0	0	0	0	0	0	0	0	0	0	0	0	0	0	0	0	0	0
AL353150.1	6.64386	5.49185	5.32193	4.80735	5.42626	6.39232	4.16993	5.80735	7.01123	5.45943	6.61471	4.64386	3.16993	7	7.59246	5.83289	7.53138	4	3.90689	4.24793	2.32193	5.72792	5.88264	6.59991	6	6.65821	6.88264	3.80735	3.70044	4.16993	3.32193	4.75489	2.80735	3.45943	3	6.26679	3.90689	4.80735	4.85798	4.16993	4.80735	6.14975	2.58496	3.32193	5.49185	5.12928	6.16993	7.97728	4.58496
AL353795.1	0	0	2	0	0	0	1	0	0	0	0	0	0	0	0	1.58496	0	0	0	0	0	0	0	0	0	0	0	0	0	0	0	0	0	0	1	1	0	0	0	0	0	0	1	0	0	0	0	0	0
AL354733.3	5.83289	3.32193	4.80735	4.16993	0	5.93074	3.70044	4.80735	5.49185	5	5	3	5.2854	2.58496	2.32193	5.97728	3	0	0	3.32193	3.70044	0	4.39232	4.9542	5.24793	5.75489	4.45943	1	3.80735	4.32193	4	4.24793	4.80735	4.90689	3	3.70044	5.12928	5.49185	3.70044	4.70044	4.39232	5.04439	3.70044	3.70044	0	4.39232	4	5.32193	4.16993
AL355102.4	7.07682	0	2	6.83289	1.58496	4.58496	6.39232	4.64386	2.80735	5.55459	3.90689	5.90689	0	3.90689	8.37504	4.80735	2	6.2854	2.58496	6.26679	1.58496	8.57365	2.58496	6.49185	4.90689	4	4.52356	2	2.80735	1	2	4.32193	0	5.12928	1	7.40939	5.12928	2.80735	5.67243	2.80735	3.16993	8.32193	5.58496	5.67243	0	6.49185	4.9542	4.16993	5
AL355336.1	2.32193	1.58496	2	0	1.58496	2.58496	1.58496	2.58496	0	2.58496	0	1.58496	1.58496	2.58496	0	3.16993	2.32193	2.58496	1.58496	0	1.58496	0	1	0	2.58496	1.58496	0	1	1.58496	0	2.32193	2	2.32193	1.58496	0	1	0	0	1.58496	0	1.58496	0	2	1	3.16993	0	0	3	0
AL360093.1	2.32193	0	2	0	0	1.58496	0	2	3.16993	2.32193	0	0	0	2.58496	0	2.58496	0	2.58496	1.58496	2.32193	0	1.58496	0	1.58496	1.58496	1.58496	0	0	1	0	0	1.58496	1	2	1	1	3	2.80735	0	2.32193	1.58496	0	1	1	2.32193	0	2.32193	1.58496	0
AL365357.1	0	2.58496	0	0	3.45943	2.58496	0	3.32193	0	3	0	2.32193	0	0	0	3.58496	3.32193	1.58496	0	0	2.58496	4.32193	0	0	0	0	0	0	0	3.80735	1	0	2.32193	1.58496	0	2	0	0	4.16993	0	3.16993	3.58496	0	0	1.58496	0	2.80735	0	0
AL445231.1	5.39232	3.90689	2.80735	3.90689	4.52356	1.58496	5.24793	3.90689	3	3.58496	6.24793	3.80735	4.85798	2.58496	6.12928	4.24793	5.35755	4.39232	3.58496	4.24793	2.58496	3.90689	4.32193	5	3.32193	4.32193	4.9542	4.58496	3.80735	3.58496	2	1	3.16993	3.90689	1.58496	4	4.64386	5.49185	4.85798	2	5.42626	6.14975	4.08746	3.70044	4	4.39232	4.90689	4.39232	4.16993
AL445433.1	0	0	0	0	0	0	1	0	0	1	0	0	1.58496	0	2.32193	0	0	0	0	2.32193	1.58496	1.58496	0	0	1.58496	1.58496	0	1.58496	0	1	1.58496	1.58496	1	1.58496	0	0	0	0	2	0	1	2.58496	1	0	0	0	1	0	1.58496
AL450384.2	6.08746	3.90689	6.20945	5.2854	5.2854	5.61471	6.10852	5.42626	5.9542	6.53916	6.08746	5.78136	5.93074	5.20945	6.6865	4.80735	6.37504	5.55459	4.90689	4.52356	6.10852	6.22882	6.37504	6.52356	6	4.9542	5.45943	5.61471	6.42626	6.18982	6.06609	6.56986	5.85798	5.90689	4.9542	5.32193	6.62936	5.9542	6.80735	5.04439	4.64386	5.83289	4	5	6.62936	5.12928	5.35755	5.88264	6.10852
AL450405.1	7.14975	7.20945	5.9542	8.57365	6.98868	6.6865	6.04439	7.17991	7.34873	6.88264	6.40939	6.80735	7.75489	6.9542	9.06609	7.30378	7.24793	8.30834	8.37504	6.52356	5.49185	6.52356	6.35755	7.01123	7.07682	6.6865	6.58496	5.58496	5.39232	5.80735	4.52356	7.37504	5.83289	7.56986	4.24793	6.75489	7.05528	7.56224	6.64386	7.45943	7.01123	7.8392	8.17991	6.22882	6.04439	5.39232	7.05528	7.62936	5.78136
AL451142.1	2.32193	2.32193	2	2	1.58496	3.32193	2.58496	2.58496	0	2.80735	3.16993	2.32193	1.58496	0	0	2	1	3.70044	2.32193	1.58496	1.58496	1.58496	2.58496	3.32193	2.80735	0	3	1.58496	1	0	1.58496	3.70044	1	3.45943	1.58496	2.32193	3	2.32193	2	1	2.58496	3.58496	2.32193	1.58496	1.58496	0	1.58496	3.32193	0
AL512328.1	5.32193	0	5.08746	2	3.16993	5.49185	4.08746	5.42626	0	0	0	2.32193	2.32193	3.32193	2.32193	6.79442	3.45943	2.58496	4.58496	3.80735	0	2.80735	1	3.58496	2	4.32193	2.80735	1.58496	0	1	1	1	0	3.58496	0	1.58496	3	5.49185	2.58496	6.64386	5.61471	2.58496	2	1	4.45943	3	1	5.67243	0
AL512637.1	1.58496	0	2	0	1.58496	1.58496	1	2.58496	0	0	0	1.58496	0	0	0	2.80735	0	0	0	0	0	0	1	0	2	1.58496	0	0	0	0	0	0	1	1.58496	0	1	2	2.32193	1.58496	1	2	0	1	1	0	0	1	1.58496	0
AL590004.3	9.57365	4.08746	8.35755	9.0634	8.49586	9.29692	9.55651	9.11114	5.24793	7.76155	9.48985	8.64386	8.49985	9.94251	6.56986	9.25503	7.29462	8.18982	9.72451	7.67948	4.32193	5.2854	7.10852	9.00282	9.54303	7.52356	7.77479	1	4.39232	4	2.80735	1	1	7.53138	5.80735	8.37504	9.05799	9.82496	7.45121	5.32193	10.4808	5.2854	7.59991	8.11894	8.46352	5.2854	5.16993	9.33539	7.88264
AL590556.1	2.32193	3.32193	0	0	0	0	2	2	1.58496	2.32193	0	0	0	0	0	2.58496	0	2	2.32193	3.58496	0	2.80735	0	1.58496	2	0	1	3	1	1	0	1.58496	1	2	1.58496	0	2	1.58496	2	1.58496	1	2	1	2	0	0	2.58496	2.32193	0
AL590666.2	7	3.70044	6.56986	5.61471	6.14975	7.2854	5.72792	7.72792	7.64386	5.85798	5.67243	6.26679	6.45943	6.72792	2.32193	8.62571	6.70044	6.94251	7.40939	6.52356	2.80735	6.10852	6.71425	6.08746	5.90689	6.35755	6.96578	0	3.16993	3.16993	2	1	1	7.43463	3.45943	3.80735	5.58496	7.60733	6.62936	3.70044	7.04439	4.08746	3.16993	3.45943	4.80735	6.49185	5.83289	6.93074	4.45943
AL591846.1	0	4.24793	2	0	4.32193	4.08746	1.58496	3.90689	1	3.32193	0	4.9542	4.16993	0	3.70044	3.70044	4.24793	0	2.32193	0	3.45943	4.16993	1	1.58496	1.58496	2.32193	0	0	0	4.16993	3.70044	1	2	0	0	3.45943	3	2.32193	4.9542	1	2.58496	3.16993	0	0	2.32193	0	4.32193	1.58496	0
AL591866.1	0	0	0	0	2	0	2.32193	0	0	0	0	1.58496	1.58496	0	0	0	0	0	0	0	1	0	0	1.58496	0	0	1	0	2	1	0	1	0	0	0	0	0	0	0	0	1.58496	0	1.58496	0	0	0	0	2.32193	0
AL596223.1	3.58496	2.32193	2	0	1.58496	1.58496	0	2	1.58496	1.58496	2.80735	2.80735	1.58496	2.58496	0	3.32193	2.80735	0	1.58496	1.58496	1	0	0	0	0	2.32193	3.58496	0	0	0	1	0	0	0	0	0	0	2.80735	3.16993	1.58496	1	0	0	1	0	2	2.32193	2.32193	2.32193
AL606490.2	0	0	0	0	0	0	0	0	0	0	0	0	0	0	0	0	0	0	2.32193	0	0	0	0	0	1.58496	0	0	0	0	1	0	0	0	2	0	2.32193	2	0	0	0	0	0	1	0	0	0	0	0	1.58496
AL627309.5	8.76487	7.74819	8.63662	6.87036	6.2854	8.71768	8.62571	8.19967	7.98868	7.6865	7.80735	8.40514	6.91886	7.62205	3.70044	9.19967	7.3837	7.73471	6.78136	2.32193	6.88264	6.39232	8.02237	8.72792	7.32193	6.98868	7.93664	4.85798	7.8009	7.60733	5.24793	8.24317	8.02237	7.09803	7	7.70736	9.10329	8.75489	7.75489	7.55459	6.18982	7.18982	7.15987	6.16993	9.05799	6.98868	7.70044	9.40514	7.71425
AL645568.1	0	1.58496	0	2	0	0	0	0	0	0	0	0	0	0	0	2.58496	0	0	0	0	0	1.58496	1	1.58496	0	1.58496	0	0	2	1	0	0	0	0	0	2	0	0	1.58496	0	0	0	0	1	1.58496	0	0	1.58496	0
AL663070.1	5.88264	3.58496	3.32193	0	5.75489	4.58496	4.52356	5.20945	3.16993	4	4.16993	3.58496	2.32193	5.55459	0	4.80735	3.45943	4.45943	1.58496	1.58496	1	1.58496	4.32193	4.52356	3.58496	5.20945	6.10852	1.58496	0	1	0	1	1	5.24793	3.16993	2.32193	5.78136	4.16993	4.24793	2.80735	4.39232	3.16993	2	2.32193	4	3	2.32193	5.52356	2.80735
AL691403.1	1.58496	0	0	0	0	0	0	0	0	0	0	2.32193	0	0	2.32193	1.58496	0	0	0	0	0	0	0	0	0	0	0	0	0	0	0	0	0	1.58496	0	0	0	0	0	0	0	0	1.58496	0	0	2	1.58496	0	0
AL731733.1	4.70044	0	2	4.45943	2.80735	4.58496	2.32193	4	6.39232	3.58496	3.90689	3.32193	2.32193	4.24793	2.32193	3.32193	2.80735	3	3.70044	3	4.75489	4.64386	2.32193	4.52356	4.52356	3.80735	3.58496	4.75489	4.16993	4.80735	2.58496	3.32193	2.58496	4.80735	3	3.45943	3.90689	3.16993	4.58496	3.32193	3.58496	3.58496	2.80735	2.58496	2.32193	3.90689	2.80735	2.80735	2.32193
AL732414.1	3	0	0	2	0	1.58496	1.58496	2	1.58496	1.58496	2	3	2.32193	0	0	2	2.32193	1.58496	1.58496	1.58496	1	2.80735	1	1.58496	1.58496	3.58496	0	0	1.58496	0	1.58496	1	2.32193	2	0	2	2	0	0	2	0	0	1.58496	0	0	0	1.58496	3.80735	2.80735
ALB	9.79116	4.9542	4.24793	12.5394	12.1539	7.34873	10.1085	10.1007	5.12928	8.72451	9.42206	12.4838	2.32193	4.24793	14.8131	4.90689	12.8096	11.5517	6.33985	9.44294	11.255	10.1098	4	11.5265	12.1341	5.2854	7.08746	11.3038	9.18488	9.18488	9.56986	6.32193	4.32193	10.2082	6.12928	8.86419	10.7756	3.80735	9.18735	6.65821	5	14.456	12.7305	10.8781	7.49985	11.8556	9.52356	10.7262	7.96
ALDH1L1	11.8731	10.1137	10.8122	11.0224	5.83289	10.4584	9.20701	10.3083	12.4476	9.65821	7.04439	10.7599	7.03342	11.0674	12.1089	10.0741	12.7599	13.2192	5.55459	10.224	4.80735	7.88874	8.62571	10.0701	11.6312	10.7279	12.227	5.45943	4.32193	7.8392	5.72792	0	1.58496	11.0105	7.8392	9.01123	10.2969	6.97728	9.50779	7.54689	3.90689	11.6307	9.72451	9.81057	9.66178	9.1472	12.3742	12.0314	10.5187
ALDH1L2	9.91439	10.5459	10.611	10.2935	10.5147	9.87036	10.2808	10.0566	9.33092	8.03342	10.4949	10.1599	9.37069	9.75154	10.7846	9.35975	9.49785	9.6865	8.85487	8.98014	5.75489	8.37504	10.3554	10.7091	10.769	10.9542	9.10591	4.80735	6.93074	8.57365	11.1466	4.58496	10.8933	10.1228	9.38586	10.6644	10.8114	10.3718	9.69	9.72281	9.90238	13.2167	11.151	10.6537	9.63118	10.8376	10.5078	10.0362	10.2444
ALDH3A1	9.77643	4.32193	11.2562	8.224	9.65821	11.3482	8.94837	8.89178	10.0348	9.77972	10.7773	8.35755	8.55459	11.0049	9.42417	14.2656	7.57743	8.09803	11.6416	10.5517	0	7.7211	8.64386	10.7347	6.64386	9.94251	9.81057	4.32193	2.32193	3.16993	2.80735	2.32193	1.58496	7.03342	1.58496	7.17991	10.4757	13.0004	9.03067	11.1874	10.0348	4.80735	5.16993	8.33092	10.944	9.72622	7.62205	9.57743	9.633
ALDH3B1	12.58	12.3323	12.8702	12.5277	13.3034	12.4979	12.7026	14.0888	13.0142	11.4346	13.2294	11.8254	12.3734	14.0434	11.4388	13.0807	13.3183	13.085	13.7376	13.1214	7.62936	12.242	12.8263	11.5122	12.8386	12.239	14.4231	7.19967	8.02791	10.4009	7.78136	6.72792	6.44294	14.3754	10.4848	11.2825	12.5625	13.5245	12.316	12.8269	12.5471	10.2432	11.2703	10.6653	12.5675	11.3896	12.0213	12.6768	12.0954
ALDH3B2	8.49586	8.81698	11.1485	5.80735	10.3912	10.9218	8.75489	7.32193	9.90238	10.1293	5	8.20945	6.65821	9.74315	9.33539	10.2866	8	6.97728	7.24793	6.12928	0	8.57365	6.50779	9.2384	8.37069	8.98868	7.34873	0	2	1	0	0	2.32193	11.1183	4.64386	8.68299	8.45121	8.09276	6.71425	7.15987	7.66534	3.58496	5.90689	4.70044	8.633	7.82018	8.3443	12.6858	6.75489
ALDOB	11.8952	7.16993	10.5603	11.1053	12.061	11.941	11.6055	11.2802	4.9542	10.8337	10.7065	11.4574	11.9163	11.3191	11.4909	10.128	8.56224	10.8226	12.8482	12.1864	6.88264	9.51964	17.6633	10.9403	9.07948	9.94544	8.80413	7.59246	6.18982	10.0458	7.78136	3.90689	5.83289	10.3977	7.91289	8.32193	10.9607	6.72792	11.8178	10.9381	7.94837	10.5392	12.1144	10.0014	9.92926	13.8804	9.46761	11.2192	8.41785
ALDOC	12.4803	11.6289	9.65105	10.2155	8.53916	10.5098	10.032	11.3869	11.796	10.3837	10.7814	9.47371	10.3891	11.8754	8.95128	11.809	9.75489	11.4645	11.1013	10.3276	13.0394	10.5755	10.2095	11.2935	10.8009	11.1222	11.3663	12.0161	10.4491	8.98868	9.84235	11.842	9.61471	11.7147	10.5765	8.92481	12.6795	12.946	10.3718	9.93369	10.0539	8.64746	8.85487	8.98584	12.1874	9.96723	8.37069	10.0458	10.5108
ALG1L	7.83289	7.87652	6.89482	7.13955	4.90689	9.12928	6.75489	2.58496	8.21917	7.66534	6.65821	7.53138	6.39232	8.37938	7.12928	8.64024	9.16239	7.84549	1.58496	9.40727	2.58496	5.49185	7.49185	7.21917	5.72792	8.53916	7.70736	7.26679	3.90689	3.80735	3.58496	4.64386	0	8.56605	3.45943	6.83289	6.30378	8.87344	4	6.12928	8.41785	4.08746	3.80735	4.64386	7.24793	6.10852	8.92184	9.20701	7.33985
ALG1L5P	1.58496	1.58496	0	0	0	0	0	0	0	1	0	0	3.32193	5.39232	0	2	2.32193	3.70044	3.32193	1.58496	0	0	2	0	0	2.32193	3.16993	0	0	0	0	0	0	1.58496	0	1	4.39232	0	1.58496	2	1	0	0	0	2.32193	0	0	0	1.58496
ALKAL1	7.72792	1.58496	7.21917	7.03342	7.04439	6.80735	5.61471	2.58496	5.16993	6.59991	5.75489	1.58496	7.16993	6.52356	4.64386	7.59246	8.55075	8.57365	6.87036	4.24793	0	8.48784	7.58496	5.78136	3.70044	6.6865	7.81378	0	6.71425	3.32193	2.58496	0	2	7.98299	2	6.39232	4.9542	3.45943	7.19967	8.40088	5.90689	4.32193	4	5.52356	6.40939	8.21917	7.93664	5.72792	6.02237
ALKAL2	9.76984	4.08746	4.24793	10.4778	3.80735	7.25739	8.59246	8.26679	3.32193	10.1824	5.67243	9.61655	4.32193	5.20945	10.8408	4.39232	3	9.72281	4.9542	9.21432	3.32193	7.15987	6.49185	10.3185	6.78136	4.75489	8.89482	1.58496	6.52356	7.65821	5.64386	9.62571	2.58496	7.52356	0	9.52748	7.74147	2.32193	10.0674	5.70044	1	10.9352	8.88874	9.87652	6.44294	8.73809	8.89178	6.49185	9.17243
ALMS1P1	4.70044	2.58496	3.70044	3.45943	2	3.32193	3.45943	3.70044	2.80735	4.08746	4.16993	3	2.80735	3.32193	3.16993	3.16993	0	3.80735	3	3.80735	3.32193	3.16993	2.32193	4.24793	3.16993	2.80735	2.32193	1.58496	3.90689	5.16993	4.90689	4	4.52356	2.58496	3.80735	4.16993	3.45943	1.58496	3.70044	3.45943	2.32193	3.16993	3.45943	2.58496	3.16993	0	2.58496	1.58496	2.80735
ALOX5AP	12.217	11.8269	11.3971	11.5512	10.5718	12.7547	12.4033	11.4974	11.6746	9.783	11.0828	11.5236	11.733	11.6991	11.0768	10.8353	10.1293	10.7855	11.4979	12.1431	8.33539	10.3219	10.8082	11.8899	12.6863	11.7262	11.1743	8.16491	8.67243	9.04985	9.59805	7.03342	8.96	10.9054	9.12153	11.2456	11.948	11.8895	12.3534	9.41785	11.2639	8.40514	12.1963	11.9961	12.602	12.4858	10.6926	11.4964	12.1418
ALPG	3.70044	5.61471	11.1655	0	10.1202	5.49185	12.8626	5.67243	0	6.16993	5.52356	1.58496	7.72792	5.39232	8.85175	5.67243	6.88264	4.85798	6.14975	7.11894	1	1.58496	5.42626	9.36851	1.58496	4.85798	3.70044	0	0	0	0	0	0	5.83289	0	4	6.02237	6.40939	3.80735	3.90689	5.70044	0	2	2	7.49985	0	8.50383	3	7.11894
ALPI	2.58496	1.58496	7.36632	4.16993	3.80735	3.32193	6.44294	2	0	4.39232	3.58496	0	6.6865	6.37504	5.52356	3.16993	0	5.61471	3.90689	6.59991	0	5.08746	13.9534	3	3.16993	5.12928	0	0	0	0	0	0	0	0	0	0	6.52356	3.16993	3.70044	3.16993	2.58496	0	1	3.32193	3.80735	0	0	4	2.80735
ALPK2	8.47978	8.24793	10.0928	7.64386	8.93664	10.6448	7.5157	7.02237	8.67948	6.37504	8.50383	7.74819	6.18982	8.94544	5.75489	8.37069	7.91289	6.53916	7.45943	7.65105	1.58496	7.78136	9.41151	7.30378	7.7879	10.7969	7.56986	1.58496	4.32193	3.45943	2.80735	1.58496	0	8.14466	7.08746	7.94837	9.3015	8.32643	7.47573	7.20945	9.52356	4.9542	6.02237	7.94251	8.85175	8.90388	7.33985	9.36851	9.36194
ALPP	1.58496	7.97154	8.61471	2	10.341	7.55459	10.1874	2.80735	5.64386	3.70044	6.35755	2.32193	6.72792	9.0607	6.56986	4.75489	11.137	8.61102	5.39232	5.93074	0	2.58496	6.30378	5.85798	0	5.20945	2.80735	0	0	1	0	0	0	8.66888	0	7.3837	6.72792	8.7039	4.9542	5.67243	9.00843	0	1	2	7.76155	0	7	6.20945	8.20945
ALX1	1.58496	2.32193	0	0	3.58496	1.58496	3.45943	2.80735	2	1	0	1.58496	0	2.58496	0	0	2	4.9542	0	1.58496	3.70044	0	3.32193	0	3.32193	0	2.32193	0	0	7.11894	0	0	3.90689	3.58496	0	2.32193	0	1.58496	1.58496	1	0	0	1	1	4	2	0	1.58496	0
AMHR2	5.88264	2.32193	0	7.17991	3.16993	3.90689	5.35755	3.16993	0	6.40939	4.16993	5.39232	0	2.58496	8.33539	2.80735	2	6.56986	1.58496	5.2854	1	1.58496	3.32193	6.89482	3.32193	3.32193	4.70044	5.85798	3.58496	3	3.45943	1	2.58496	4.24793	3.90689	6.33985	4.16993	2.80735	6.62936	2	3.58496	9.57554	7.11894	5.32193	4.90689	6.59991	5.20945	0	4.32193
AMIGO2	11.7313	12.4105	12.5026	13.0098	11.978	12.8725	11.1523	10.5187	10.2021	9.77149	13.1808	10.8788	11.0028	12.7368	10.1799	13.3036	13.4302	13.0269	12.0293	10.7781	5.9542	9.77314	12.7313	12.1839	13.4885	12.4427	12.0393	11.0154	9.67066	8.74147	11.8486	10.2467	9.88264	12.914	6.93074	11.757	12.6742	12.8214	11.3509	11.1706	12.6059	8.31288	10.0967	10.716	12.551	11.6087	13.7417	11.9046	11.3864
AMN	11.6156	9.51964	11.6289	9.22882	10.3432	11.8094	10.3163	10.3376	8.62205	11.527	12.318	10.2095	10.8001	10.0888	10.1548	12.9257	10.9129	11.8001	12.6519	12.5172	4.70044	10.4294	11.8622	10.8154	9.96723	11.5512	9.29692	5.12928	6.78136	5.90689	9.15482	4	6.74147	10.9593	6.49185	8.11374	11.9054	10.1662	10.5333	12.1228	9.43879	7.13955	9.54303	7.21917	9.90388	8.72792	7.39232	12.3565	9.94251
AMTN	8.76818	0	0	8.37938	1.58496	3.70044	4.32193	5.55459	3.70044	3.32193	3.16993	8.46761	0	4.58496	4.08746	1.58496	3.45943	4.39232	0	5.75489	1.58496	1.58496	4.39232	1.58496	2.80735	2.80735	5.16993	0	2.32193	3.16993	0	0	1	3.58496	3.80735	0	4.80735	0	3.45943	2.80735	3.90689	0	5.97728	9.08481	1.58496	3.90689	6.44294	4.64386	2.80735
AMY1B	0	5.80735	2	7.87036	1.58496	0	1	7.86419	3.45943	4.45943	5.32193	4.39232	2.32193	0	10.8533	2	0	4	1.58496	4.52356	1.58496	1.58496	3.32193	12.8279	4.90689	0	0	0	1.58496	1	4.45943	0	1.58496	5.70044	1	6.32193	0	1.58496	7.49185	5.72792	0	13.4124	5.61471	6.55459	4.45943	7.75489	5.83289	0	3.90689
AMY2A	6.58496	6.33985	0	18.0976	3.58496	11.4517	10.4949	17.005	0	14.7428	16.2623	15.1335	3.32193	4.24793	21.6576	6	6.47573	12.1759	6.40939	14.383	5.67243	8.73132	12.0386	20.4643	15.7585	7.60733	8.07146	3.80735	9.10066	6.50779	15.2335	2.32193	3.80735	15.968	3.16993	16.7371	9.66356	4.70044	16.058	12.8114	2.80735	23.318	16.0201	16.4851	14.5889	19.106	16.0219	1.58496	14.4579
AMY2B	10.5498	9.04712	9.44708	15.2739	10.7591	9.88111	9.92778	14.1042	9.91439	11.8765	14.6075	12.5882	9.94691	10.3826	19.9341	10.8408	8.55075	9.91886	9.35094	11.9936	12.1715	10.0362	10.5048	17.9687	12.4883	10.3576	9.86728	9.5216	10.5343	11.1699	12.7084	9.82814	9.74819	13.255	9.02791	14.074	10.973	10.0688	13.1351	10.4574	7.48382	21.1445	12.5367	14.1106	12.0741	16.4315	13.2991	9.87958	11.7364
ANGPT2	9.33985	10.3805	9.77643	9.52552	7.71425	9.96	9.51964	8.96578	9.68825	8.37504	10.3387	9.22641	9.64205	11.1592	7	10.5459	8.49185	9.37938	10.5603	9.56415	12.2043	8.89785	9.52356	9.52943	11.0112	10.7457	9.70044	7.86419	9.16993	10.0375	8.05528	8.45121	9.29692	9.87191	9.72792	8.84862	10.6466	9.73809	9.32418	8.75154	10.7607	6.72792	8.57743	8.90087	10.9024	10.6008	8.78463	8.91588	8.82972
ANGPTL2	12.1176	11.6896	13.2213	12.1611	11.5882	12.5421	11.1935	11.3185	11.4974	10.1935	12.2559	11.7271	13.7889	13.5777	10.0688	12.4213	12.3761	11.6434	12.3055	11.8222	11.863	11.4367	13.7622	11.7545	12.8488	14.9736	11.7185	8.71081	10.4284	11.4067	8.6865	8.86109	9.05528	13.1632	10.3955	11.4722	12.8072	12.9131	11.8412	13.0269	11.5788	9.8392	11.9658	11.1007	13.2669	13.254	11.3185	12.2732	12.1935
ANGPTL7	3.90689	4.80735	8.77149	7.6865	7.06609	3.70044	8.07682	2.58496	1	8.07146	10.2155	7.46761	8.52356	2.58496	3.70044	2	5.80735	6.44294	4.24793	7.71425	0	9.11894	6.22882	6.71425	9.53916	4.16993	9.05799	6.08746	1	8.20945	0	0	0	4.52356	0	6.93074	2	3.80735	8.51964	5.45943	1.58496	7.05528	7.47573	8.64386	0	4.64386	5.70044	0	8.46761
ANK1	8.41363	8.35315	7.60733	8.224	9.84549	8.88874	8.0607	9.05528	9.14466	9.14975	8.27612	9.10066	7.49185	9.69697	6.20945	9.19722	7.17991	7.93074	8.40088	9.68124	6.83289	8.97154	8.84862	8.45121	10.5038	8.16491	11.3021	11.2527	5.64386	9.70736	6.06609	10.6804	10.2264	7.60733	8.09803	7.85175	10.5127	6.56986	8.93074	10.2216	8.64746	8.65821	7.82018	8.04985	9.0634	9.79442	9.48382	8.42206	9.2384
ANK2	9.35975	8.93958	9.17991	9.99152	9.55075	9.05528	9.39874	8.89482	7.90689	8.74147	10.6795	10.3376	12.3012	9.77314	9.04166	7.76155	9.55842	9.02514	10.1228	9.31288	9.63844	9.29921	10.6573	9.55842	10.4378	9.71596	9.37069	8.84862	11.4035	11.3049	12.0217	13.3925	11.5646	9	12.1532	10.9352	8.77479	10.2992	10.3163	10.8549	8.27146	9.02791	11.4838	11.0189	8.66888	8.9542	8.68299	8.16491	10.8049
ANKFN1	7.12928	4.70044	7.5157	5.80735	9.61102	7.64386	5.85798	7.89482	3.16993	5.08746	7.48382	5.08746	5.97728	9.51964	3.16993	8.29921	7.82655	8.7211	7.19967	6.52356	1.58496	3.80735	7.26679	7.01123	4.24793	4.45943	8.89178	1.58496	2	3.32193	2.32193	0	1	7.9542	3	6.98868	5.78136	8.37069	6.10852	2.32193	6.30378	0	5.24793	5	7.48382	4.16993	4.75489	8.12928	5
ANKRD20A11P	2.32193	0	3.32193	2	2	3	1	3.58496	1.58496	3	0	3	2.80735	2.58496	0	2.58496	1	2	0	1.58496	1.58496	0	3.16993	3.32193	2.58496	0	0	1	2	1.58496	0	1	2	4.24793	1	3	0	1.58496	5	3.70044	1	2.58496	3.16993	1	4	3.45943	0	0	0
ANKRD20A2P	3.90689	1.58496	0	2	4.32193	0	4.24793	5.20945	1.58496	4.24793	3.90689	4.64386	5.2854	2.58496	0	4	0	3.16993	0	0	3.80735	0	4	5	2.58496	0	3.45943	0	4.58496	1	4.85798	1	5.16993	4.08746	4.9542	0	5.12928	0	0	1	6.20945	3.16993	4.58496	3.32193	0	0	4.52356	4.52356	4.32193
ANKRD20A4P	5.80735	3.58496	0	4.80735	0	0	3.80735	4.58496	0	3.70044	3.90689	5.55459	4.32193	5.55459	0	5.52356	5.70044	2.58496	5.55459	2.32193	3	0	5.58496	5.16993	0	4.9542	2.80735	3.90689	5.39232	5	5.32193	1	5.45943	0	5.2854	3.58496	6.42626	0	3	3.32193	5.24793	2.58496	1.58496	4.52356	4.90689	0	5.67243	0	2.80735
ANKRD20A5P	7.78136	0	7.5157	6.70044	6.35755	7.02237	6.56986	7.31288	2.32193	5.85798	7.15987	6.12928	6.18982	4.80735	4.64386	7.66534	6.42626	5.70044	7.48382	5.08746	4.08746	5.08746	5.78136	6.87036	6.80735	5.12928	6.02237	1	2.32193	3.70044	2	8.20945	2	5.16993	4.08746	5.32193	4.39232	5.35755	6.55459	5.12928	6.37504	5.04439	5.12928	5.64386	6.56986	5.12928	4.16993	6.08746	4.80735
ANKRD20A7P	0	1.58496	0	2	1.58496	1.58496	5.2854	4	0	1.58496	3.16993	1.58496	4.75489	0	0	2	0	4	0	0	4.32193	0	3.80735	3.80735	3.16993	0	0	2.58496	0	1	1.58496	2.58496	3.90689	4.08746	0	0	0	0	0	5.35755	0	0	6.08746	4	0	0	0	0	4.16993
ANKRD20A8P	0	0	0	0	0	0	1	2	1.58496	0	0	2.80735	0	0	0	0	1	0	0	0	0	0	2	3.32193	0	0	2.32193	1	0	0	2	1	3.90689	2.80735	1.58496	0	0	2.32193	0	2	0	2	2	1.58496	0	0	2.32193	0	0
ANKRD20A9P	0	0	0	2	0	0	0	0	0	0	3.16993	0	0	0	0	0	1	0	0	0	1	0	0	0	0	0	0	0	0	0	0	2	0	0	0	0	0	0	0	2.58496	0	0	1	0	0	0	1	0	0
ANKRD24	8.15987	6.53916	6.82018	6.53916	6.61471	7.25739	6.2854	6.56986	7.6865	7.30378	7.21917	6.71425	6.42626	6.37504	8.29921	9.07948	6.85798	6.44294	6.90689	7.8009	7.40939	8	7.18982	7.90689	7.53916	6.90689	6.02237	7.30378	9.01959	10.1774	6.35755	8.29462	6.42626	7.67948	7.39232	6.40939	6.76818	7.13955	7.74819	6.75489	6.33985	7.62205	5.80735	5.78136	7.11894	7.65821	6.70044	6.22882	7.26679
ANKRD30B	2.58496	0	7.03342	3.45943	0	0	2.80735	0	1	4.45943	0	1.58496	0	2.58496	3.16993	0	0	0	0	1.58496	0	0	0	4.64386	1.58496	1.58496	1	0	2	1.58496	1	0	1.58496	2	1	3.58496	3	0	3.45943	2	0	0	3.80735	0	4.58496	3	1.58496	0	0
ANKRD34B	3	0	2	0	4.24793	4.24793	0	0	4.52356	1	2.80735	2.80735	0	7.71425	0	2	5.70044	1.58496	1.58496	0	1	1.58496	4.85798	1.58496	0	2.32193	1	0	0	3.70044	1	5.64386	4.32193	4.9542	2	5	3	0	2.58496	2.32193	0	0	0	2.80735	2.80735	0	1	0	0
ANKRD40CL	5.55459	2.58496	7.21917	3.45943	7.84549	5.61471	7.76155	8.34873	0	5.70044	2.80735	4.32193	8.47168	5.04439	5.08746	9.0607	3	8.57365	3	8.29462	0	4.9542	9.97728	8.04985	4.75489	4.75489	5.20945	0	0	1.58496	0	1	0	0	1.58496	5.75489	3.90689	6.44294	6.59991	5.61471	6.83289	0	6.08746	3.32193	8.27146	3	2.32193	5.45943	6.39232
ANKRD45	5.93074	3.70044	6.32193	4.16993	3.58496	5.49185	5.04439	5.32193	5.67243	5.52356	4.70044	4.75489	3.16993	3.90689	4.39232	6.74147	2.32193	5.61471	3.90689	4.39232	2.80735	2.80735	7.07682	5.55459	4.70044	5.88264	5.88264	6.20945	5.49185	6.50779	2.58496	3.16993	7.61471	4.64386	3	5.58496	5.12928	2.80735	5.45943	6.88264	4.64386	4.32193	5.83289	5.58496	4.58496	5.9542	5	4.52356	6.02237
ANKRD53	6.26679	4.85798	4.9542	7.56224	6.02237	6.22882	6.10852	5.58496	4.70044	5.24793	5.9542	7.03342	6.53916	5.55459	8.8009	3.32193	5.42626	5.78136	5.12928	6.52356	4	5.04439	6.67243	6.59991	5.04439	6.96578	5.58496	6.42626	4.64386	6.89482	5.49185	4.39232	4.45943	6.39232	4.52356	6.04439	5.12928	5.9542	6.52356	5.45943	4.52356	8.57743	6.40939	5.64386	4.70044	6.53916	6.62936	4.16993	6.45943
ANKRD55	5.42626	3.70044	4.45943	4.45943	3.16993	3.70044	5.32193	3.70044	4	1.58496	4.85798	6.37504	5.04439	4.80735	2.32193	2.80735	3.32193	1.58496	4.9542	3.80735	1	2.80735	4.52356	3.58496	4.24793	2.32193	4.70044	1	2.32193	4	2.32193	1	1	3.16993	1.58496	5.2854	2	2.80735	5.16993	2.58496	1.58496	0	4.08746	4.85798	3.80735	3.45943	3.45943	3.58496	7.11894
ANKRD62	0	0	2.80735	2	2.80735	1.58496	2	2	0	1	3.90689	3.80735	0	0	2.32193	1.58496	1	1.58496	0	0	0	0	0	3	0	1.58496	2.32193	0	1	0	0	0	0	1.58496	0	3.16993	2	0	1.58496	0	0	5.16993	3	2	2.32193	0	2.58496	0	0
ANKS4B	9.56796	5.55459	10.2586	7.66534	10.7895	8.92481	9.9629	9.25503	2.58496	10.2408	10.2324	8.45943	8.86419	7.55459	6.6865	10.4429	6.85798	9.93221	10.9469	10.4051	8.94544	7.93664	10.8234	9.55459	8.60363	10.0795	8.85175	9.7879	4.58496	9.93958	11.8206	10.9944	12.3872	6.42626	10.1984	8.37069	10.0293	10.3421	9.76155	9.17742	10.374	4.45943	8.27612	6.82018	9.91737	8.40514	9.69523	8.79442	9.42836
ANLN	11.1898	12.8912	11.3907	10.6439	10.2889	9.65642	11.3343	10.4798	10.8305	10.3343	10.3761	10.6891	10.1357	12.1573	7.49985	11.9473	10.6944	11.6316	10.96	9.17243	5.08746	9.79116	10.5915	10.1762	11.3945	11.9103	11.275	4.52356	5.20945	6.22882	5.39232	3.80735	7.79442	11.2149	8.9629	9.11634	13.1998	11.5906	10.5934	10.8265	11.3729	5.70044	9.25974	8.53528	12.1261	10.1293	12.6334	11.1344	10.1536
ANO1	13.3817	14.2739	14.3188	14.3402	12.4388	13.7803	14.462	14.1572	13.7018	11.9211	14.3849	12.3326	12.4861	15.9179	11.2538	14.7022	14.4079	14.7143	15.2014	13.1731	10.4998	10.7936	13.9105	12.8378	13.9908	12.7901	13.7998	9.37721	8.69697	10.5196	10.2784	9.14466	8.43463	14.1565	9.90087	12.9547	13.6347	13.9487	13.2362	14.6188	14.3365	9.10066	13.0856	12.6638	13.3685	12.8786	13.6821	13.0382	13.1486
ANOS1	8.54303	8.98584	10.6636	8.53528	8.96	11.2033	8.90689	9.43045	11.8305	7.45943	9.11634	8.3966	9.3015	10.6055	6.50779	8.79766	8.9571	8.35755	8.84235	8.87036	5.93074	7.83289	10.5632	8.40088	10.7936	11.6488	8.51964	7.02237	4.90689	7.80735	6.14975	7.07682	5.83289	9.08746	8.66178	9.17742	9.96578	9.70563	9.3966	9.03617	10.7168	6.83289	9.66	9.21675	9.60363	10.5362	8.5157	10.5859	8.98014
ANP32D	0	0	0	0	0	0	0	0	0	0	0	0	0	0	0	0	0	0	0	0	0	1.58496	0	0	0	0	0	0	0	0	0	0	0	0	1	0	0	0	0	0	0	0	0	1	0	0	0	0	0
ANPEP	13.7604	13.7162	10.4522	14.4018	9.93517	11.1935	14.0915	13.519	9.2738	12.9265	11.1693	14.5291	10.8122	13.2597	15.796	11.6689	9.5157	13.1488	11.4979	13.5079	8.17493	12.8228	18.0668	14.82	14.0107	12.6188	10.7245	4.80735	8.93074	8.06609	10.7944	15.0507	6.04439	12.7653	6.55459	13.4605	13.5025	11.2149	13.824	11.7224	10.1586	17.2861	14.9173	13.2639	11.3202	14.4401	13.0893	10.7415	11.6922
ANTXR1	13.8818	14.2176	15.3994	13.9532	13.9966	15.1017	13.8722	13.7023	13.7565	11.3625	15.2592	13.7008	14.0589	14.9943	10.8082	14.3391	14.1149	13.6382	13.7622	13.2405	11.2149	12.5098	15.2088	13.7083	14.6403	16.2667	13.9243	11.3242	11.445	12.0751	9.50383	10.1787	8.26679	14.9119	12.8868	13.903	14.2638	14.7266	13.8225	14.2588	14.8238	10.5755	14.7855	14.097	15.3363	15.8761	13.0351	14.8362	14.0185
ANTXR2	13.4519	13.3108	12.9129	13.3465	12.3526	14.1673	12.3918	13.7923	12.2033	12.3786	13.2701	12.6089	13.9359	13.5528	11.3055	13.4731	12.5836	13.5906	13.7096	13.6078	8.75154	11.2204	13.0725	12.4091	13.9719	13.8224	13.0522	9.67066	9.3837	10.5507	8.70736	8.31741	7	12.7279	9.67243	12.0519	13.6786	12.2863	12.7175	12.8706	13.7758	10.3264	12.3281	12.2805	13.6648	13.0846	11.8289	13.0676	12.5541
ANXA1	15.2982	15.9171	14.3822	14.1905	13.9188	14.6765	13.329	14.0349	15.0482	12.9605	14.632	15.1044	13.3055	16.2233	12.3216	13.5083	14.8818	13.9711	14.7281	13.604	9.93221	11.8956	14.081	14.4828	15.2764	15.3715	15.3292	13.7819	10.6804	12.3396	10.6439	9.57365	8.50779	16.2056	10.1202	14.1332	16.262	14.3404	13.8643	13.8601	14.9974	10.9816	14.1793	13.9427	14.3003	13.5528	14.8805	15.3443	14.6522
ANXA10	13.8179	9.17493	11.4625	10.7574	9.29002	13.6011	13.2792	13.6787	2	13.3348	11.0661	12.0671	11.7682	12.4931	12.2043	14.4518	12.0154	13.4477	14.4114	12.7087	6.75489	3.58496	12.8603	11.0627	13.2674	10.9432	12.5682	6.08746	6.50779	6.71425	5.78136	5.08746	5.45943	11.5627	9.60548	10.6393	14.0346	10.6618	13.341	11.395	14.9104	5.55459	9.94983	10.0485	14.4777	11.6211	7.89482	13.6551	10.8603
ANXA13	8.11894	4.45943	10.8826	8.92778	10.4273	8.35315	9.89936	10.1861	3.80735	11.0895	10.8502	8.47573	10.7616	10.3072	8.31741	9.97154	5.35755	9.48784	12.7515	11.9377	2.80735	10.4959	11.4315	7.96	9.92035	8.60363	7.89482	3.80735	8.68299	8.73132	8.08746	6.89482	2.80735	6.42626	7.59991	9.35535	8.36632	7.33985	9.6865	6.58496	10.6303	7.07682	9.5216	7.65105	9.35975	7.73471	4.52356	6.16993	9.24317
ANXA2	17.5143	17.9591	17.2424	17.0946	16.4828	16.9388	16.873	17.177	17.0552	16.9488	18.3335	16.8029	15.4678	18.3259	16.1907	17.5904	17.5837	17.6681	18.0558	17.9571	12.1551	16.6525	17.0592	16.3735	17.6481	17.2926	18.1806	13.8514	12.2125	13.2447	12.9614	14.5175	9.71768	18.3242	12.098	15.7805	18.0982	18.6989	17.1862	16.4664	16.5817	14.7251	15.8112	16.1582	17.7964	16.4597	17.3789	16.9279	16.6065
ANXA2P2	10.8803	11.568	11.0028	10.8297	10.1674	10.5459	10.2854	10.8353	10.2923	10.4808	12.0964	10.4315	8.91588	11.713	8.61839	11.0224	11.1085	11.3083	11.4294	11.0231	5.83289	9.56796	10.4696	9.50779	11.1586	10.7004	11.6307	7.24793	5.75489	6.56986	6.55459	7.9542	3.45943	11.988	6.56986	9.44501	12.0519	12.2476	10.5353	9.93074	10.1408	8.3966	9.43254	9.82814	11.7719	10.4263	10.8948	10.6644	10.5981
AOX1	10.1383	8.37504	8.18982	11.8796	10.5887	8.33985	9.43045	10.0526	7.9542	8.84549	10.0741	10.4959	8.74819	8.89178	12.5791	6.71425	8.94837	9.93811	8.60733	8.71081	8.90689	8.64746	8.33092	11.9883	10.2726	7.82655	8.70736	4.90689	10.1599	10.6294	12.6935	3.32193	11.115	10.1111	11.0417	11.0042	9.50383	8.93664	10.0362	9.12153	7.96578	13.0541	11.6768	11.1209	8.43879	11.0238	11.6452	8.85175	11.0634
AP000251.1	4.70044	0	0	3	0	0	3	2.80735	4.75489	2.32193	2.80735	3.32193	3.32193	4.24793	4.39232	0	3.32193	4.45943	0	3.32193	1.58496	4.39232	2.58496	2.32193	3.32193	4	4.85798	3.70044	2.32193	2	4.08746	3.32193	3.32193	3.80735	2.80735	3	6.76818	0	4.24793	1.58496	4.39232	0	1	2	0	3	3.90689	2.80735	3.90689
AP000346.1	2.58496	2.32193	0	2	1.58496	3	2.58496	3.32193	2	3	2	3.32193	2.80735	0	2.32193	2	1	3	2.32193	0	1.58496	3.16993	2	0	2.58496	2.32193	2.80735	0	1.58496	2	2.58496	3.32193	3.32193	1.58496	0	2	4.39232	3.16993	2	1	0	3.16993	1	2	0	4.39232	1.58496	3	3.16993
AP000695.2	7.16993	6.90689	6.89482	5.52356	4.90689	5.88264	5.04439	6.47573	5	6.33985	7.80735	4.52356	4.32193	7.2854	3.70044	7.76155	5.70044	5.39232	8.07682	7.13955	4.08746	6.47573	6.37504	6.42626	6.64386	7.94251	6.91886	1.58496	1	2.32193	1	1	0	5.9542	3	4.52356	6.90689	6.83289	5.88264	4.58496	6.04439	0	4.45943	3.16993	6.44294	6.37504	3.70044	5.88264	5.24793
AP000757.2	6.30378	0	0	3.45943	1.58496	1.58496	4.32193	4.64386	0	6.30378	2	5.04439	1.58496	0	6.84549	2.80735	0	4.70044	1.58496	5.20945	5.24793	6	0	5.16993	0	0	3.16993	1	4.9542	4.64386	5.16993	0	5.52356	1.58496	3.45943	3.80735	2	1.58496	6.55459	1.58496	0	4.32193	4.32193	3.58496	0	2	1	3.32193	3.16993
AP000925.1	2.32193	0	0	0	2	0	1.58496	1.58496	0	1.58496	2.80735	3.32193	0	0	0	2.80735	1	0	0	0	0	1.58496	2.32193	1.58496	1.58496	2.32193	2.32193	0	0	1.58496	1	0	1	2.58496	0	2.80735	2	0	2	0	1	2	2	1.58496	1.58496	0	0	1.58496	0
AP001020.2	4.08746	2.32193	4	2	1.58496	4.70044	3.58496	4.24793	2.58496	3.32193	2.80735	4	2.32193	2.58496	0	5.2854	3	3.16993	2.58496	0	1	0	3	1.58496	0	3.58496	3	0	3	0	1	2	2.58496	3.16993	0	3.16993	4.80735	3.80735	3.70044	1.58496	2	3.80735	2	2	3.45943	2	1	3.32193	0
AP001120.2	0	0	4.9542	0	2.58496	0	2.32193	0	4.39232	0	3.58496	0	0	4.24793	0	0	2	0	2.58496	0	3.70044	2	0	0	0	0	0	0	0	0	0	0	2.32193	0	1	3.16993	4.16993	0	0	0	0	0	1	0	0	0	0	0	0
AP001350.1	1.58496	0	2.80735	0	2	3	3	3.32193	2.32193	2.58496	2.80735	1.58496	0	2.58496	0	3.70044	2	2	2.58496	0	0	0	2.58496	3.32193	3.32193	3.32193	1	0	2.58496	1.58496	1.58496	1.58496	1.58496	3.16993	2.32193	2.58496	3.90689	2.32193	3	3	2.80735	2.58496	3.16993	2.32193	3.45943	3	3.45943	3.58496	0
AP001469.1	1.58496	0	0	0	1.58496	2.58496	1	2.80735	1	0	0	1.58496	0	2.58496	0	3.58496	2	1.58496	2.32193	1.58496	0	0	0	0	1.58496	0	2	0	2	1	0	2.58496	1	1.58496	0	1	3	2.32193	2	1.58496	0	0	0	1	0	0	0	2.32193	1.58496
AP002001.1	3.58496	0	0	3	2.80735	1.58496	2	2.58496	0	4.45943	2.80735	2.32193	0	0	5.52356	0	1	3.16993	0	1.58496	0	3.16993	2	4.64386	1.58496	0	2	0	0	0	0	0	0	2	0	5.08746	0	0	4	0	0	3.80735	1	2.80735	0	0	2.32193	0	0
AP002001.2	7.34873	1.58496	0	5.97728	3.90689	2.58496	4.9542	3.16993	0	6.10852	2	3.32193	0	0	5.08746	0	3	6.44294	0	2.32193	0	3.58496	1	6.18982	4.75489	0	5.20945	0	1.58496	0	2	1	0	3.58496	0	6.53916	3.45943	0	5.55459	0	0	6.35755	4.58496	5.42626	1.58496	4.39232	4	3	3.16993
AP002498.1	7.53916	2.32193	4.24793	3.45943	2.58496	6.26679	3.70044	6.2854	3.45943	3.45943	6.30378	3	1.58496	5.67243	2.32193	7.3837	4.64386	3.70044	7.73471	3.80735	0	0	3	4.16993	0	5.70044	7.92481	0	0	0	0	0	0	4.24793	0	2.80735	8.633	4	4.52356	4.64386	6.04439	0	2	2.80735	6	0	1	8.56605	3.70044
AP002761.4	9.20457	10.7091	8.14466	8.59991	8.30378	7.87036	7.93074	7.72792	9.7211	8.03892	9.33092	7.82018	7.14975	9.71253	6.50779	8.94544	10.2633	8.2384	8.63662	9.23122	2.32193	7.60733	8.34873	8.85487	8.82655	9.47776	10.9366	1.58496	5	4.64386	4.24793	2	1	8.2384	0	7.9542	7.62205	8.35315	7.84549	8.86728	7.19967	5.16993	6.47573	7.57743	8.37504	6.49185	9.65105	8.58496	8.56605
AP002807.1	7.46761	6.39232	6.78136	6.9542	6.2854	7.16993	7.37504	6.39232	7.67243	6.96578	7.59246	5.72792	6.14975	7.19967	8.81378	7.55459	7.74819	4.24793	5.75489	7.24793	3.90689	8.09803	6.39232	8.09276	6.49185	8.49586	7.25739	5.93074	5.58496	6.59991	4.9542	4.08746	3.90689	7.49985	3	6.10852	8.12412	7.32193	8.09803	6.20945	6.44294	6.44294	4.85798	4.85798	6.40939	5.61471	5.85798	6.85798	7.15987
AP002812.1	0	0	2.80735	0	1.58496	0	1	2	2.32193	0	2	0	1.58496	2.58496	0	3.32193	1	1.58496	2.32193	1.58496	1	3.16993	2.58496	2.32193	2	0	3	1.58496	1	1	0	1.58496	0	2	0	1	3	0	2	1	0	2	0	1.58496	0	0	1	0	2.80735
AP002852.1	0	2.58496	2.80735	0	2	2.58496	0	0	2.32193	1.58496	3.90689	2.80735	2.32193	0	0	2	2	1.58496	2.58496	2.32193	0	1.58496	3.58496	3	2	4.75489	2.32193	1	0	1	1	0	0	2.80735	1	1	4.80735	2.32193	2	2.32193	2	0	1	2.32193	1.58496	0	1.58496	0	2.80735
AP003392.1	5.24793	3.90689	3.70044	3.90689	4.52356	3.90689	4.08746	4.45943	4.39232	3.16993	3.16993	4	4.45943	3.32193	2.32193	5.08746	3.32193	3	3.32193	2.32193	1.58496	2.58496	3.32193	4.16993	2.80735	4	4.70044	1.58496	3.16993	3	2.58496	3.80735	2.80735	4.52356	2.80735	3.45943	6.02237	4.16993	4.39232	4.39232	2.32193	4.80735	3.16993	3.58496	2.80735	2	3.32193	3	2.80735
AP005018.2	7.30378	0	4	6.9542	2.58496	2.58496	1.58496	1.58496	4.58496	6.39232	4.32193	0	1.58496	4.80735	5.08746	4.45943	6.40939	2	7.60733	0	3.32193	2.58496	5.90689	3	5.35755	0	6.71425	0	0	0	0	6.33985	0	5.9542	1.58496	1.58496	3	2.32193	3.70044	6.16993	7.09803	6.35755	5.70044	0	4.80735	6.30378	3.90689	3	0
AP005233.2	8.04985	7.50779	7.33985	5.12928	7.09803	4.85798	6.70044	1.58496	5.67243	5.83289	8.13955	3.32193	5.20945	6.37504	5.85798	6.39232	8.35315	5.90689	6.14975	7.42626	0	5.08746	5.90689	6.94251	5.45943	6.35755	7.45121	0	0	0	1	0	0	5.04439	0	4.64386	7.35755	5.67243	6.04439	5.20945	5.35755	3.80735	1	1	5.42626	0	4.80735	6.49185	4.90689
AP005901.1	3.90689	2.32193	0	0	2.58496	2.58496	1	0	0	0	0	2.32193	1.58496	2.58496	0	0	2	2	4.08746	0	1	0	1	1.58496	2.80735	2.80735	0	0	0	0	0	1	0	2.58496	0	0	4.80735	3.16993	0	0	2.32193	0	1	0	3.16993	0	3.32193	3.32193	1.58496
AP006621.1	3	2.58496	3.32193	5	2.58496	3.32193	4.08746	5.2854	3.16993	4.32193	3.16993	3.32193	2.32193	2.58496	6.94251	3.70044	3.32193	4.08746	4.39232	5.2854	3.80735	2	3	6.91886	3.70044	4.32193	4.16993	3.70044	4.58496	4	3.70044	5.12928	2.32193	3.58496	0	4.45943	3.45943	3.58496	3.80735	3.32193	0	9.35755	3.45943	1.58496	0	3.45943	2.80735	4.85798	2.80735
AP1S3	10.2538	9.80574	9.66178	10.4778	9.24793	10.9542	9.55651	10.2574	8.36194	8.97441	10.5167	9.77479	8.32643	10.5584	7.24793	11.0934	10.0348	10.4656	10.7356	7.88874	4.08746	6.91886	9.40514	9.77972	11.4476	9.63662	11.2509	7.14975	6.58496	5.83289	7.61471	9.54496	7.30378	10.3663	6.24793	8.96867	11.6751	10.5555	9.30378	10.0251	10.3197	7.18982	8.9542	8.69349	11.0928	9.47371	10.4252	11.2923	8.92481
AP4B1-AS1	6.74147	4.58496	5.61471	5.12928	6.14975	6.39232	6.30378	6.26679	4.80735	5.42626	6.14975	5.78136	6.35755	5.04439	3.70044	7.25739	5.52356	5.39232	4.45943	2.32193	3.32193	3.16993	5	6.26679	5.52356	6.2854	5.32193	3.16993	4.32193	4.16993	4	4.70044	3.70044	6.08746	2.80735	5.32193	6.58496	6.50779	5.80735	5.61471	5.78136	3.58496	4	4.39232	6.53916	5.12928	3.90689	5.39232	5.45943
APCDD1L	7.88874	10.1561	7.24793	9.24555	5.42626	7.45943	7.7211	7.50779	7.15987	6.82018	9.66356	7.96578	7.40939	10.9226	5.39232	10.224	6.02237	7.11894	6.33985	7.29462	3	7.98299	9.39232	7.10852	8.5157	8.04985	7.42626	6.79442	2.32193	7.90689	2.58496	4.52356	1	7.65105	5.64386	6.35755	8.49185	8.54303	6.39232	5.04439	5.55459	7.62205	7.87652	6.56986	8.17991	7.50779	6.62936	7.49985	7.24793
APCS	12.9187	7.54689	0	10.8642	5.45943	9.3015	11.0279	11.3004	8.16993	12.1917	6.94251	12.8821	0	0	12.0182	9.80413	7.09803	12.374	11.1222	10.7822	5.35755	13.1175	4.08746	11.4372	10.7574	9.56224	9.53138	4.39232	4.9542	0	4	11.5319	0	12.2339	1.58496	9.70736	13.219	2.32193	10.3129	9.79766	6.18982	7.07682	12.4979	11.7457	10.8834	9.81057	11.0688	10.1447	8.93074
APLN	7.55459	8.11374	7.94251	6.53916	5.61471	8.74147	4.75489	6.16993	7.29462	5.24793	7.12928	4.64386	7.09803	8.54689	6.30378	9.01123	7.48382	7.16993	9.71768	6.91886	12.4762	6.85798	9.50779	7.06609	8.83289	10.4105	7.26679	8.55459	6.98868	8.16993	7.25739	6.6865	8.3443	9.51175	10.0928	6.33985	9.59432	9.56224	5.55459	6.50779	8.93958	4.32193	5.32193	6.74147	8.85175	9.79928	6.82018	6.6865	6.45943
APLNR	10.5157	11.6266	11.6644	12.1599	11.2986	11.7104	12.0627	11.4067	11.0272	10.6147	11.4491	11.9755	11.0334	9.64024	10.7977	8.8392	11.7809	11.3487	13.1244	12.3542	8.69349	10.676	10.7797	11.0721	12.7692	10.7423	12.224	7.76155	9.07948	11.4767	9.24079	10.5058	6.02237	10.7928	7.94837	12.2143	10.4858	11.8388	12.9789	10.5167	10.2935	8.69349	11.4661	10.6175	10.9506	11.8731	10.7185	11.5575	11.7322
APOA4	0	4.08746	0	4.45943	3.80735	0	7.36632	0	0	5.04439	5.20945	1.58496	2.80735	8.87652	10.5575	2	2.80735	0	2.58496	4.90689	2.80735	5.16993	16.7001	5.85798	6.56986	1.58496	0	1.58496	0	0	0	0	0	0	1	0	3.45943	1.58496	3.70044	4.32193	2.58496	0	0	6.53916	0	2	1	7.29462	1.58496
APOA5	0	0	0	0	3.45943	0	1	0	0	1	2	4	1.58496	0	4.90689	0	4.08746	1.58496	0	0	1.58496	0	2.32193	0	5.24793	0	0	3.70044	1.58496	0	0	1.58496	0	2.58496	1	1.58496	0	0	0	1	1.58496	2.58496	0	1	0	0	2.58496	7.12928	0
APOBEC1	7.7879	4.70044	8.69	7.45943	8.67948	7.21917	9.01402	10.0362	3.32193	8.89178	7.8392	5.24793	5.04439	6.37504	6.56986	11.0217	6.18982	9.99859	8.65821	10.5236	0	5.93074	9.79766	7.33985	5.55459	7.01123	6.02237	0	0	0	2	0	0	7.46761	0	4.45943	7.22882	8.40088	6.04439	7.34873	8.14466	2	5.20945	3.80735	9.58871	7.13955	5.42626	7.85798	6.35755
APOBEC3D	9.15987	6.82018	8.3966	8.25739	8.56986	8.35315	8.57365	7.2384	9.33092	8.02791	9.36194	8.93664	7.82655	8.74483	8.12412	9.51964	9.33539	9.17243	8.59246	8.19967	5.78136	8.60363	8.7879	7.94837	9.10591	7.62205	7.62936	6.79442	5.90689	6.2854	6.97728	4.80735	7.12928	7.84549	4.32193	8.87652	8.74147	7.76818	9.04985	7.06609	8.28077	5.78136	8.07146	8.10329	8.36632	8.47573	9.00282	8.2854	9.50779
APOBEC3G	10.7134	9.8009	9.48985	10.2155	9.58496	10.2586	10.1724	8.96578	11.1886	9.38154	9.98157	10.8439	9.37721	9.90238	9.3443	10.3826	9.98726	10.3083	9.77808	10.3151	8.08215	8.02791	9.64746	9.57175	10.1536	9.85487	10.0238	9.6865	8.24317	8.89178	8.5812	7.56986	9.93811	10.242	7.91289	9.94251	10.3729	8.94251	10.4939	8.41363	9.56224	7.82018	9.24555	9.49985	9.33092	9.59246	10.8819	8.85798	11.1235
APOBR	10.8082	10.0279	9.93221	10.1699	9.03617	11.4605	11.3382	10.0993	9.59805	8.52356	9.31288	10.5831	10.6944	10.0279	9.27845	10.4083	9.33985	9.79928	10.1293	11.2414	7.2384	8.94837	10.6147	11.1485	10.4325	10.9614	10.1202	6.16993	8.75822	8.85175	7.40088	6.84549	6.56986	10.2324	7.08746	10.5868	9.72281	10.7322	11.2222	9.04166	9.55651	7.64386	10.8711	10.1383	10.9715	11.2467	9.79442	10.0098	10.6891
APOC1	12.6175	11.2923	12.4805	12.3029	10.9751	11.2438	12.7093	12.4775	9.09276	12.6598	11.4757	12.51	13.0053	10.8742	11.9028	11.7461	11.2125	11.9248	12.8226	14.521	9.2854	10.7624	11.911	14.1326	12.8359	13.3394	11.9697	9.63118	7.85798	10.275	8.10852	7.91289	8.07682	12.2562	8.10329	11.2204	10.6129	12.0123	14.0467	11.6366	10.749	9.04985	12.3573	11.3498	11.8884	13.1413	11.8376	12.9368	12.0112
APOC1P1	3.90689	3.58496	3.32193	0	3.16993	2.58496	2.58496	3.58496	0	1.58496	0	3.80735	3.58496	3.90689	2.32193	3.32193	3	3.45943	4.39232	4.64386	2	2.58496	3.70044	5.39232	3.32193	2.32193	2.80735	3.80735	0	2.32193	0	0	0	3.90689	1	2.80735	0	4	5.52356	3.58496	1.58496	0	3.32193	3.16993	2.32193	4.39232	2.80735	4.64386	3.70044
APOC2	6.55459	4.58496	6.93074	7.42626	6.39232	5.32193	7.7879	7.70736	2	5.90689	5.58496	7.20945	7.67243	6.65821	7.24793	5.42626	6.24793	6.06609	8.83605	9.78627	4.45943	7.8009	8.32643	8.09276	7.30378	7.40088	7.15987	7.42626	2	6.71425	4.32193	3.32193	2	6.64386	4.39232	6.49185	4.39232	7.26679	9.49586	6.87036	4.75489	4.45943	7.2384	6.61471	7.76155	7.94837	7.10852	6.97728	6.14975
APOC4-APOC2	8.08215	7.24793	8.21917	8.87652	8.70736	7.87036	10.2228	9.92926	4.9542	8.45943	8.75489	8.48382	10.0835	9.03617	8.7039	7.99435	8.50383	6.56986	9.76321	10.6883	5.67243	8.54689	10.783	8.87958	8.69349	9.07146	8.10852	9.13955	4.64386	7.3837	5.58496	3.58496	4.24793	7.60733	6.04439	7.33092	5.78136	9.05528	11.2615	7.31288	6.33985	6.44294	8.8857	7.75489	8.6865	9.82814	8.61102	8.64024	8.27146
APOE	13.8897	13.1534	13.502	14.3776	12.7547	12.9001	14.6971	14.3613	12.4223	12.7547	13.0255	14.5094	14.9943	12.9469	13.3489	13.5296	12.8971	14.1171	15.2078	16.4334	14.7061	13.0067	14.3488	15.8844	15.1114	15.5483	13.9915	15.9514	10.7305	13.0743	12.7636	11.8258	11.3805	14.8163	10.5421	13.3735	12.7394	14.3172	16.0415	13.5194	11.0014	11.8258	14.3673	12.7553	13.7988	15.1679	14.4546	15.1398	14.6141
APOL1	16.8796	15.1628	14.4164	13.5386	13.2371	14.9687	14.1227	14.6537	12.5582	14.0134	15.5154	14.2192	13.2926	16.1516	12.9569	15.626	13.6519	16.7469	15.1172	14.4041	10.3912	15.3687	13.8162	14.9716	16.753	15.8199	16.2003	11.2656	10.6511	11.2509	9.59059	8.70044	11.4788	15.2871	11.0587	12.896	15.9905	15.6983	14.5139	14.8999	14.4036	10.2958	13.7597	12.9642	15.9743	12.2992	14.1327	14.3924	14.2932
AQP10	6.35755	3.90689	5.72792	3	4.08746	4.45943	4.64386	6.59991	1.58496	6.18982	0	3.32193	2.80735	5.04439	4.08746	5.67243	2	5.16993	4.39232	5.42626	1.58496	7.85175	10.1824	6.35755	3.16993	5.88264	3.90689	3.45943	6.2854	4.24793	6.04439	1.58496	4.90689	2.58496	1	3	0	2.32193	2	3.90689	4	3.58496	3	3.32193	3.80735	0	2.32193	1.58496	3.45943
AQP12A	6.12928	0	2.80735	8.83605	0	3	5.49185	5.42626	2	6.67243	6.58496	6.93074	3.58496	0	12.6713	5.58496	2.80735	6.37504	3.32193	5.83289	0	2	3.80735	9.73132	5.72792	4.16993	3.45943	4.70044	2	0	6.47573	0	0	5.88264	0	8.64386	5.49185	5.42626	7.93664	3.90689	1	13.0959	6.71425	5.12928	5.78136	9.50779	6.89482	0	4.70044
AQP12B	7.18982	2.32193	3.70044	9.67243	0	4.85798	7.33985	7.04439	2.58496	7.88874	7.32193	8.3837	3.80735	3.90689	12.7313	7.27612	0	8.3966	3.70044	6.16993	0	2.58496	4.39232	10.6493	7.49185	4.75489	4	6.78136	0	0	7.41785	0	0	7.52356	0	10.2131	6.82018	6.97728	9.67772	5.90689	2.80735	14.1848	7.91289	7.74147	6.85798	10.7936	9.14211	2.80735	7.44294
AQP5	11.041	10.5314	13.5177	8.61102	9.07146	13.9626	11.4707	9.24079	5.61471	11.2131	11.8293	9.71596	11.8626	10.6511	11.8653	11.5221	11.1105	12.4157	13.7223	13.4506	0	6.74147	12.474	12.0227	13.5419	14.2381	11.7867	6.79442	7.84549	2.80735	3.80735	1.58496	1.58496	12.1007	0	10.6239	13.0587	10.7271	13.2278	11.899	13.526	7.58496	9.56605	8.15987	14.3444	13.2853	13.0758	13.5867	12.7846
AQP6	5.32193	4.85798	9.42206	3	4.24793	7.12928	6.88264	4.45943	1.58496	5.32193	5.67243	5.24793	6.75489	3.90689	5.52356	6.42626	4.9542	5	6.2854	7.40939	2.58496	4.08746	5.72792	4.24793	7.7211	6.53916	4.16993	7.29462	5.24793	4	6.88264	3.16993	4.16993	5.88264	4.08746	5.64386	6.24793	4.90689	7.81378	4.39232	8.96578	3.16993	3.32193	3	8.14975	7.13955	6.70044	7.85798	6.39232
AQP8	6.53916	3.32193	2	13.072	2.58496	5.75489	7.3837	9.83447	2.58496	8.96578	10.0098	9.83763	2.32193	0	15.3766	2	2.80735	9.15987	2.32193	9.3966	2.80735	4.32193	5.32193	13.4301	9.27845	2.80735	4.24793	3	3.32193	6.30378	8.31741	1	1.58496	10.5127	2.58496	12.3205	7.02237	1.58496	10.3354	7.54689	3.16993	15.8948	10.8122	10.0674	7.81378	12.9482	11.7347	2.80735	8.6865
AQP9	7.88874	8.90989	8.35755	8.2384	7.20945	10.0875	9.80735	8.2854	7.05528	6.35755	6.97728	7.96578	9.44915	6.02237	7.08746	8.80735	7.40939	6.45943	8.43879	7.39232	4.90689	7.46761	8.29462	9.40514	10.1611	9.59805	8.74147	2.58496	3.16993	4.08746	5.08746	3	3.45943	9.19967	4	8.37069	9.35535	9.71768	9.26913	7.31288	8.69697	4.64386	9.49185	8.7879	10.6357	10.9359	8.77149	9.45121	9.06609
ARC	6.83289	4.70044	6.20945	5.70044	0	5.80735	5.04439	4.45943	3.32193	5.24793	5.83289	6.61471	4.75489	8.45943	8.28077	6.22882	5.08746	5.70044	5.72792	5.93074	7.88264	5.39232	5.55459	5.67243	4.70044	8.35315	8.79442	6.45943	6.22882	9.32193	6.30378	6.40939	9.71939	4.64386	4.80735	7.74147	10.4157	4.90689	6.89482	6.85798	4	4.64386	7.61471	7.18982	6.98868	4.39232	4.45943	4.39232	6.14975
AREG	12.4147	12.7326	10.3652	9.69697	11.0961	10.5699	9.37287	12.9458	11.4231	9.63844	10.1923	12.3837	9.25503	12.4197	9.09803	12.0098	10.4051	10.3966	11.6926	9.70044	5.24793	8.0607	9.41996	10.9069	13.3959	11.8372	11.8887	5.12928	6.53916	8.59991	4.9542	2.32193	5	12.5791	6.71425	9.71939	13.5044	9.64746	10.8611	8.97728	10.2796	5.83289	10.1935	10.7928	11.5289	9.87498	9.51373	11.2883	10.1111
ARHGAP15	9.26679	8.02237	8.75154	9.17991	8.60363	8.50383	9.3015	8.62205	8.42626	8.15482	9.02514	9.71596	9.44087	8.86109	8.53916	7.47573	8.78463	8.65105	9.87652	9.74987	6.59991	8.12928	9.13955	9.0607	9.13955	8.46352	8.55075	8.86728	7.12928	8.31288	6.35755	7.90087	4.85798	7.88874	6.35755	9.94398	7.46761	8.12412	10.1749	8.12412	8.13955	7.33985	9.69	9.40514	7.54689	8.72792	8.9629	8.30834	10.1948
ARHGAP40	2.58496	7.15987	10.1472	3	5.55459	7.25739	7.12928	3.32193	5.16993	6.84549	7.97154	7.03342	7.56224	5.04439	5.52356	4	2	6	8.04985	4.08746	1	10.3151	7.82655	6.53916	8.72451	8.94544	6.67243	0	1	1.58496	0	1	0	9.67948	0	6.40939	5.49185	4.16993	7.12928	7.82018	4.64386	3.16993	5.83289	1.58496	8.20945	6.64386	0	9.27612	4.70044
ARHGAP42	10.4019	9.38802	9.8009	10.5613	10.242	9.60548	10.5177	9.67243	9.48784	8.64746	9.76321	10.3826	9.71768	10.5324	7.08746	9.98584	10.3565	10.6393	10.3509	8.57365	6.33985	7.58496	10.7108	9.224	10.6751	10.6375	10.5507	5.75489	7.96578	8.27146	6.75489	6.70044	5.24793	10.6165	8.11894	9.94983	11.6649	9.74987	9.79116	10.1898	10.8696	7.88874	10.2444	9.81218	10.7748	9.74315	10.8872	10.374	9.15735
ARHGDIB	13.3147	13.1299	13.0866	13.5393	13.1463	13.5723	13.834	13.2842	14.3397	13.1497	13.1566	13.8638	12.8847	13.7377	12.4515	13.1757	13.3643	13.8087	13.4315	13.8731	11.4398	12.2297	13.3453	13.2845	14.3161	13.4891	13.0615	10.4019	11.3907	11.9908	10.9979	10.8106	9.59432	13.6464	10.5689	13.4324	13.2479	13.1214	13.6842	12.1643	12.8992	10.6083	13.2956	13.1435	13.0104	13.6498	13.94	12.9551	14.0891
ARHGDIG	5.16993	5.61471	7.44294	9.0634	4.32193	3.90689	5.35755	6.22882	2	6.82018	6.78136	6.80735	7.60733	5.55459	11.6366	8.01681	4	7.03342	3.32193	7.56986	1	5.04439	9.32643	8.50383	5.16993	3.58496	5.45943	10.0607	4.90689	6.14975	4.32193	8.18488	5.97728	6.02237	6.24793	6.58496	8.55842	3.58496	6.83289	7.24793	2.58496	10.7474	7.67243	5.90689	4.70044	7.50779	8.02237	3	6.39232
ARHGEF4	8.90689	10.3276	10.8502	10.421	9.10066	11.4025	9.27612	8.49586	9.08746	8.20945	10.4666	9.52943	10.0808	11.1357	10.4979	7.64386	9.55075	9.55267	8.8857	11.0119	9.56796	9.51175	10.3287	9.37287	10.7372	9.56605	10.8788	11.9509	5.45943	9.63481	9.26444	8.64386	8.3966	8.52356	8.20945	9.35755	9.54303	9.00282	9.19967	9.40939	8.75489	10.4757	8.96867	8.69697	9.98157	10.4512	9.42417	12.0192	9.42206
ARL11	7.34873	6.76818	7.77479	7.76155	7.33985	7.94251	8.91588	6.55459	6.98868	6.32193	6.49185	7.65821	7.76155	7.10852	6.56986	6.39232	8.35315	6.88264	7.34873	7.39232	4.85798	7.34873	7.52356	7.66534	7.74147	7.45943	6.74147	4.39232	5.39232	5.58496	4.75489	4.58496	4.24793	6.67243	4.52356	8.19967	6.30378	7.03342	8	6.08746	7.06609	4.80735	7.94837	7.29462	7.64386	8.66888	7.34873	8.52748	8.41785
ARL14	11.9498	11.0881	12.6472	10.7624	9.02791	10.9337	10.7211	10.7091	6.78136	10.5488	11.5751	11.2842	10.2155	13.3663	11.0987	12.741	9.95855	12.3026	10.9549	9.57932	0	8.66534	11.1991	11.0077	12.4805	12.1389	10.8281	0	5.39232	1	5.12928	3.80735	2	12.1605	1	10.2264	13.8888	11.7151	10.0444	11.1605	11.5925	8.2384	7.63662	7.91289	12.3075	8.54303	8.74483	10.3354	9.04985
ARL4C	13.1048	13.3926	13.4638	13.1881	12.4674	13.878	12.1671	12.388	13.2658	11.7134	13.1095	13.2971	11.8182	13.4497	11.239	13.1087	12.4936	12.4328	13.103	12.8842	11.3531	11.6869	13.3801	11.9944	14.1323	14.5202	13.1277	8.8392	8.87344	9.54303	8.35315	10.9823	9.89026	13.3453	10.3869	12.6048	14.0491	14.0352	13.1924	11.7275	13.5373	9.89785	13.169	12.656	14.2284	13.7241	13.0451	13.6423	12.5031
ARL4D	9.30378	10.2597	9.06878	9.59805	9.88264	8.64386	8.12928	9.48985	11.1427	9.44915	9.00282	10.4429	9.82655	9.80252	8.47573	9.87344	8.31288	9.60548	8.224	10.0112	6.12928	9.27612	9.07948	9.3966	10.3565	10.3966	11.0715	8.70736	8.0607	9.85331	8.83605	6.52356	8.97728	8.96867	6.75489	8.53916	10.0293	8.31741	9.36632	8.69349	8.48784	7.13955	9.31515	9.31741	10.6618	8.91289	10.8297	9.71081	9.633
ARL9	5.70044	5.61471	6.42626	5.88264	5.2854	6.35755	6.2854	5.20945	5.42626	6.89482	6.70044	6	7.09803	5.04439	5.75489	5.08746	5.45943	4.24793	6.62936	6.96578	3.16993	6.16993	6.14975	5.78136	6.83289	6.24793	5.97728	6.44294	2.32193	5.45943	2	3.90689	6.06609	4.45943	3	5.45943	7.46761	5	6.33985	6.39232	5.12928	2	4.90689	4.85798	6.56986	6.18982	5.67243	5.78136	5.72792
ARMH4	8.7211	8.72792	9.87191	9.07414	8.72792	9.30834	8.43879	8.40088	8.14466	6.96578	9.84392	8.95128	8.98584	9.52943	6.6865	8.14466	8.29921	8.62205	8.25739	8.40514	6.52356	7.34873	9.63481	8.37504	9.44915	10.3902	8.633	6.67243	7.8392	8.53138	8.79442	4.85798	8.87344	8.98868	9.10329	8.98868	9.24555	8.91289	8.96578	8.73132	8.85798	6.6865	9.59619	9.17742	8.6865	9.37287	7.66534	8.9542	8.53528
ARNTL2	11.5038	13.073	10.9708	11.8357	10.8819	10.9388	12.2527	11.5038	13.792	9.66534	11.6636	11.2877	10.7805	13.0918	10.2691	11.4378	11.7198	11.7339	10.9571	10.6119	8.36194	10.2155	11.2986	10.0375	12.976	11.1536	11.9174	8.37504	7.94837	8.91588	9.38154	6.59991	10.5859	12.5904	8.64024	10.1724	12.9361	11.2709	11.0007	10.4645	11.255	7.13955	10.5859	10.9447	12.6108	10.6724	12.4757	10.9498	10.2538
ARPC1B	14.6038	14.8702	14.0701	14.4238	13.7124	14.8883	14.3191	14.6413	14.7228	13.5302	14.3191	14.0589	13.9183	14.3443	13.8867	14.6649	14.7903	14.3309	14.9327	15.5706	11.3066	14.762	15.4304	15.0465	15.3938	14.9011	15.0944	12.5387	11.6711	12.3225	12.7366	11.2866	10.8865	14.938	11.4838	13.635	14.866	14.8186	14.8962	13.8606	13.9591	11.8823	13.739	13.4128	14.6378	14.5678	14.45	15.0119	14.4357
ARPC3P4	1.58496	0	2	2	1.58496	1.58496	1	2	1.58496	1	2	0	2.32193	0	0	2.58496	1	1.58496	0	0	0	0	1	1.58496	0	0	0	0	1.58496	1.58496	0	1.58496	2.32193	1.58496	0	0	2	2.32193	1.58496	1	1	0	1	0	0	0	0	2.32193	0
ARSDP1	0	0	0	0	0	0	0	0	0	0	0	0	0	2.58496	0	0	0	1.58496	0	0	0	0	2	0	0	0	2	0	0	0	1	0	0	1.58496	0	1	0	0	0	1	1	0	0	0	0	0	0	0	0
ARSF	0	0	0	2	2	0	1	0	2.58496	3	2.80735	3	1.58496	2.58496	2.32193	1.58496	0	2	2.32193	0	2.58496	2.58496	1	0	1.58496	3.32193	0	0	0	1	0	1	0	0	1.58496	1.58496	3	1.58496	0	1	2	0	1.58496	1.58496	2.32193	3.45943	0	1.58496	0
ARSI	7.67948	9.23122	9.9542	9.21189	8.31741	8.52356	7.45121	7.6865	8.61471	7.04439	9.66888	8.20945	8.45533	10.421	8.05528	8.81057	7.98868	6.79442	8.64386	9.35315	2.58496	9.50383	10.4062	7.67243	9.86419	11.0265	8.50383	8.52748	5.16993	6.52356	2.32193	1.58496	1.58496	10.2691	4.85798	8.09276	9.85953	10.1997	8.99435	8.40939	7.09803	5.90689	9.25974	8.26209	9.79604	9.87036	9.06878	9.33316	8.94251
ART3	8.12412	2.32193	4.45943	4.16993	3.45943	4.70044	3.58496	6.02237	2	8.01123	5.9542	6.88264	7.89482	0	10.5575	1.58496	2	7.42626	3.58496	3.58496	1.58496	3.58496	5.04439	8.62571	2.80735	2.80735	6.47573	7.33985	1.58496	3.45943	2.80735	4.24793	1	4.90689	0	5.70044	2	1.58496	4.9542	5.88264	0	5.78136	4.08746	7.16993	4.45943	6.87036	6.35755	4	7.42626
ASB11	0	1.58496	0	0	1.58496	0	1.58496	0	0	1.58496	0	0	2.32193	0	4.08746	0	1	0	0	1.58496	0	0	0	0	1.58496	0	1	0	2	1.58496	0	0	0	1.58496	1	2	2	0	1.58496	0	0	0	1.58496	1	0	0	0	0	1.58496
ASB14	6.04439	5.04439	5.52356	4.80735	5.35755	5.32193	5.04439	5.67243	4.64386	5.08746	4.16993	5.55459	4.9542	3.32193	6.37504	5.93074	4.64386	4.85798	4.24793	4.52356	5.08746	4.85798	4.75489	6.42626	4.90689	4.45943	5.08746	4.45943	5.55459	3.80735	2	4.32193	5.24793	4.75489	3.58496	5.64386	5.39232	6.16993	4.24793	5.39232	4	5.2854	4.58496	4.85798	5.2854	2	4.64386	4.64386	5
ASB2	7.90087	5.97728	6.82018	7.82655	6.79442	6.91886	7.93074	6.55459	9.36851	6.2854	8.19476	7.79442	12.4984	9.04712	6.79442	5.61471	8.28077	6.65821	8.15987	8.31741	4.58496	6.52356	10.5887	7.2384	8.28077	9.3837	7.65105	4.39232	6.58496	7.74819	5.32193	4.52356	2	6.75489	3	8.64386	6.02237	6.33985	9.03067	11.0231	5.45943	5.35755	7.05528	7.25739	6.90689	7.6865	8.01123	6.64386	9.19722
ASF1B	10.3106	10.3231	9.89026	9.56605	8.74483	9.39017	9.68299	10.1111	10.3761	9.36632	9.29232	9.46148	9.00843	10.2432	8.7879	10.5943	10.1935	9.98157	9.94105	9.61287	5.70044	9.77643	9.72792	9.93517	9.97728	10.5275	10.9315	6.93074	5.83289	6.53916	5.08746	5.78136	7.75489	9.13186	7.98868	7.96578	11.584	11.0133	9.5216	8.77149	10.5147	6.08746	7.76818	7.91289	10.4273	9.67243	10.2324	9.82177	10.1787
ASPHD2	11.5661	9.66178	10.4919	9.11894	10.0928	10.4147	9.11374	11.014	9.07948	10.96	9.95855	8.61102	8.5157	10.058	9.61655	12.2309	10.2491	10.5661	12.3029	11.7181	10.0993	8.15482	8.66534	10.3498	9.02237	10.9965	11.5416	8.11894	8.40514	8.224	8.01123	10.1674	8.78463	9.17243	8.62936	9.00562	10.2691	9.43254	10.0875	10.9189	10.1935	5.45943	8.36632	8.82018	10.7952	8.92184	9.8857	11.2479	9.96578
ASPM	10.3083	10.4778	10.5157	9.39232	9.04985	9.54496	10.9915	9.90689	10.4553	8.98014	9.36194	9.02514	8.84549	10.703	7.35755	11.2082	9.75656	10	9.52552	8.86109	4.32193	9.74987	9.59619	9.38586	10.3891	10.9665	8.98868	2	4.70044	4.52356	4	3.80735	6.59991	10.2935	7.82655	7.85175	11.5522	9.31967	9.22159	10.388	10.9099	4.32193	8.41363	7.81378	10.3945	8.85175	10.6856	9.64566	9.68124
ASPN	12.1066	12.5941	13.8713	12.4001	13.3304	13.2423	12.5226	11.272	10.4305	10.7125	12.5209	12.3848	13.7365	12.2384	10.6987	12.2671	11.6439	11.4078	11.7305	12.8271	7.75489	12.1746	13.4201	12.0855	13.0731	14.7832	11.3509	7.56986	9.95128	10.8041	8.47168	8.79116	6.53916	12.6913	10.5727	12.7692	12.4242	12.726	12.9331	12.8463	11.7009	10.1812	13.1036	12.1929	13.3036	13.8181	11.6702	12.8321	12.8731
ASS1	15.1475	13.5283	14.0512	13.309	13.533	14.6371	12.2782	14.1551	14.4553	14.0457	13.0411	12.9357	12.8506	13.4747	13.8056	15.019	15.4933	13.8875	14.1299	14.8904	7.9542	14.3223	13.4491	13.3691	12.7249	16.3047	14.5491	11.9546	10.0901	13.0119	12.5142	9.71939	13.3783	15.1295	13.544	11.9374	14.1445	13.3163	13.0056	13.9028	14.6689	11.8162	12.4821	12.2923	13.1186	12.4102	13.6243	14.9878	13.3187
ATG9B	8.02237	13.0375	9.26679	6.10852	9.60363	10.5699	7.79442	10.2143	7.7211	8.0607	8.30378	7.09803	7.05528	8.68299	7.32193	10.6952	7.59246	7.86419	10.4543	10.9144	10.8202	8.75154	8.97154	10.8186	9.82972	9.11634	8.91289	9.04166	8.9542	11.4424	7.91886	5.97728	8.7879	11.7719	6.20945	8.62936	9.94691	9.85331	8.39232	8.14975	7.86419	4.08746	5.32193	6.33985	9.96	7.42626	5.64386	9.93811	7.76818
ATOH1	1.58496	0	0	0	2	3.32193	6.49185	2.58496	0	2	4.32193	0	4.45943	2.58496	2.32193	0	0	4.70044	3.90689	1.58496	0	0	7.46761	0	0	4	0	0	0	0	0	0	0	1.58496	0	1.58496	0	4.45943	2.58496	3.58496	6.42626	0	0	0	2.80735	2	0	3.58496	0
ATP10A	10.2276	9.92926	11.0091	10.1434	8.95128	11.1267	10.1749	10.1674	9.52943	9.30378	10.6627	10.5098	10.4388	10.4686	8.71768	10.2527	9.55267	10.2384	9.38586	10.23	7.34873	9.09803	10.9636	10.6662	11.1774	12.0039	9.68475	6.75489	7.72792	8.79766	7.02237	6.18982	6.30378	10.2276	8.14466	10.0168	9.91139	11.4226	10.3163	10.1357	10.8098	6.79442	10.7288	10.2958	10.7347	10.611	9.07146	9.96578	10.9491
ATP1A3	8.45121	7.33985	7.12928	7.93074	6.61471	7.12928	7.7211	7.16993	4.32193	8.22882	7.74819	8.03892	9.19476	7.74819	7.67948	7.35755	7.94837	8.64024	5.80735	7.06609	13.887	7.26679	8.23362	8.65821	5.70044	6.83289	7.84549	12.9151	10.9189	11.7078	11.7004	9.89482	12.2556	7.37504	13.4549	7.85175	6.30378	7.87652	8.77479	9.36194	8.76818	6.14975	7.6865	7.53916	7.46761	7.27612	7	5.39232	7.83289
ATP2C2	12.1437	9.11114	11.6578	8.32193	9.41996	11.6211	10.9908	9.72792	10.8025	9.20945	11.0417	9.16239	9.46148	10.6393	9.43254	11.1923	8.79442	12.4988	11.0974	10.6707	5.83289	8.78463	10.8757	10.1737	10.8657	10.9936	11.0694	7.91289	6.59991	8.16993	9.84549	10.973	7.04439	10.4367	5.42626	8.52748	9.55651	12.3693	10.5699	9.69697	11.6221	7.21917	8.47978	8.53138	12.5971	8.13443	10.3443	11.8529	9.31061
ATP4A	0	0	0	0	0	0	1.58496	1.58496	2.58496	2	2.80735	1.58496	0	2.58496	8.20457	0	0	0	3.58496	0	0	1.58496	0	4.16993	2	0	1	0	0	0	2.32193	0	0	1.58496	0	2.58496	2	0	1.58496	0	1	8.86109	3.16993	3.80735	0	3.45943	2.58496	0	4.16993
ATP5MC1P4	3	6.02237	5.52356	3.90689	3.58496	3.32193	4.16993	4.16993	5.04439	4.24793	5.20945	2.32193	3.58496	6.10852	2.32193	5.61471	4	2.58496	3.90689	4.08746	1.58496	5.16993	3.16993	4.75489	4.75489	5.64386	4.75489	0	1	1.58496	1	1	1.58496	3.58496	1	3	6.6865	6.04439	4	5.20945	3.16993	2	1	1.58496	5.20945	0	3.58496	2.80735	1.58496
ATP5MC1P5	2.58496	0	4.24793	0	0	2.58496	3.45943	4.16993	0	2.58496	4.32193	2.32193	3.16993	0	0	6.22882	0	1.58496	1.58496	0	0	0	1	0	2	0	0	0	0	0	0	0	0	0	0	1	0	0	4.52356	1	2.80735	0	1	1.58496	0	0	0	0	0
ATP6V0D2	6.44294	5.67243	6.93074	4.16993	6.44294	7.02237	6.45943	5.2854	4.24793	6.20945	4.52356	5.32193	7.54689	6.45943	3.70044	6.06609	4.85798	4.45943	7.58496	5.58496	2.58496	5.64386	7.36632	6.08746	6.74147	8.25739	5.39232	1	4.24793	4.45943	6.39232	1	4	6.02237	3.58496	5.72792	6.02237	7.98868	6.78136	6.62936	5.61471	4.64386	5	5.2854	8.01681	8.11374	4.9542	6.64386	6.35755
AUNIP	7.90087	7.93074	6.20945	6.10852	5.45943	6.08746	6.53916	5.64386	6.16993	6.6865	6.88264	5.67243	6.56986	7.5157	6.79442	6.89482	7.14975	6.37504	6.40939	5.93074	3.90689	5.58496	6.64386	5.80735	6.64386	8.10852	6.45943	5	4.45943	4.52356	4.64386	3.80735	4.9542	6.12928	4.39232	5.12928	8.88264	7.53138	6.49185	5.67243	6.93074	3.80735	4.75489	4.85798	7.56986	5.9542	8.44294	6.83289	6.30378
AURKA	9.71939	11.1662	9.75989	9.11894	9.16239	8.71768	9.79928	8.87958	10.196	9.0634	9.57743	8.71081	8.61102	10.6055	8.50779	10.1812	9.98299	10.0375	9.31967	8.72451	7.24793	9.91289	9.49586	9.92926	10.0954	10.4062	9.61471	5.80735	6.18982	7.2854	7.12928	5.2854	8.53528	9.37721	8.92481	8.19476	11.1228	10.3298	9.46148	9.84392	10.5565	6.08746	7.87036	8.09276	10.5048	9.11374	10.5392	9.2738	9.91737
AURKB	9.12412	10.3015	8.77149	8.65105	8.49586	8.26679	9.43254	8.65464	9.82814	8.43045	8.65105	8.29002	7.72792	9.56415	8.97441	9.2503	9.09011	8.73809	9.0607	9.22159	3.80735	9.8933	8.86728	8.95128	9.60548	9.61839	8.53528	4.52356	4.64386	5.08746	3.70044	3.32193	6.37504	8.40514	7.69349	7.2384	9.71596	9.44915	8.85175	9.36413	8.89482	4.80735	6.80735	7.33092	9.19967	9.13955	9.8392	8.56986	9.67419
AXDND1	6.83289	5.42626	3.70044	3	7.62936	3.90689	8.47168	5.16993	2.32193	5.2854	4.70044	1.58496	3.58496	6.89482	3.70044	10.3498	3.32193	8.29462	6.02237	7.42626	2	3.32193	7.13955	8.45121	3.58496	6.53916	7.01123	3.16993	2.58496	4.08746	2.80735	4.16993	3.32193	3.45943	2.58496	4.75489	3	6.20945	6.35755	4.16993	6.49185	0	2	3.80735	5.78136	2	0	2.32193	5.93074
AXL	12.0417	15.3121	12.617	12.7084	12.2134	12.4571	12.1049	12.0748	13.1142	9.9901	13.3185	12.115	13.0191	13.8099	10.6883	11.8455	12.8642	11.9586	11.6221	12.3183	9.02514	10.9622	13.1613	11.5474	13.9088	13.8158	11.9986	9.97298	10.5392	11.0403	8.66888	8.60363	8.06609	12.9712	10.0954	12.2909	12.3791	12.4165	12.477	11.8963	12.2085	9.60177	13.3496	12.3652	12.2131	12.2003	12.6232	12.3233	12.4689
AZGP1	11.577	8.75154	13.284	13.0336	12.8232	12.2509	11.8638	13.0664	7.66534	13.8032	12.318	11.6515	10.5906	10.058	16.2176	11.525	7.42626	12.4579	12.9487	13.0104	15.3696	13.2669	11.3015	13.8685	13.1509	11.7453	10.8925	11.3151	8.25739	8.17493	8.49185	3.45943	3.70044	11.5048	5.70044	12.1908	10.6591	10.8727	11.7707	10.3117	13.0575	14.3502	12.2747	11.1163	13.2989	14.5672	12.58	14.8395	11.0196
B2M	19.0834	17.7726	18.2827	17.3528	17.0401	17.421	17.6738	17.4421	17.1806	17.0989	17.9508	17.575	16.8485	18.1831	16.4443	17.6167	17.4389	17.7384	18.0398	17.9226	14.6544	16.6719	17.7304	17.3993	18.0791	18.1713	18.7174	15.3975	16.205	15.9296	16.0051	15.7072	15.1624	17.8591	15.2939	16.9603	18.0244	18.1559	18.3443	16.9642	18.6311	15.5363	17.4432	17.1576	18.1061	17.3099	18.7681	18.1064	18.0316
B3GALNT2	9.40514	8.40514	8.94251	8.74483	8.67596	8.80413	9.17243	9.37287	8.75154	7.6865	8.55842	8.89178	9.46964	9.08481	7.87036	9.50581	9.09276	9.59991	8.93074	6.75489	5.08746	7.62936	9.06878	8.64024	9.41996	9.30378	8.85798	5.24793	7.49985	7.50779	8.31741	9.76487	8.85487	9.13955	8.07682	9.26913	9.9571	8.30834	8.64024	9.43045	8.88264	10.1434	9.71081	9.0954	8.77149	8.99152	9.26444	9.03892	8.08215
B3GALT2	7.32193	5.42626	4.45943	6.10852	4.45943	5.04439	7.35755	7.46761	7.83289	7.48382	6.94251	8.61102	6.53916	4.80735	8.224	4.39232	3.70044	7.11894	5.61471	7.58496	8.12412	5.58496	6.58496	6.83289	5.04439	5.04439	5.9542	6.97728	6	7.02237	7.30378	7.53916	5.80735	5.83289	7.82655	8.24793	4.9542	4.58496	7.12928	5.52356	4.45943	6.02237	8.34873	7.21917	4.45943	6.24793	5.70044	4	6.18982
B3GALT4	10.3343	9.9629	9.79604	10.0539	9.86728	11.1189	9.85798	11.0244	10.7707	9.43879	10.4838	10.0389	10.1737	10.9293	9.91289	10.4273	10.332	10.6484	10.7781	11.4954	8.94837	10.1787	10.4533	10.2033	10.1497	10.9352	10.9476	10.2348	9.00562	9.12412	9.96145	10.8416	8.9542	11.5854	8.49985	9.58308	11.0464	10.9218	10.2992	9.43463	9.39874	8.31288	9.21675	9.12153	10.8361	9.69174	9.67596	9.9542	10.2167
B3GAT2	7.5157	5.61471	6.14975	5.61471	6.64386	6.39232	6.20945	6.84549	5	7.27612	5	6.49185	5.93074	5.55459	3.16993	7.74147	5.24793	6.02237	7.08746	5.70044	4.24793	6	6.6865	6.33985	6.56986	6.02237	5.85798	3.45943	4.9542	5.75489	6	4.9542	5.45943	6	3.90689	4.75489	6.24793	7.37504	6.78136	5.49185	5.9542	5.83289	5.24793	5.75489	7.49985	5.88264	5.04439	5.67243	6.22882
B3GAT3P1	2.32193	3	0	0	0	3	1.58496	2.58496	4	0	0	0	2.32193	0	0	1.58496	0	1.58496	2.32193	1.58496	1.58496	0	0	0	2.58496	2.32193	2.32193	1.58496	1.58496	2	0	1	2.58496	2.58496	0	2	3.90689	3.16993	3	1.58496	1.58496	2	1	1.58496	1.58496	3	1	0	1.58496
B3GNT3	13.2832	12.7026	12.3069	11.9399	12.7975	13.1734	12.0941	14.1131	12.0413	12.1347	12.7624	12.6124	11.5201	13.3688	11.6698	13.4368	13.7796	13.9182	13.6636	12.9944	10.7887	12.2697	12.2155	12.0818	13.1726	12.5343	12.4038	2	7.39232	9.75989	7.15987	11.2697	10.6248	13.82	11.9155	11.3982	13.7766	12.7801	12.2694	13.3297	13.3304	9.42206	10.9708	10.0808	14.2525	11.5718	12.4336	13.9134	11.3376
B3GNT6	10.3287	4.24793	5.80735	5	5.04439	9.24793	6.83289	9.6865	2	0	10.84	9.15735	6.10852	7.55459	2.32193	10.5517	7.64386	7.18982	12.3775	4.08746	0	2	7.53138	5.45943	4.39232	5.70044	12.1108	0	1	1	0	0	0	9.34873	0	6.75489	12.3947	4.70044	7.88264	7.42626	10.4273	0	7.08746	7.62205	8.88874	4.39232	3.58496	11.9495	7.56224
B4GALNT2	6.61471	0	3.70044	7.82655	4.32193	1.58496	3.16993	1.58496	9.56986	1.58496	5.32193	3	3.16993	7.55459	0	3.32193	3.45943	1.58496	3	3.80735	1.58496	4.85798	5.32193	2.32193	1.58496	4	0	0	0	1	1.58496	1	0	0	2.80735	5.12928	6.02237	1.58496	2	1.58496	0	0	0	4.32193	4.70044	0	4.64386	2.32193	0
B4GALNT3	12.975	9.87805	12.5152	12.6504	12.6466	12.4974	13.2482	13.495	13.4276	12.1768	12.1157	12.3404	12.0818	11.7108	11.7317	12.6113	12.9784	12.7869	12.4126	12.5008	9.25503	11.8392	11.4914	12.0532	12.0974	12.1202	12.7356	10.6175	13.0765	11.8665	12.0934	12.2533	12.3454	12.6709	8.47168	11.1293	12.4471	12.2863	11.851	11.5665	13.4391	10.207	11.2161	11.043	12.0279	10.8242	11.6357	12.263	11.683
BACE1	12.875	11.9965	12.0631	12.412	11.8214	11.9596	11.9256	12.101	11.2842	11.4025	12.2369	12.2027	11.8553	11.9979	13.5655	11.3185	11.0627	12.3802	11.3966	11.1254	10.6092	11.8838	11.9095	12.9697	12.6234	13.009	11.4615	12.8566	12.1482	12.1727	13.0921	13.4149	12.7932	11.8388	11.6978	12.5428	12.2079	11.5684	11.875	11.3934	12.0878	14.5966	12.9011	12.4273	11.7607	12.9071	11.948	11.5807	11.8941
BAIAP2L2	10.8305	8.93958	11.5868	7.59246	11.5906	10.8154	11.4507	10.6129	5.93074	11.5962	11.5474	10.2324	10.7912	10.4409	11.0042	12.4742	6.96578	9.93369	13.2023	12.4818	5.67243	12.0382	11.7694	11.7789	11.6452	11.9589	10.4625	10.8781	9.56605	8.11894	6.18982	9.48985	9.13955	9.1267	9.23362	8.97441	12.2932	12.2049	12.2842	11.9278	11.0175	8.15987	8.13955	8.01681	13.0046	10.3977	9.94398	12.895	10.5934
BANK1	9.20701	9.21917	9.12412	7.91289	8.9542	10.0224	8.98014	9.98868	9.34873	8.57743	9.43254	8.58496	8.82337	9.53722	6.6865	8.0607	10.375	10.8903	10.1774	8.02791	6.06609	7.27612	10.1849	7.97728	7.78136	9.21917	9.45121	8.40939	7.7879	6.37504	6.20945	3.32193	6.37504	10.5953	8.18488	10.2633	9.64566	8.14466	9.46148	8.40088	9.3837	6.64386	7.94251	9.4818	9.27845	7.50779	8.67596	10.021	10.3641
BASP1	11.0802	11.4732	11.9755	11.4615	11.2479	11.9823	10.7789	10.5177	10.9106	9.00562	11.5859	11.0182	11.8588	11.2101	9.81858	10.7607	10.7048	10.0098	10.8611	11.1299	9.8857	10.3253	11.4696	10.933	12.4984	12.7157	10.5897	10.3815	9.85487	8.90689	6.78136	6.65821	9.0607	11.5703	8.98299	11.3055	11.8388	11.744	11.1984	10.7177	10.9936	7.9542	11.8545	11.3264	11.8297	11.7	10.66	12.1154	11.8376
BATF	10.3848	9.11634	9.83447	9.66	9.39232	10.6402	9.51373	11.4242	11.115	9.47371	9.9542	9.52943	9.89936	11.7185	9.35315	10.1319	10.9873	10.2131	11.4221	10.0512	7.2854	8.46761	9.21432	10.2009	10.0498	9.98584	9.68475	5.9542	6.75489	6.84549	5.67243	5.04439	4.52356	10.6573	4.39232	9.24555	9.71596	11.062	10.2761	11.0403	11.4491	4.32193	8.29921	8.04439	10.599	8.66888	9.25267	10.8773	10.3891
BBOX1	7.75489	5.42626	4.24793	6.91886	1.58496	4.9542	6.37504	7.76155	11.733	9.45943	4.70044	7.84549	2.80735	8.99718	7.59246	4.75489	4.64386	6.71425	2.32193	7.49985	2	6.37504	4.39232	6.75489	4.39232	5.20945	5.58496	1.58496	5.97728	2	4.75489	0	0	5.70044	2.32193	6.62936	5.24793	3.45943	5.52356	2.58496	4	6.14975	7.20945	7.60733	2.80735	4.64386	5.9542	6.98868	5.72792
BBOX1-AS1	8.57743	5.49185	6.74147	5.88264	2.58496	6.35755	3.58496	2	8.05528	3	5.67243	1.58496	5.58496	2.58496	2.32193	3.32193	7.09803	1.58496	6.93074	1.58496	1.58496	2.80735	2	8.41363	0	7.70044	5.67243	0	0	0	0	1	0	2.58496	0	5.2854	3.90689	8.40939	3	0	8.27612	0	1	3.80735	5.35755	3	3.58496	8.35755	2.32193
BCAR3	11.4635	13.6863	10.8757	11.06	11.9009	10.8533	10.7048	11.3641	12.1771	10.1357	11.9118	10.8313	10.3869	13.1399	9.4818	10.817	12.0838	10.8826	11.5831	10.5708	8.49586	8.43463	11.4773	11.0196	12.3641	11.8607	12.2201	9.87958	9.21675	9.13443	10.5622	11.7194	10.9381	13.0154	9.39232	10.6618	11.8941	11.4325	10.7168	10.5294	11.5299	9.27845	9.87191	10.3576	11.5684	9.93664	13.1914	11.9589	10.7457
BCAS1	12.8653	9.78953	11.9776	10.5421	11.9578	12.7824	12.25	12.1573	8.7039	11.5584	12.9493	10.9535	10.6644	12.1929	8.91588	13.3786	12.7624	13.0192	14.0489	12.1774	2.58496	9.08481	11.0748	12.6179	10.7549	12.514	13.4319	2.32193	4	8.19967	5.90689	1.58496	0	12.9213	8.51964	10.275	12.062	13.2884	12.0375	12.292	14.0602	6.9542	10.1874	9.74819	11.9876	8.04439	9.05799	14.095	10.5934
BCAS4	9.23362	10.1254	8.67948	9.35535	9.63481	9.64746	8.73471	8.92778	11.4051	9.16993	9.74987	8.91886	9.80574	9.98868	8.49185	9.65105	10.0042	9.08746	9.71768	9.89785	9.38586	9.62022	9.27845	9.10852	9.72962	9.79766	10.2831	9.76155	9.97441	10.5651	10.2372	8.76155	12.4991	9.83447	9.77972	9.07414	10.5971	8.08215	8.98014	9.25739	8.70736	8.16993	8.07146	8.91886	8.80413	8.80735	9.38586	10.0941	10.1787
BCAT1	12.0334	11.6101	11.2015	11.9388	10.3707	11.3674	10.8313	10.5245	10.3197	8.92481	10.9651	11.2515	10.7074	15.0003	12.5341	10.8834	13.2544	10.7074	10.3365	10.8146	7.33985	9.86419	11.811	11.9922	13.1924	13.7112	10.1319	5.88264	6.78136	8.81378	7.56986	6.85798	6.55459	12.7362	9.55842	11.1941	11.6751	11.4089	10.8781	12.1665	10.8439	14.129	12.3435	11.2521	13.0726	12.5214	12.0855	11.2981	11.2426
BCL11B	9.29232	6.12928	9.40939	8.75822	9.18982	9.23122	9.63844	8.47573	7.2384	9.40514	9.53916	10.0941	9.3015	8.12412	7.87036	10.2691	8.96578	9.51767	9.90689	9.1267	8.79442	7.70736	9.70736	8.96	9.07414	7.86419	8.81378	2.58496	5.08746	5.58496	5.42626	5.42626	2.58496	7.09803	3	9.73978	8.24317	9.7211	9.80413	9.20457	9.60733	5.83289	8.73132	9	10.0084	8.36194	8.57365	8.67948	10.1485
BCL2A1	8.76487	8.91588	9.04439	8.10329	6.89482	9.3015	9.83605	7.89482	8.44708	7.58496	7.90689	8.74819	8.98014	7.65105	7.24793	7.99435	7.76818	6.71425	9.10329	9.10852	4.08746	8.15482	8.35755	9.33092	9.19229	9.57365	9.18239	5.75489	5.88264	7.06609	4.39232	4.32193	4.64386	9.31288	3.32193	8.62571	10.8642	9.23601	10.1331	7.53138	8.26209	5.2854	8.26679	8.97728	10.2773	9.94691	8.45943	8.3443	9.76487
BCO1	8.69	5.88264	8.23362	6.24793	9.81538	8.33985	8.03342	8.01681	6.80735	6.49185	8.30378	6.16993	7.44294	8.28077	5.24793	8.54689	6.65821	9.00282	7.96578	7.11894	3.32193	5.93074	8.48784	7.37504	8.5157	6.45943	9.14975	6.89482	6.79442	7.01123	6.45943	6.70044	8.35315	8.02791	7.20945	8.05528	8.56986	8.53528	7.39232	6.75489	8.76155	4.9542	6.02237	5.35755	7.48382	5.9542	8.16491	7.82018	7.60733
BDNF	5.83289	7.5157	6.42626	5.61471	7.96578	6.64386	5.55459	5.67243	6.96578	6.26679	8.08215	7.37504	5.83289	6.2854	6.6865	5.85798	8	5.32193	5.85798	5.42626	3.32193	5.16993	7.18982	5.78136	8.28077	8.90388	6.39232	4.75489	4.64386	4.9542	3.45943	2.80735	2.32193	7.40088	3.16993	6.96578	7.97728	5.83289	5.67243	7.08746	7.05528	5.04439	4.90689	6.35755	6.30378	6.64386	8.73471	6.37504	7.63662
BEAN1	8.49586	8.7211	8.69	9.97154	9.5812	9.95274	8.01681	10.8337	8.40514	7.12928	10.2131	8.43879	8.02791	11.3576	7.12928	9.24793	9.35535	9.76653	9.45121	6.94251	4.64386	9.15735	10.2866	8.81378	11.1105	8.72451	10.4136	6.24793	3.90689	5.58496	3.80735	6.04439	4.58496	10.445	5.32193	7.67243	7.85175	9.73809	6.84549	8.82018	8.11374	4.08746	6.91886	7.88874	9.27845	8.25267	9.61471	9.83131	7.80735
BEGAIN	9.16491	5.16993	5.61471	8.66178	6.72792	7.30378	7.45943	7.02237	4.9542	7.3837	7.41785	7.75489	6.47573	6.78136	9.63844	7.70736	8.43879	7.33985	7.03342	7.97728	6.12928	9.49985	5.80735	9.84862	6.90689	7.47573	6.40939	8.82337	6.32193	6.80735	5.67243	11.3066	6.56986	6.84549	7.39232	6.89482	10.0512	7.35755	8.29462	6.32193	8.71081	10.0182	7.5157	6.59991	7.03342	8.41785	8.41785	7.44294	6.87036
BEND4	3.32193	0	4	3	3.58496	2.58496	4.24793	2	4.85798	2.58496	5.20945	2.80735	5.2854	5.55459	3.16993	1.58496	5.85798	1.58496	5.61471	0	0	3.90689	7.07682	1.58496	3.32193	3.32193	3.16993	1.58496	2	4	1.58496	1	5.75489	4.45943	1	5.88264	3.90689	4.16993	4.52356	4.9542	0	0	3.90689	5.55459	1.58496	0	3.58496	3	6.58496
BEND6	7.36632	7.37504	7.75489	7.10852	7.40088	7.90087	7.33985	7.19967	5.61471	6.85798	7.90689	7.49985	7.7879	7.89482	4.64386	6.30378	7.02237	7.08746	6.55459	7.42626	5.2854	7.21917	8.18488	7.01123	9.01959	9.15987	7.19967	8.04985	4.64386	7.74819	5.72792	5.39232	3.90689	7.20945	6.32193	7.52356	7.12928	8.14466	7.74819	7.81378	5.35755	5.04439	8.15987	8.24793	7.7879	8.26679	6.85798	8.01123	7.88264
BFSP2	4.24793	1.58496	4.24793	3.45943	3.16993	2.58496	3	3.16993	3.70044	3.58496	2	2.32193	0	0	2.32193	1.58496	3.32193	3	4.24793	3.32193	0	4.85798	4.32193	1.58496	2	0	2.32193	1	1	0	0	0	0	3.16993	1.58496	3.58496	0	3.80735	3.80735	2.58496	0	0	2	3.70044	1.58496	0	3.90689	1.58496	5.67243
BGN	16.6359	16.9698	17.2039	16.7934	16.5681	17.4639	16.1695	16.2829	15.8261	14.1432	16.8194	16.4567	15.677	16.575	14.8929	16.2325	15.9892	15.4133	16.8479	17.138	14.8986	16.3027	16.4387	16.2114	16.8538	17.4407	16.3088	13.0458	13.9214	15.1826	13.3803	12.7783	11.5887	16.7141	14.4966	16.5592	16.768	17.1763	16.5705	15.1751	15.0908	12.4291	16.4393	15.9962	16.7263	17.4723	14.9232	16.1484	16.2884
BHLHA15	3.58496	3	0	9.20457	5.24793	3	4.75489	7.02237	4	4.58496	5.52356	7.88874	4.58496	4.24793	8.7879	4.45943	3.45943	6.08746	4.39232	3.80735	3	4.08746	5.72792	9.04985	6.72792	3.58496	4.16993	2	2	6.02237	7.16993	4.08746	6.30378	8.16993	5.80735	7.15987	6.72792	4.32193	4.70044	6.33985	0	10.8727	9.36194	7.16993	4.70044	9.01123	9.62936	3.32193	6.02237
BICDL2	12.3061	10.7591	11.577	11.6013	11.5887	12.5167	11.817	12.9231	11.8734	11.6479	10.6795	10.9564	10.9046	11.8826	12.9194	12.5539	12.8309	12.3359	11.7423	12.792	8.50779	11.0701	11.4173	12.5901	10.8041	12.6124	12.5331	3.16993	7.05528	7.91289	7.85798	9.33985	0	13.3502	7.59991	10.796	11.5746	11.9076	12.0941	11.6702	11.92	11.9851	10.0539	9.26209	11.5073	11.1312	11.041	13.1277	10.4221
BIK	11.0327	9.6987	9.68299	11.1319	9.84235	10.4009	8.92778	9.37504	9.32643	10.9629	11.6733	10.1849	8.65821	11.1793	10.4481	12.2201	10.4041	10.2216	12.4463	12.3971	7.69349	10.5546	9.9542	9.96434	11.188	10.6046	11.7719	7.46761	5.97728	8.84862	6.71425	6.82018	7.69349	10.3309	7.49185	8.98584	11.3939	11.6339	10.4858	10.6733	9.50581	6.39232	8.07146	8.19967	10.1898	8.65821	10.6751	11.2336	9.83605
BIRC3	15.1107	11.6142	12.4745	12.7549	13.3392	12.1737	13.7145	13.6743	15.0156	12.3807	12.5105	13.8784	12.6691	14.7903	11.207	12.5899	12.6032	13.1319	13.2333	12.2488	6.79442	13.9245	12.1036	12.2357	13.1588	13.0091	13.7066	8.25267	8.64024	8.52356	7.86419	7.60733	6.32193	13.172	6.32193	12.7505	15.0825	12.101	13.196	12.7922	12.8922	9.96867	13.0504	13.2441	14.2402	11.4594	13.1796	11.5812	13.1072
BIRC5	10.0526	10.8803	9.34873	9.97154	9.42417	9.13443	10.3219	9.76653	11.2372	9.27845	10.1573	9.55459	8.94837	11.1561	10.1898	9.97011	10.0593	10.352	11.2348	10.275	4.9542	10.5421	9.83131	9.49586	11.294	10.8887	10.7781	6.14975	6	6.45943	5.12928	4.16993	7.96578	10.1085	8.70736	8.43879	12.2222	11.7249	9.90539	10.3287	10.3487	4.64386	8.16491	7.67948	10.9643	9.37938	11.4057	9.6987	10.0498
BIRC7	10.062	12.2067	7.62936	7.45943	5.24793	7.2384	7.90087	10.1421	5.52356	7.16993	9.69349	6.08746	8.55459	7.6865	7	9.70044	6.42626	5.64386	7	8.5812	1	5.55459	7.07682	13.4956	7.01123	8.3443	6.39232	2.32193	3.58496	4.90689	1	0	0	6.55459	2	5.2854	6.02237	9.17493	8.33985	7.09803	2.80735	0	3.90689	5.32193	9.07948	7.56224	5.9542	6.49185	7.24793
BLK	3.58496	3	7.15987	5.39232	7.76818	6.85798	7.64386	4.9542	9.3015	5.90689	7.15987	7.22882	5.64386	8.37938	4.39232	2.58496	8.69349	6.91886	8.83605	4.80735	3.70044	7.48382	8.94837	4.24793	3.70044	3.58496	6.10852	4.80735	2	5.88264	5.24793	3.58496	2	7.17991	1	8.86419	3.45943	6.56986	7.74819	5.20945	2.80735	4.80735	5	8.55459	5.12928	3.90689	6.04439	1.58496	10.973
BLM	8.33092	8.59619	8.91588	8.10329	7.74147	7.9542	8.90087	8.04985	8.82972	7.75489	8.55842	7.12928	7.50779	8.72792	7.2854	9.45943	8.15987	8.58496	8.47573	7.85798	5.70044	8.30378	8.224	8.50383	8.19967	9.02514	8.41363	5.08746	5.97728	5.49185	5.88264	5.35755	6.71425	8.11374	5.32193	7.40939	10.3354	9.73132	8.49985	8.19967	7.52356	5.70044	7.08746	7.39232	8.69349	7.88264	9.75322	7.76155	8.37069
BMP3	8.28077	3	3.32193	5.52356	7.01123	5.42626	5.39232	5.55459	2.58496	5.93074	6.58496	6.79442	10.6411	11.4163	0	4.24793	4.70044	7.59246	4.45943	4.90689	4.90689	4.32193	8.04439	6.45943	5.12928	7.09803	6.04439	0	3.58496	7.59991	2	2.58496	1	8.39232	4.39232	6.93074	5.12928	1.58496	5.80735	9.14211	5.58496	3.80735	7.32193	6.52356	4.58496	5.61471	7.47573	7.67243	5.58496
BMP4	11.3745	11.2521	12.1357	11.1693	11.7736	13.7984	10.5622	11.0154	8.98299	10.9922	12.3597	10.0224	11.914	12.0745	8.8392	12.6511	13.6348	10.9773	11.7385	11.7557	10.8956	8.49185	12.1812	11.9281	12.5486	12	10.4707	5.08746	8.5812	10.196	8.01681	5.9542	7.21917	10.5038	8.51964	11.0688	11.9144	13.7913	11.7104	13.1381	13.2883	8.04439	9.33092	9.15735	13.4251	10.4888	11.8622	12.7196	11.9065
BMP7	7.14975	6.82018	9.98442	7.33985	11.0532	11.8657	6.78136	6.14975	6.40939	8.29002	9.98157	9.54303	8.79766	9.65642	7.24793	10.6935	7.47573	7.46761	7.3837	11.4226	1.58496	6.96578	10.4788	8.85487	7.09803	8.02791	8.17991	9.50383	7.33985	9.04439	2	9.43254	4.16993	8.30834	5.12928	8.39232	6.10852	10.5078	8.62571	10.5078	12.7279	6.83289	7.26679	7.85798	9.45327	10.4115	6.02237	10.1344	8.26209
BMPR1AP2	7.10852	4.08746	5.20945	0	4.52356	3	6.42626	7.49185	6.44294	5.32193	4.52356	6.33985	7.18982	0	0	5.20945	6.6865	6.16993	4.08746	1.58496	0	2	5.58496	3.80735	5.55459	4.85798	6.26679	0	4.52356	4.45943	5.08746	3.80735	6.30378	4.08746	5.39232	5.12928	5.9542	6.33985	3.45943	5.35755	5.80735	6.14975	6.72792	5.85798	4.70044	5.2854	5.9542	5.08746	4.16993
BMS1P1	9.15987	7.24793	9.18735	7.9542	7.30378	9.18735	8.47573	9.03617	7.72792	8.67948	7.54689	8	8.05528	8.45943	7.67948	9.54303	8.06609	8.33092	7.93664	7.84549	6.37504	7.54689	8.49586	9.02791	8.69349	8.44294	8.38802	7.05528	7.29462	7.17991	7.47573	7.56224	7.03342	8.24793	6.65821	8	8.64746	8.3837	8.75822	8.21917	8.62936	7.85798	7.85798	7.65105	8.33985	7.8009	7.83289	7.73471	7.63662
BMS1P15	4.32193	4.45943	2	4.80735	2	3.70044	2.58496	1.58496	3.45943	3	0	4.32193	1.58496	4.58496	3.16993	3.58496	4.52356	4.24793	4.45943	4.39232	2	3.58496	3.58496	3	2	4.85798	3.45943	3.70044	1.58496	2.80735	4.24793	3.45943	0	0	1.58496	1	4.64386	3.16993	4.52356	2.58496	3.45943	0	3.90689	3.16993	3.80735	0	1	4.9542	2.32193
BMS1P2	6.71425	5.67243	6.32193	6.10852	5.83289	6.85798	7.18982	7.37504	5.39232	6.10852	6.80735	5.39232	5.83289	5.67243	0	7.74147	4.80735	6.26679	4.90689	5	3.70044	5.2854	6.6865	6.62936	6.59991	5.64386	5.78136	4.39232	5.39232	4.24793	4.24793	4.16993	3.90689	7.11894	5.04439	5.64386	7.81378	6.47573	6.64386	5.72792	6.26679	6.02237	5.32193	5.67243	6.20945	5	6.20945	6.16993	5.39232
BMS1P4	5.83289	5.32193	5.42626	3.90689	3.16993	4.85798	4.64386	5.2854	4.16993	4.9542	3.16993	4.52356	4.64386	3.32193	5.08746	5.16993	3	4.58496	3.58496	4.52356	1.58496	2	4	4.85798	5.04439	4.45943	4.70044	3.70044	3.45943	3.45943	3.32193	4.08746	4	4.32193	3.90689	4.45943	5.9542	5.49185	4.85798	4.16993	4.08746	3.58496	3.32193	4.52356	3.80735	5.39232	4.08746	4.64386	5.16993
BNC2	9.15482	10.3891	10.6768	9.87498	10.7789	10.2935	9.5157	9.05257	9.19476	7.59246	10.4949	9.93369	11.7969	10.3174	7.35755	9.21189	9.85953	8.8392	9.24555	9.28309	6.24793	9.03892	11.1306	9.27612	10.9469	11.6631	9.33539	6.44294	6.75489	8.54303	4.80735	5.12928	3.90689	10.0728	7.72792	10.2784	9.80574	10.6384	10.0265	10.8186	9.48985	7.18982	10.9614	9.93074	10.2819	10.444	9.18735	10.0861	10.0607
BNIP3	12.1111	11.5774	9.13186	11.4909	9.35755	10.6193	10.0526	10.3083	11.7595	10.7211	10.5575	11.2473	10.363	12.4551	14.1871	10.1611	9.10066	11.1376	9.04712	10.224	13.3218	12.437	10.058	11.944	10.314	11.2825	10.2119	12.2113	10.4818	10.8834	12.782	12.1768	12.0447	11.2963	11.8138	10.8933	12.7349	10.9204	10.8194	9.85175	9.76155	13.088	11.6587	10.9651	12.0025	12.1491	10.8711	9.4818	10.6519
BNIP3P1	2.32193	2.58496	0	3	1.58496	2.58496	0	4.24793	2.58496	2	0	2.80735	2.32193	2.58496	2.32193	0	0	0	2.32193	0	3.58496	2.80735	2.32193	3	3.32193	2.80735	2	1	1	0	4.08746	2.58496	1.58496	0	1.58496	0	0	2.80735	0	3.45943	1.58496	3.58496	3.45943	2	4.32193	0	2.80735	0	3.45943
BPI	6.44294	6.64386	4.64386	3.90689	5.88264	4.45943	6.2854	5.97728	7.77479	4.80735	6.08746	6.04439	6.32193	6.02237	4.39232	4.16993	5.42626	4.58496	6.79442	7.44294	3.32193	4.64386	3.70044	5.39232	5.55459	5.97728	4.32193	1.58496	2	4.64386	3.32193	2	0	5.12928	2	6.08746	6.16993	5.35755	6.9542	4	1.58496	2.58496	5.39232	6.02237	6.08746	5.12928	4.90689	4.85798	5.08746
BPIFB1	7.16993	9.09276	11.368	4.64386	8.29002	10.4979	10.8719	7.56224	1.58496	9.00843	8.52356	5.45943	12.4328	6.78136	9.58496	9.81218	9.56224	10.5774	12.6152	9.62205	1.58496	7.86419	10.421	3.80735	5.16993	8.00562	5.20945	0	1	1	3.45943	0	0	8.05528	0	9.96145	5.49185	6.20945	10.6092	10.9787	11.0888	2.58496	9.00282	5.80735	12.5006	11.0795	3.45943	11.2479	7.66534
BRD7P3	1.58496	0	2	0	0	1.58496	0	1.58496	0	1	0	2.32193	0	0	0	1.58496	1	0	1.58496	0	0	0	2	0	2	0	1	0	0	1	0	1.58496	0	1.58496	0	0	0	0	0	0	0	2	0	0	0	0	0	0	0
BRD9P2	1.58496	0	0	0	0	2.58496	0	0	0	2	0	0	1.58496	0	0	1.58496	0	1.58496	0	0	1	1.58496	2	0	1.58496	0	0	0	1	1	2	2.58496	4.08746	0	2.32193	2.32193	0	4.16993	3	0	1	2.58496	2.32193	0	0	0	0	0	0
BRI3P1	0	0	0	0	1.58496	0	0	2	1	0	0	0	0	0	0	2	0	1.58496	0	0	0	0	0	0	0	0	0	0	0	0	0	1	0	0	0	1	0	0	0	0	0	0	1	1	0	0	0	0	0
BRINP1	7.53916	5.16993	6.56986	6.24793	3.80735	6.50779	4.70044	5.58496	2.58496	7.37504	6.74147	5.32193	5.80735	5.67243	4.90689	5.90689	4.64386	5.9542	5.61471	6.89482	10.5068	4.32193	6.45943	6.42626	7.12928	7.59246	6.20945	12.5152	7.24793	8.62936	6.47573	5.2854	9.91737	5.9542	8.26209	6.80735	5.70044	6.2854	7.25739	4.85798	6.32193	3.80735	6.79442	5.58496	6.50779	7.06609	5.64386	4.64386	5.45943
BRINP3	2.32193	1.58496	5.42626	4.64386	4.08746	2.58496	4.16993	3.32193	2.32193	3.45943	3.90689	3	4	3.32193	0	2	3.80735	4.39232	3.32193	4.39232	5.16993	1.58496	3.80735	0	5.32193	2.80735	3	1.58496	1	2.32193	1	0	0	0	1	5.78136	0	4.58496	3.70044	3.70044	1	2.58496	3.58496	4.16993	0	0	4.16993	0	4.58496
BRSK2	6.94251	5.70044	4.80735	9.3015	5.70044	5.04439	7.72792	7.97154	4.80735	7.90689	7.54689	7.79442	7.34873	5.90689	11.5821	5.83289	4.08746	7.67948	5.61471	8.26679	9.19967	7.32193	6	10.6073	7.67243	7.05528	6.98868	9.86573	6.64386	9.65821	9.71253	11.4424	9.71939	7.40088	8.43463	8.65464	6.30378	3.80735	8.91588	7.08746	3.16993	12.7867	8.80413	7.55459	5.9542	10.3298	9.03067	4.9542	7.09803
BST1	10.4419	8.99718	9.49586	9.01681	9.55075	9.98299	9.2384	9.70217	8.12412	7.15987	9.21432	8.83289	8.81057	9.49185	8.03342	9.51175	9.37287	9.83131	9.79279	9.3837	7.3837	7.66534	10.1163	8.77149	9.16993	10.4676	9.70736	6.75489	5.52356	9.53528	6.06609	5.80735	6.2854	10.6502	6.96578	9.23362	10.0741	9.82018	10.1497	7.96578	9.58308	5.70044	9.15228	8.62571	9.46964	9.39446	8.47573	9.68124	9.43671
BST2	14.8376	14.3136	13.6794	12.1128	12.3526	13.625	13.3358	11.7789	12.3982	12.1056	13.3977	12.7093	12.4445	13.2095	12.6264	13.0429	15.4888	14.2027	12.3971	14.6257	10.2644	11.9414	12.4391	12.9968	14.8735	13.4381	14.2502	9.85019	10.9381	11.7262	9.87036	9.5157	8.54689	12.6034	9.20945	12.5927	14.3805	13.0715	14.5467	11.0741	14.9656	10.6944	12.4038	11.8281	13.5816	12.6618	13.8128	13.8534	14.3172
BTBD11	7.12928	7.08746	8.01681	8.224	7.06609	8.29921	7.40088	7.08746	9.70908	7.49185	8.66888	8.13955	7.57743	8.45943	6.12928	5.97728	6.59991	6.97728	8.53916	7.97728	6.24793	7.87036	9.18982	7.21917	11	7.75489	9.04985	10.9986	9.6865	10.6715	12.5299	4.08746	14.829	6.55459	10.4909	7.45121	7.67243	8.09276	7.42626	6.47573	8.93074	6.39232	7.85175	7.93664	8.70736	6.42626	6.44294	8.82337	8.37069
BTBD16	7.2384	4.24793	7.24793	5.61471	5.90689	6.22882	6.20945	7.62205	3.70044	6.82018	7.15987	6.16993	6.56986	5.39232	6.12928	8.23362	11.6294	6.91886	6.30378	7.39232	3.90689	7.53138	5.97728	8.13955	6.61471	6.50779	8.19967	4.16993	2.80735	4.52356	1.58496	3	3.80735	4.52356	4.70044	7.2854	8.77479	5.72792	6.52356	8.27146	5.80735	3.16993	5.12928	5	9.35535	7.09803	7.10852	6.44294	4.80735
BTBD6P1	0	0	3.70044	2	1.58496	0	0	0	0	0	2.80735	1.58496	1.58496	0	0	0	2.32193	0	3.90689	0	0	1.58496	3	0	0	0	1	0	0	0	0	0	0	0	0	3.70044	0	0	0	1	0	0	0	2.80735	0	0	0	0	4.45943
BTG2	13.1074	10.6582	13.4206	12.7196	12.3603	13.3137	12.9365	13.0881	11.1408	13.9022	11.9222	14.6393	13.5927	11.9473	14.4475	13.8627	11.9546	12.545	13.2497	13.7551	12.1376	12.0393	12.5073	12.6511	12.5994	13.7391	11.8416	11.5396	11.8364	13.7264	12.5292	13.0481	11.6239	12.8482	10.9218	13.8077	12.6202	12.7307	13.6242	12.7859	12.339	13.1188	12.8652	13.1738	12.8188	13.86	12.3069	11.2986	12.7151
BTK	9.55651	8.43463	8.77149	9.33985	8.37938	9.63118	9.83605	9.04439	9.10591	7.97728	8.99435	9.66711	9.65821	9.03617	8.29921	7.76818	9.06609	8.30834	9.47168	9.33985	4.9542	8.12928	9.82972	9.36413	9.43463	9.04439	8.38802	5.9542	7.12928	7.40088	6.08746	5.90689	4.9542	8.62571	5.97728	9.97585	6.72792	8.93664	9.85643	8.12412	8.56224	6.75489	10.2336	9.85331	8.80413	10.0251	9.55459	8.48382	10.5934
BTLA	6.61471	3.58496	4.9542	6.24793	4.75489	4.24793	6.70044	5.04439	7.11894	4.24793	6.18982	7.2384	6.35755	6.02237	2.32193	3.58496	6.65821	3.80735	6.24793	4.80735	4.52356	5.93074	7.2854	5.08746	5	4	5.39232	0	4.16993	5.90689	4	3.45943	2.80735	4.90689	3.90689	7.59246	4.16993	5.08746	6.98868	4.45943	3	2.58496	6.47573	7.70736	5.55459	3.45943	5.9542	4.16993	8.84235
BTN1A1	1.58496	1.58496	4	4.45943	0	3	2	2.58496	2.32193	2.32193	0	3	4.16993	4.24793	2.32193	2.58496	2	3.70044	3.32193	2.32193	1.58496	0	3.70044	2.80735	0	2.32193	3.45943	1	1.58496	2.80735	1	2.58496	0	2	0	1.58496	0	1.58496	2	2.80735	1.58496	0	1	2	2.32193	2	1	1.58496	4.70044
BTNL3	9.3443	2.58496	0	3	7.86419	5.49185	7.80735	0	0	8.68299	7.89482	6	8.47978	7.62205	0	1.58496	3	8.20457	9.35535	9.06609	1.58496	1.58496	11.9651	9.57175	2	9.50383	5.04439	0	2.80735	0	2.58496	2.32193	1	1.58496	0	0	0	9.18488	1.58496	5.49185	5.83289	4.45943	0	2.32193	8.20945	0	0	5.83289	0
BTNL8	11.6587	2.58496	9.16491	5.70044	9.98584	7.5157	8.91289	9.49785	5.49185	9.70217	9.05799	7.2384	9.24079	7.2854	7.62205	10.6211	7.50779	10.2167	10.8178	10.865	1.58496	7.62936	12.3761	9.82814	3.90689	9.61839	6.32193	2	3.70044	3	4.16993	1	0	4.32193	0	7.40088	6.35755	8.59991	10.1497	6.2854	12.3029	6.44294	8.69	7.03342	9.80252	5	3.58496	8.01123	9.27146
BTNL9	8.94837	5.16993	10.2726	8.59991	9.4818	8.37069	8.49586	10.3912	7.97154	9.03617	8.9629	8.47573	8.72792	8.28077	9.4818	9.37721	9.12928	9.10066	9.56415	9.52356	7.65105	7.39232	7.18982	8.03342	8.5812	9.783	8.16993	8.58871	10.4767	10.9513	9.10066	8.71425	9.2854	6.67243	8.02237	8.3443	6.62936	8.45943	10.1624	8.56605	8.76487	10.4398	7.90087	8.03342	8.79766	7.63662	7.80735	7.76155	9.0607
BUB1	10.2444	10.196	10.2408	9.48583	8.76155	9.26444	10.3219	9.40727	10.0661	9.1472	9.42626	8.90689	8.57365	10.6138	7.87036	10.4147	10.3859	10.4388	9.67066	8.64746	4.32193	9.36851	9.26209	8.8392	10.4788	10.1911	9.64024	4.52356	5.58496	6.10852	4.64386	3.90689	7.77479	9.82018	7.84549	7.84549	11.0828	10.6891	9.43463	9.79928	10.3242	5.45943	8.27146	8	10.544	9.21675	11.0492	9.8009	9.81218
BUB1B	10.0334	9.81538	9.86728	9.15482	8.70736	8.58496	9.80896	8.36632	10.0196	9.17243	9.69697	8.79116	7.89482	10.3729	7.65105	10.6821	9.54496	9.15987	9.69	8.88874	5.55459	9.14975	9.1267	9.07414	10.1408	10.3026	9.71081	7.24793	6.32193	5.61471	5.16993	4.58496	7.54689	9.24555	7.6865	7.77479	10.7665	10.2384	9.18735	9.51175	10.1935	5.35755	7.56224	7.49985	10.3945	9.01123	10.9248	9.82814	9.55075
BX088651.4	3.70044	0	5.9542	5.88264	5.70044	3.70044	5.35755	6.42626	6.44294	5.2854	6.58496	3.32193	5.80735	6.45943	5.52356	5.16993	0	6.35755	0	5.58496	7.20945	5.32193	5.67243	5.32193	4.52356	3.32193	2.32193	5.61471	5.72792	4.80735	6.02237	5.85798	0	5.04439	0	4.9542	4.9542	3.80735	5.20945	4.16993	3.90689	5.70044	4.70044	3.32193	4	5.39232	3.32193	4.52356	5
BX284668.2	4.75489	2.32193	6.20945	5.88264	3.16993	3.70044	5.08746	4.58496	2.58496	3.80735	3.16993	4.39232	5.75489	4.24793	4.39232	3.90689	2.32193	5.88264	3	2.32193	5.93074	2.80735	7.15987	6.30378	4.90689	3.80735	4.58496	6.12928	6.10852	7.2384	7.74819	7.12928	5.35755	4.45943	5.83289	5.08746	4.16993	3.16993	4.9542	5.16993	3.80735	7.85798	5.55459	4.75489	3.80735	4.16993	5.64386	0	5
BX470102.1	9.25974	7.24793	10.0098	7.20945	6.72792	9.75154	8.11374	9.48985	5.67243	9.30606	7.12928	7.14975	6.06609	8.5812	7.20945	9.79928	6.24793	7.42626	7.74819	8.11374	3.45943	5.78136	6.52356	8.56224	6.74147	9.98157	7.74147	5.67243	2	3	0	4.45943	0	8.36632	3.45943	5.58496	8.86109	6.47573	8.03892	7.34873	6.08746	2	4.08746	4	6.33985	7.47573	3.90689	6.90689	5.24793
BX664727.3	5.42626	3.32193	4.45943	4.64386	5.42626	3.70044	4.58496	5.04439	3.80735	6.10852	4.52356	5.72792	3.32193	5.04439	3.16993	4.90689	4	4.08746	4.24793	5.42626	5.88264	3.80735	5.04439	5.55459	1.58496	4.58496	3.70044	6.33985	5.67243	4.85798	6.20945	4	6.75489	4.24793	5.93074	4.16993	5.24793	1.58496	5.2854	4.52356	5.16993	3.80735	4.80735	4.58496	4.16993	4.80735	4.16993	3.80735	4.90689
BX679664.3	6.18982	5.24793	3.32193	6.9542	5.61471	5.04439	4.85798	5.90689	6.94251	5.93074	5.58496	5.78136	5.12928	5.80735	8.16491	5.78136	4.85798	5.78136	6.52356	6.37504	6.33985	7.16993	5.90689	6.42626	7.06609	6.59991	4.9542	5.16993	5.04439	6	5.80735	5.24793	5.55459	6.78136	3.32193	4.90689	5.78136	4	6.42626	5.78136	4.16993	7.33985	5.42626	5.16993	3.16993	5.39232	5.90689	6.40939	4.80735
BX842568.3	0	0	0	3	0	0	1	2	0	1.58496	0	0	0	0	2.32193	1.58496	0	0	0	0	3.80735	1.58496	0	2.32193	0	1.58496	0	1.58496	3.32193	4.70044	2.32193	0	2	0	3.16993	0	0	0	0	0	0	2	1.58496	0	0	0	0	0	0
C10orf55	7.74147	8.84862	7.09803	6.18982	5.45943	7.07682	5.42626	6.76818	8.35755	5.08746	6.58496	5.24793	5.35755	6.37504	2.32193	7.31288	6.6865	5.55459	6.44294	5.58496	1.58496	4.52356	6.06609	6.56986	8.14466	7.65105	6.91886	2	3.90689	3.70044	2.32193	2.32193	1	7.6865	3.90689	5.12928	7.02237	5.85798	6.14975	5.80735	4.58496	0	4.58496	4.45943	6.88264	6.53916	6.70044	7.3837	5.32193
C10orf62	3	0	3.70044	3.45943	0	1.58496	1.58496	3.70044	2.58496	3.45943	0	2.32193	0	0	2.32193	1.58496	0	3.45943	0	3.80735	2	3.16993	1	2.32193	1.58496	0	0	0	2.58496	3.16993	1	1.58496	1.58496	0	3.16993	0	0	0	1.58496	1	0	3.80735	1	2	0	2	1	0	0
C11orf16	2.32193	2.58496	2	2	2	1.58496	3.32193	3.16993	1	3.16993	0	1.58496	1.58496	0	2.32193	1.58496	0	3	0	3.80735	6.93074	1.58496	5.49185	1.58496	2.80735	2.80735	2	3.45943	3.70044	3.32193	0	1.58496	8.31741	2.58496	0	1	0	1.58496	2.58496	0	1.58496	2	0	1.58496	2.32193	4.16993	1.58496	0	3.90689
C11orf53	8.0607	4.32193	7.09803	6.10852	6.72792	8.27612	7.46761	8.64024	3.32193	8.69349	8.26209	8.79766	6.59991	4.80735	7.89482	9.71253	7.20945	7.40088	9.54689	8.6865	1	8.03892	5.90689	8.34873	6.04439	5.75489	7.90689	0	6.67243	0	5.83289	6.37504	1	5.45943	1.58496	6.76818	10.0098	7.56224	8.30834	5.70044	8.54303	5.83289	7.60733	5.80735	5.78136	5.2854	3.70044	8.41363	7.20945
C11orf86	9.59432	6.30378	4	4.45943	6.61471	3	8.14466	5.2854	1.58496	8.49185	3.16993	4.64386	5.35755	10.1536	6.37504	8.49985	8.07146	10.3004	5.80735	8.12412	0	2.58496	11.4351	9.08481	6.70044	10.1861	7.74147	0	1	0	0	0	0	4.32193	0	4.58496	8.37938	4.90689	5.67243	4.45943	9.83131	0	4.45943	6.22882	8.82655	4.16993	1	7.22882	7.79442
C12orf56	6.50779	7.83289	6.14975	6.44294	2	4.45943	2.32193	7.20945	5.12928	2	7.74819	4.32193	1.58496	5.55459	2.32193	7.66534	4.64386	2.58496	7.82655	5.42626	1.58496	2	2.58496	3	6.04439	6.62936	2.80735	3.16993	2.58496	2	3.32193	1.58496	1	4.80735	0	5.24793	3.45943	0	1.58496	4.24793	2.58496	2.58496	2.32193	4.64386	5.90689	2	5.12928	4.39232	3.70044
C12orf71	0	1.58496	2	2	2	1.58496	2	2.58496	3.80735	0	2	1.58496	0	0	0	2	1	0	1.58496	1.58496	0	0	2	0	2.58496	2.80735	2	1	2	1	1	1.58496	2	0	0	0	0	0	3.16993	2	0	0	1	1	0	2	1.58496	0	1.58496
C15orf48	13.3062	14.1902	11.7707	11.9259	10.8696	11.5661	12.3625	12.4328	12.6154	11.6248	14.3706	10.5831	9.83605	10.2324	10.888	13.2105	12.2267	12.454	13.1298	14.2009	1.58496	11.1485	11.1978	12.9267	11.1749	11.8281	13.5051	7.67948	10.9679	8.93074	12.2845	7.54689	11.6013	14.8838	8.37504	10.0265	13.8697	10.8688	11.388	12.0213	10.5906	7.70044	10.6537	9.89178	12.2464	12.6232	13.5788	11.623	10.5265
C16orf54	9.17742	9.21432	7.75489	7.9542	7.10852	9.67596	8.47978	6.32193	11.3815	6.20945	7.90689	8.29921	8.78463	11.2234	6.84549	6.10852	8.12928	6.85798	8.17991	7.02237	4.90689	6.55459	9.08746	10.5793	9.46557	8.64386	7.59246	9.21917	8.40088	7.46761	11.1774	8.47978	3.32193	9.47371	10.1344	10.3696	6.10852	7.46761	8.27146	6.93074	5.97728	5.83289	8.77479	8.90989	6.98868	7.70736	8.12412	6.12928	9.67066
C16orf74	6.9542	8.39232	7.5157	8.57365	6.2854	7.25739	5.80735	4.75489	12.4307	6.30378	9.61839	7.74819	7.22882	10.9151	7.2854	8.49985	7.7211	7.3837	7.32193	6.37504	8.10329	6.58496	8.09276	7.2854	9.42626	7.62205	7.93664	7.07682	4.75489	5.35755	3.45943	2.58496	1	9.17493	2.32193	7.41785	8.97154	7.8009	5.55459	7.45121	5.80735	5.90689	5.2854	6.32193	7.71425	6.83289	8.53528	8.02237	7.92481
C16orf96	3.70044	3	0	4.80735	1.58496	0	3.80735	2.80735	2.80735	3.80735	3.16993	4.16993	3.58496	2.58496	4.08746	0	1	3.45943	3	3	3.32193	3.16993	3.16993	3.58496	2.58496	3.32193	3	6.18982	4.45943	5.85798	5.24793	3.32193	4.24793	2.80735	3.90689	4.52356	2	3.45943	3.80735	2.32193	2.32193	5.55459	4.45943	3.58496	1.58496	3.90689	3.32193	0	3.16993
C17orf99	5.08746	5.42626	4	3.45943	2.80735	3.32193	3.16993	3.32193	3.90689	2.32193	5	3.80735	3.80735	3.32193	3.16993	2.80735	2.32193	1.58496	4.08746	3	0	1.58496	4.16993	3.80735	3.32193	5.12928	2	1	1	1	0	1.58496	0	4.9542	0	4.52356	3.90689	2.32193	3.70044	3.90689	2.58496	2	1	1	3.45943	2	3	3.58496	3.70044
C1orf195	0	0	0	0	1.58496	0	1	1.58496	2	2	0	0	0	0	0	1.58496	0	2	0	0	0	0	0	0	1.58496	0	0	0	0	1.58496	0	0	0	2.80735	0	1	0	0	2	1.58496	1.58496	0	0	0	0	3	0	1.58496	0
C1orf94	3.58496	0	2.80735	3.45943	1.58496	1.58496	3.80735	4.16993	0	2.80735	2	4.32193	1.58496	0	4.08746	2.80735	1	4	3.32193	3.32193	0	1.58496	2	3.80735	4.75489	1.58496	4.16993	2.58496	2	1.58496	0	0	0	2.58496	0	0	4.64386	0	0	2	0	0	2.32193	3.45943	4.16993	2	1.58496	1.58496	1.58496
C1QA	13.3853	13.5513	12.8876	13.4149	11.7108	13.8848	14.3394	12.7324	12.6445	11.9392	12.5718	13.7337	13.7121	12.8578	13.2053	12.9952	11.3146	12.2883	13.3004	14.3182	10.9447	11.8619	13.1464	13.9413	13.9306	13.5483	12.3163	12.2467	11.4635	12.0536	8.97728	11.3371	9.1267	12.3066	10.2574	12.7686	11.5108	12.9341	14.2186	12.1898	13.2541	10.8329	13.9022	13.2889	13.643	14.0778	14.3808	12.4702	14.7544
C1QB	13.1751	13.4558	12.6436	13.48	11.6448	13.6839	14.6126	13.2273	12.7822	11.8086	12.5425	13.8274	13.9872	12.81	13.1802	12.9979	10.978	12.535	13.2513	14.5547	10.9084	11.3832	13.1951	13.9377	14.0981	13.3502	12.1089	12.0011	11.5147	12.1839	8.75489	11.1402	9.2738	12.2363	10.7871	12.8015	11.1383	12.7071	14.2251	12.4281	13.775	11.1202	14.395	13.8152	13.4631	13.9616	14.5107	12.7642	14.6225
C1QC	13.0624	13.3006	12.4666	13.3373	11.4696	13.3419	14.2559	13.0387	12.4628	11.3548	12.1478	13.6099	13.6824	12.4362	12.4939	12.7043	10.7305	12.3731	12.7368	13.9876	10.5971	11.144	13.0783	13.5882	13.792	13.5344	11.9207	11.6348	11.1085	11.9451	8.88264	10.8486	9.16491	12.4515	10.6375	12.3737	11.007	12.8252	13.9281	11.9958	13.1699	11.058	14.2537	13.562	13.2272	13.6928	14.2068	12.6101	14.147
C1QTNF3	9.89633	11.2998	12.6443	10.5999	11.5774	12.2461	9.49185	9.91886	10.3343	8.70736	12.2732	9.88417	10.5167	12.2612	8.93958	10.4737	11.7385	9.65284	8.73132	11.5479	8.98014	9.53722	13.1614	10.4594	12.1898	13.4175	10.4378	7.46761	8.00562	8.97154	8.90689	8.30834	8.53916	11.4944	8.9571	10.0539	10.7065	11.4712	10.6528	10.6751	8.88874	7.7879	10.1649	10.2491	11.1254	11.6257	9.27612	11.9407	10.9076
C1QTNF5	12.7052	11.8765	13.2421	12.7442	12.5275	13.1159	11.6715	12.0904	10.9915	10.6821	13.0843	12.2586	11.8142	12.5696	12.617	11.8777	12.0617	12.0934	12.6048	13.7289	10.3542	12.6314	12.8834	12.7364	13.4306	13.7014	12.3026	10.544	10.6573	11.3174	9.23122	9.32867	8.0607	12.4176	9.82972	11.8435	12.4152	13.1986	12.891	12.6004	11.7928	10.2396	12.2547	11.6931	12.7205	13.1467	11.526	12.7292	12.6094
C2	13.1561	11.8704	10.7599	11.1364	10.9527	11.8376	12.6952	10.6239	10.4988	9.42206	10.7398	11.0681	12.0573	10.9189	9.74483	10.4136	10.4019	12.4988	11.3971	11.2726	8.36632	10.7985	11.3669	10.9211	12.1131	11.3083	10.255	8.81378	9.31967	8.97154	6.75489	8.12928	5.75489	10.722	8.91588	10.9241	10.851	11.6434	12.2621	10.2046	11.058	8.0607	11.3982	10.8033	12.3032	11.703	12.2207	10.8634	12.391
C20orf85	3	2.32193	2	0	2	1.58496	2.58496	1.58496	1.58496	1	0	1.58496	1.58496	3.90689	0	2.80735	3.45943	2.58496	0	2.32193	7.25739	0	9.06878	2.80735	5.35755	6.42626	7.01123	0	2	0	0	0	0	2	1	2.32193	0	5.35755	1.58496	0	2.58496	2.58496	1	0	0	0	1	1.58496	6.75489
C2CD4B	10.5255	7.71425	7.67243	10.5971	6.24793	9.3837	8.08746	9.18982	4	8.94251	8.62936	10.0941	7.34873	8.33985	12.4587	6.85798	6.26679	8.97441	8.89785	8.83605	8.53916	7.27612	7.61471	10.0607	8.73471	9.9571	7.44294	8.48382	9.54303	9.66888	11.4848	11.0355	2.58496	8.87344	8.53528	9.08215	10.9061	6.20945	9.31288	7.33092	6.56986	12.0276	8.62205	8.20945	7.96578	11.0147	9.99718	7.74819	7.63662
C2orf66	3.58496	0	2	2	2	3.90689	3	2.80735	2.32193	3.32193	2.80735	3.32193	3.16993	0	0	2	2.32193	3	1.58496	1.58496	3.90689	3.90689	2.32193	3.32193	3.58496	0	1	1.58496	5.20945	3.32193	4.08746	3.80735	3.70044	1.58496	2.58496	3.70044	0	2.80735	3.16993	2	2	3.16993	2.58496	2.58496	4.16993	2	0	2.32193	3.16993
C2orf91	4.85798	4.32193	3.32193	0	3.80735	4.45943	3.58496	4.24793	2	1.58496	4.32193	3.58496	2.32193	0	0	4.75489	3.70044	3.80735	4.80735	4.39232	1.58496	0	4.52356	4	2.58496	2.32193	5.85798	3.58496	2	3	1	7.98868	0	3.16993	6.45943	4.24793	7.15987	4.16993	3.80735	0	1	0	2.80735	2	4.70044	3	1.58496	3.80735	2.32193
C2orf92	6.97728	5.80735	6.89482	5.52356	6.08746	6.53916	6.45943	5.49185	6.75489	6.56986	5.88264	6.62936	5.64386	6.2854	5.9542	6.78136	6.40939	5.78136	5.04439	5.49185	4.45943	6.42626	6.16993	6.91886	5.42626	6.56986	6.06609	6.16993	6.67243	6.80735	5.83289	5.97728	4.24793	6.12928	4.39232	6.37504	5.70044	6.56986	7.49185	5.49185	4.9542	5.83289	4.39232	5.16993	6.20945	5.80735	4.16993	6	6.39232
C3orf70	7.64386	8.03892	9.44087	8.51964	8.09803	8.67948	8.12412	8.15482	6.40939	7.59991	9.52356	8.10852	11.9509	9.40727	7.16993	6.97728	8.26679	8.21432	9.52943	8.88874	6.53916	8.01123	9.83131	8.10329	9.06878	9.67948	7.90689	8.90087	6.9542	8.62936	7.08746	7.57743	7.2854	8.25739	6.67243	8.45121	7.67243	8.66888	8.60733	10.6165	7.59991	6.93074	8.40939	8.49586	8.00562	9.35094	7.01123	7.91289	8.11894
C3orf80	8.11894	9.2854	8.8009	8.61102	7.07682	8.17991	8.09276	7.25739	7.76155	6.62936	8.85487	7.49985	7.75489	7.6865	5.08746	8.42626	7.14975	7	8.37069	8.41363	4.52356	8.32643	9.17991	7.82655	9.33316	9.00843	8.14466	5.80735	9.86882	7.15987	8.12928	5.83289	9.63481	7.93664	6.04439	7.65821	7.40939	8.93664	8.81378	7.8009	6.50779	5.55459	8.63662	8.12928	9	10.2192	7.98299	7.87652	7.60733
C3P1	0	0	4.9542	0	0	0	2.32193	1.58496	0	1	2	0	2.32193	0	0	0	3.45943	3	0	0	1	2	0	0	3.16993	0	0	1	0	0	0	0	0	0	0	0	0	2.80735	3.45943	1.58496	0	0	0	1	4.45943	5.12928	0	0	0
C5	8.56224	6.64386	8.45943	9.07414	7.97728	8.43045	8.58496	9.26679	10.1861	7.82655	8.09803	8.95128	8.08746	8.18982	10.4564	8.81698	8.35315	8.11374	7.55459	8.16993	12.4939	11.4435	7.89482	9.1472	8.49185	8.60363	8.30834	8.70736	10.5498	9.00282	8.17493	8.05528	7.91886	8.19476	10.4189	8.65105	8.69349	7.90087	8.30378	6.9542	9.26679	11.6248	9.37504	8.23362	7.43463	8.73809	8.41363	7.59991	8.41785
C5orf46	8.90689	7.82018	9.64024	9.68475	6.82018	8.8392	7.88874	8.64024	8.58496	6.08746	7.96	8.71768	5.52356	10.769	7.04439	8.33092	6.76818	6.88264	7.12928	7.70044	1	9.12928	6.16993	8.35755	7.45121	10.0265	8.75489	1.58496	3.16993	1	1	0	0	8.71081	6.10852	6.18982	9.67596	9.47978	7.14975	4.45943	6.42626	2.58496	6.22882	8.21917	8.633	8.09803	6.04439	7.62936	7.53138
C6orf15	0	9.40301	4.80735	6.64386	4.80735	7.81378	3.16993	5.16993	5.83289	4.16993	8.30378	1.58496	3.32193	5.90689	5.08746	8.85487	4.52356	3.45943	12.4617	2.32193	1.58496	2.58496	8.65105	5.32193	5.12928	6.62936	3	0	1	0	0	0	0	6.33985	0	8.46352	0	6.40939	2	11.9676	1.58496	0	3.58496	8.65464	6.83289	4.39232	1.58496	8.41363	7.53138
C6orf201	3.32193	0	2.80735	0	3.16993	2.58496	4	2.58496	2.32193	4.16993	0	3.32193	3.32193	0	0	1.58496	0	1.58496	4.45943	2.32193	3.45943	2	3	4	4.24793	2.80735	2	0	3.32193	3.32193	1.58496	3.32193	3.32193	3.45943	3.32193	2	4.64386	0	3.16993	4.08746	2	4.9542	3.45943	2.58496	4.32193	0	1.58496	2.32193	2.32193
C6orf223	12.7465	9.37287	9.00282	10.2889	8.33092	11.4661	9.09276	9.74651	8.12412	9.53916	10.568	9.00562	9.99577	7.91886	8.07682	13.1399	9.50978	11.2125	11.1228	11.8727	6.91886	11.1997	8.90087	9.60918	9.48382	9.17742	11.0437	4.58496	5.24793	3.80735	3.90689	3.90689	0	8.40088	1.58496	8.39232	11.3756	12.2697	9.55651	8.22882	10.7952	7.45121	6.56986	7.40088	11.2597	7.27612	7.74147	9.68825	8.72792
C6orf58	3.90689	4.32193	0	4.16993	0	2.58496	3.32193	0	0	3.70044	3.90689	0	1.58496	3.90689	8.45943	1.58496	0	2	4.9542	5.70044	8.93958	5.9542	14.1095	7.14975	3.16993	0	0	3.16993	2.32193	3.32193	1.58496	17.4018	2.58496	5.52356	2.80735	7.98868	2	2.80735	3.80735	12.2958	2	3.80735	4.90689	2.80735	1.58496	6.78136	4.39232	0	1.58496
C7orf57	5.55459	4.45943	4.45943	2	4.75489	3.70044	4.16993	3.70044	7.03342	2	3.16993	2.80735	3.32193	4.58496	0	3.16993	4.52356	4.08746	2.32193	1.58496	8.39232	0	7.42626	6.49185	5.24793	4.32193	6.62936	1	5.32193	8.57365	2.58496	2	7.47573	4.64386	6.61471	3.16993	5.12928	6.93074	3.16993	4.39232	6.78136	0	3.32193	1.58496	2.32193	0	3.32193	2.80735	6.49185
C8B	7.14975	4.58496	2.80735	6.49185	2.58496	7.56986	5.20945	5.39232	3.32193	3.70044	3.58496	6.37504	2.80735	3.32193	4.39232	2	5.35755	5.83289	1.58496	2.32193	7.56986	7.34873	3.70044	5.61471	5.04439	4.32193	5.88264	3	9.52552	8.80413	4.85798	1	6.75489	6.67243	10.3061	3.16993	8.15987	0	4.24793	2	5.12928	0	4.85798	5	5.9542	6.04439	6.70044	5.78136	4.16993
C8orf31	8.7879	6.91886	8.51175	6.70044	8.03892	7.65821	7.47573	7.10852	6.83289	5.93074	7.97154	6.76818	6.18982	7.36632	5.24793	8.01123	11.381	9.04166	6.79442	7.39232	4.52356	7.04439	4.64386	6.83289	8.31741	7.29462	9.96434	4.58496	3.45943	6.33985	2	3.16993	2	6.33985	3.32193	6.90689	7.59991	7.6865	7.12928	6.56986	10.3365	2.58496	5.72792	6.22882	8.10329	6.59991	10.3387	7.39232	8.21917
C8orf49	4.85798	4.24793	4.45943	6.24793	5.45943	4.24793	5.93074	6.14975	2.58496	5.04439	5.88264	4.32193	3.16993	6.84549	7.67948	5.93074	1	7.71425	6.33985	5.75489	1	4.70044	6.87036	6.45943	5.24793	5.20945	0	0	1.58496	4.24793	2	4.39232	1	5.75489	0	4.75489	5.58496	5.67243	6.44294	5.90689	4	7.47573	5.12928	3.32193	4.45943	5.70044	3.70044	1.58496	2.80735
C8orf74	3.70044	4.58496	3.32193	0	1.58496	4.45943	2.32193	3.90689	2.32193	1	3.90689	2.32193	2.80735	5.67243	2.32193	4	3	1.58496	3.70044	3.32193	1.58496	1.58496	2	4.64386	3.16993	3.58496	3.90689	0	0	0	0	0	0	2	0	1.58496	0	3.16993	2.58496	1	2.58496	0	0	1.58496	3.80735	0	1.58496	2.80735	3.16993
C9orf131	1.58496	0	0	3	2	3	3.16993	1.58496	0	2.58496	3.90689	2.32193	0	4.80735	0	2.80735	1	2	2.32193	1.58496	2.80735	1.58496	3.32193	3.32193	2.58496	2.80735	2.80735	2	2	4.16993	1.58496	2.32193	3.90689	0	0	1	2	3.16993	2.58496	2.58496	2.58496	3.16993	1	1.58496	3.16993	0	2.58496	2.80735	1.58496
CA14	7.03342	6.70044	7.31288	5	4.9542	6.85798	6.75489	8.84235	6.35755	8.64746	7.61471	4.39232	8.02791	4.58496	6.20945	9.23601	4.08746	7.74819	7.21917	8.01681	3.32193	5.49185	6.44294	4.85798	5.93074	6.10852	5.20945	5.2854	3.16993	5.83289	4.75489	4.75489	3.32193	4.24793	2.32193	4.52356	7.59991	6.70044	5.93074	7.77479	5.75489	2.58496	4.08746	4.16993	6.53916	4.64386	3.32193	6.22882	4.70044
CA4	10.5382	1.58496	0	8.61102	2	6.6865	7.14975	8.13955	1	9.15987	5.08746	8.69	3.32193	0	11.6786	3.58496	2.80735	10.1849	3.90689	8.30834	2	5.58496	5.35755	10.0375	5.90689	5.12928	7.93074	6.45943	9.10852	7.85798	9.5216	5.97728	4.45943	6.16993	1.58496	8.63662	7.02237	2.32193	9.68475	3.90689	1	11.258	6.89482	8.44708	5.90689	7.70736	8.83289	6.40939	8.93664
CA7	3.90689	4.24793	5.08746	0	3.16993	3	3.80735	1.58496	2	6.74147	2	2.32193	2.32193	0	3.70044	4.64386	1	2	3.58496	4.24793	1.58496	0	5.88264	3	1.58496	3.32193	0	1.58496	0	1.58496	0	0	0	4.52356	0	4.24793	8.71768	1.58496	3.16993	4.32193	1	0	1	1.58496	1.58496	0	0	2.32193	2.32193
CA9	14.0511	11.6271	7.33985	11.1118	4.64386	12.2544	9.85487	10.6339	9.84549	11.8903	10.115	8.09803	8.93074	18.771	7.89482	13.9208	7.55459	12.6106	9.47168	9.38802	15.1019	13.9702	11.2969	12.8615	12.5777	14.3627	13.7955	4.70044	4.85798	6.9542	4.85798	4.9542	3.80735	11.1561	11.1624	8.11894	13.8687	13.9083	11.0077	11.4553	12.0755	8.2384	7.90689	8.69	14.307	9.87498	7.31288	8.7879	11.7561
CABP4	10.3542	9.07414	8.92481	7.76155	8.46352	9.83131	9.10852	9.60363	7.45121	7.74147	8.99435	7.84549	7.01123	10.0014	5.08746	9.52356	10.2597	9.53722	8.27146	8.40514	4.39232	9.2384	8.51964	8.25739	9.53333	10.0928	9.65642	2.58496	4.32193	4.70044	4.52356	3.32193	2.80735	9.70736	2.80735	7.46761	9.73302	9.41151	7.88264	6.87036	7.74147	5.55459	6.96578	6.78136	8.85175	6.18982	6.88264	9.38586	7.89482
CACNA1E	5.64386	5.61471	5.52356	5.70044	7.06609	5.93074	6.87036	5.64386	4	4.39232	6.35755	5.72792	6.88264	4.24793	2.32193	8.33985	5.32193	6.16993	6.9542	7.49985	1	5.08746	5.78136	5.39232	5.16993	6.2854	7.22882	3.58496	3.90689	4.39232	4.32193	1.58496	2.32193	4.64386	6.30378	5.75489	6.58496	5.55459	5.88264	5.39232	6.72792	2	6.37504	5.24793	5.78136	5.70044	5.16993	4.75489	6.26679
CACNA2D3	7.62936	7.72792	6.14975	7.17991	4.64386	6.50779	6.16993	5.67243	6.33985	6.42626	7.45943	6.45943	8.66534	8.9571	5.39232	6.30378	5.88264	6.16993	5.61471	7.77479	7.73471	5.45943	7.85175	7.49185	6.22882	7.96578	6.18982	11.8669	7.67948	8.98868	3.90689	3.32193	11.2562	5.80735	9.4818	7.93074	5.49185	5	7.54689	8.43463	3.90689	4.08746	6.72792	6.12928	7.01123	7.56224	6.91886	5.08746	6.87036
CACNB3	11.5584	11.0021	11.7908	11.6013	11.2167	12.056	10.9039	10.8242	10.8057	10.2288	12.1157	10.1762	11.0007	11.584	9.46557	12.1402	12.0217	11.3066	11.5216	11.5522	9.94544	11.2597	11.7228	11.6073	12.0393	11.9039	11.8757	8.50779	10.3106	9.78463	10.0362	11.2894	9.23122	11.7381	8.8392	10.4615	11.2082	11.5536	11.0748	11.1364	11.6676	8.224	10.2597	10.2324	11.6913	11.1867	9.84235	10.7557	10.6742
CACNG4	10.4838	6.88264	9.47168	9.60363	9.64746	5.24793	7.73471	8.33985	11.2234	8.53528	12.9823	8.50383	9.91886	13.4037	5.85798	8.61471	11.1655	7.98299	11.341	7.96578	9.16993	7.29462	9.8009	6.10852	5.52356	9.87191	11.8494	13.0492	10.1586	9.77808	11.4142	12.192	13.1039	11.1306	8.47168	9.40727	7.89482	12.6876	7.9542	8.90388	3.16993	6.24793	6.85798	8.09276	5.9542	6.04439	9.41996	10.2889	8.94837
CACNG6	8.04985	6.74147	6.52356	8.06609	5.83289	6.50779	4.85798	0	3.80735	5.67243	9.51767	1.58496	2.32193	2.58496	4.64386	9.11634	4.64386	8.04439	4.08746	4.08746	8.43463	6.45943	4.52356	10.6996	3.16993	5.04439	2.32193	2.32193	6.90689	9.18239	4.75489	0	7.20945	7.96578	6.22882	4.90689	2	2.32193	1.58496	8.92481	5.12928	2.58496	1.58496	3.45943	3.16993	0	2.58496	5.32193	7.89482
CACNG8	8.76487	6.79442	7.83289	6.64386	5.78136	9.43879	6.24793	2.80735	2.58496	6.79442	9.20701	4.39232	6.85798	3.32193	5.08746	8.94544	6.82018	9.53138	4.90689	5.70044	7.84549	6.67243	4.32193	8.82655	5.52356	7.22882	7.86419	3.16993	8.14466	8.57743	4.16993	2.32193	6.20945	8	6.82018	5.67243	3.90689	5.49185	5.75489	9.83605	7.6865	0	2	4.16993	6.16993	6.10852	3.70044	5.39232	4.90689
CALB2	9.01402	9.09803	11.279	8.74483	7.35755	9.11634	6.10852	8.2384	9.51373	9.08481	11.617	6.65821	7.16993	11.5536	7	9.7039	9.51175	7.70044	8.87652	9.75322	5.49185	7.9542	12.3929	11.3332	11.5236	12.7863	10.4481	8.40939	4.58496	7.39232	3.80735	3.80735	1	10.769	5.90689	7.91289	10.2935	11.4157	7.81378	8.89785	7.79442	6.72792	5.75489	8.41785	10.7082	10.6751	10.744	10.5294	8.67243
CALCB	3.32193	4.85798	2.80735	2	2	0	5.04439	5.39232	0	5.61471	2.80735	3.32193	2.80735	2.58496	5.75489	0	3	5.83289	1.58496	3.58496	5.64386	5.08746	2.58496	3.58496	1.58496	2.80735	3.45943	3.70044	3.58496	4.85798	6.26679	0	3.80735	2	5.83289	2.80735	0	0	3.45943	2	0	5.90689	5	4.58496	2.80735	4.16993	2.58496	3	4.45943
CALCR	2.58496	1.58496	4.64386	3	2.58496	0	4.9542	3.32193	1	2.80735	3.16993	4	4.64386	2.58496	0	1.58496	2	3	2.32193	1.58496	6.24793	1.58496	5.55459	3	2.58496	2.32193	3	1	2.80735	4.70044	2.32193	1.58496	0	1.58496	4.9542	3.32193	2	4.90689	2	2	4	2	4.16993	3.45943	2.32193	3.90689	3.70044	2.32193	3.16993
CALHM3	8.52356	9.99294	6.42626	6.83289	1.58496	7.25739	8.31741	7.60733	0	6.67243	5.58496	4.32193	0	11.0674	9.97871	11.0641	7.76818	5.39232	5.80735	7.42626	0	3.90689	7.36632	10.3038	9.15735	8.13955	7.77479	4.64386	2.80735	2.32193	2.32193	3.32193	1.58496	5.70044	0	9.24793	5.49185	4.58496	7.01123	8.27146	5.08746	7.45121	3.45943	2.80735	8.55459	7.94837	5.49185	7.96578	6.61471
CALHM5	9.68299	9.49785	10.5603	9.24555	9.12928	9.60177	9.55075	8.86728	8.59246	6.85798	10.3608	8.9571	10.3912	9.72792	7.20945	8.92778	8.89785	9.00282	9.13186	9.04439	7.5157	8.33092	10.375	8.58496	10.2515	10.9614	8.74819	7.93664	7.33985	8.34873	7.49985	6.04439	5.20945	9.35094	7.21917	9.39874	9.17243	10.236	9.87191	9.46352	9.98868	6.83289	8.38802	9.35975	9.49586	10.4189	8.81698	9.19229	9.07146
CALHM6	10.1898	8.47978	7.36632	7.36632	6.33985	6.12928	9.72451	7.85798	8.21917	7.16993	8.44708	9.24079	8.13443	7.97154	7.32193	6.44294	6.70044	7.81378	7.63662	9.5157	5.20945	7.2384	8.15987	8.20457	7.87036	8.20457	7.62936	5.39232	7.29462	7.17991	4.90689	6.55459	4.45943	7.27612	6.24793	8.25267	7.09803	7.07682	9.84706	6.61471	7.77479	6.39232	8.64386	7.64386	7.5157	7.75489	9.96867	6.97728	8.83605
CALML4	12.1978	9.5157	11.9473	9.93811	11.463	10.8242	10.9908	11.1523	8.61839	11.809	11.5527	10.0848	9.46964	10.7117	10.4939	11.7394	10.8234	11.8194	12.4946	12.9605	8.9542	10.764	11.5594	11.2935	10.8517	12.0196	11.5746	7.50779	7.59991	7.55459	7.24793	8.50779	7.18982	10.722	8.43045	9.47776	11.2467	11.8009	11.5555	10.1599	10.5651	9.1267	9.47776	8.92778	10.3608	9.55459	10.2276	10.7723	10.7381
CALML6	5.49185	2.32193	5.52356	3.45943	3.90689	5.88264	4.45943	3.16993	4.08746	3.70044	5.75489	3.58496	4.75489	5.04439	7.45943	5.08746	5.72792	2	2.58496	3.80735	2.58496	4.08746	4.64386	6.30378	4	5.75489	4	3.32193	3.16993	3.32193	1.58496	3.32193	2	4.64386	2.32193	3.45943	4.16993	6.62936	6.04439	4.32193	3.58496	6.44294	1.58496	2.80735	4.16993	4.39232	1.58496	3	5.78136
CAMK2N1	13.9679	14.1932	13.4549	12.5941	12.8128	14.2162	12.818	13.4868	11.7838	13.2541	13.2907	12.7381	12.7181	15.1959	11.9527	13.2653	14.1746	13.0161	13.8514	13.3693	11.87	11.9091	13.1983	13.3641	14.5931	14.4229	14.0969	13.7957	12.9538	12.0735	13.1596	10.1421	13.7154	14.4164	11.9586	12.3058	14.3384	12.8642	12.9634	12.7087	14.2401	10.1536	11.937	11.838	14.0068	12.6571	12.4556	14.1112	12.67
CAMK2N2	7.34873	6.98868	6.37504	7.80735	5.04439	6.50779	6.35755	6.98868	5.49185	7.53916	6.53916	6.40939	5.52356	6.2854	11.9076	5.04439	5.24793	6.44294	4.90689	8.66178	9.48382	7.49985	5.49185	8.65821	5.97728	7.34873	6.47573	12.263	10.0875	9.2503	8.33092	10.8541	9.63481	7.22882	9.2854	7.37504	6.10852	4.32193	6.42626	5.55459	6.37504	10.1812	7.41785	6.35755	5.20945	8.50383	7.8392	4.64386	6.67243
CAMK4	9.13699	7.82018	8.87036	9.32418	8.35315	8.86109	9.26679	8.04985	8.76487	6.89482	9.41574	9.86728	10.0458	9.55459	7.16993	8.04985	9.09276	9.23601	8.224	7.77479	5.08746	6.91886	10.1383	8.48382	9.08746	9.2738	9.31741	10.4818	7.57743	7.55459	5.49185	5.16993	5.45943	8.15482	6.30378	9.62571	8.04985	8.3443	8.96867	9.64746	8.43463	6.30378	9.99294	9.38154	7.9542	8.66888	10.5887	7.3837	9.54303
CAP1P1	4.85798	4.70044	5.32193	3.45943	4.9542	4.9542	4.52356	5.55459	3	3.16993	5.42626	4	4.9542	6.2854	0	3.90689	5.42626	4.39232	3.90689	2.32193	1.58496	1.58496	4.08746	3.80735	3.58496	4.45943	5.24793	2	2	2.80735	2.58496	2.58496	1.58496	4.08746	3	3.70044	4.39232	5.2854	3.45943	3.32193	4.64386	3.16993	3.90689	4.58496	4.90689	5	4.70044	4.9542	3.16993
CAPG	14.414	14.6554	13.9477	14.2157	12.9919	14.6572	14.4271	14.9098	13.2994	14.1133	14.2152	13.2793	13.6519	14.2453	13.5866	14.7559	14.3475	14.5842	15.1648	15.8126	7.33092	13.4939	13.7682	14.1631	15.1464	14.0518	14.4502	8.62571	8.5812	10.3987	9.11374	7.92481	7.63662	15.4113	8.99435	13.0705	13.6485	15.3491	14.5107	13.5589	14.0288	10.2644	13.1921	12.9618	14.1681	14.3695	14.1515	14.8714	13.8803
CAPN5	14.6914	11.6582	13.1766	12.3937	13.5955	13.7157	13.2907	14.6249	10.3966	12.8634	13.2485	12.7065	12.8134	13.6977	11.6698	14.6992	13.839	14.1508	14.4073	13.2556	8	11.7381	13.1588	13.4014	12.2222	13.4519	14.3804	10.7228	8.9629	9.87805	8.89785	7.20945	8.2384	13.8344	10.1319	12.0543	14.5949	13.9375	13.2202	14.0543	14.032	10.7715	12.3985	11.5304	13.5001	11.2726	11.2378	14.5341	12.2972
CAPN8	14.2286	9.14466	13.2421	11.9564	13.0144	13.973	13.5634	15.0777	8.28077	12.8037	13.0283	11.2538	11.7603	13.4081	12.1727	15.2693	12.8309	13.7318	13.8126	14.1519	10.2796	9.74819	11.0815	13.6691	11.3614	13.0979	12.81	4.80735	8.00562	6.20945	6.91886	3.70044	3.32193	13.0706	4.85798	11.2871	13.291	14.4551	12.7093	14.3242	13.7684	8.47168	10.3554	8.633	13.259	11.5038	10.2264	13.4691	11.3907
CAPN9	11.8865	6.16993	9.57743	6.37504	9.29692	10.7074	9.70736	11.3487	2.80735	6.90689	7.39232	7.87652	7.6865	10.3332	5.75489	13.2163	9.97871	9.89936	12.4276	8.94837	3.58496	5.20945	7.35755	10.3761	8.64386	11.9005	10.8202	2	4.24793	5.80735	4.24793	5	3.32193	7.44294	1.58496	8.53916	7.67243	10.275	9.48784	13.0429	11.3641	4.9542	7.70736	7.34873	10.1497	6.53916	4.70044	13.0076	9.47371
CAPSL	3.32193	3.70044	0	2	2.58496	3	2	2	5.55459	3.16993	3.16993	0	0	0	3.70044	1.58496	2.32193	3	0	7	9.79442	3.80735	6	4.85798	4.16993	4.32193	3.45943	9.07682	9.46352	9.96434	8.03342	6.47573	9.67596	1.58496	8.91289	5.45943	0	2.32193	4.16993	0	2.58496	2.58496	3.32193	3.32193	1.58496	3.90689	2.80735	1.58496	3.70044
CARD11	12.6382	12.3029	12.0861	12.5925	12.2375	12.9063	12.3208	13.4555	12.2787	11.6821	12.3953	11.3998	11.5255	12.5859	10.6952	13.3778	13.7304	13.3183	13.2148	13.2353	6.42626	11.7846	11.9629	10.8549	12.1759	12.5265	12.8164	12.9596	7.53138	8.07682	6.70044	6.94251	5.39232	12.679	6.44294	11.664	12.5493	13.7376	12.2055	12.8494	13.1375	8.65821	11.0546	10.5382	12.4099	11.1504	12.7563	13.0319	12.061
CARD16	11.1567	8.95128	9.51964	9.35535	9	9.64746	9.76487	9.40514	9.91588	9.74819	10.1293	9.97441	9.46964	9.90989	9.58496	9.08481	9.30606	9.94105	9.33539	10.5411	7.89482	8.57743	9.43671	9.81858	9.97441	10.0741	9.90388	6.22882	7.40088	7.49185	7.04439	6.18982	5.80735	9.8009	5.42626	9.50581	9.69349	9.05528	10.2761	8.3837	9.56224	7.36632	8.93664	8.66534	9.22882	9.39446	9.81378	9.3443	9.59805
CARTPT	4.08746	2.32193	0	8.75822	3.45943	2.58496	2.80735	4.90689	1	5	8.81057	5.9542	8.58871	5.04439	8.74819	1.58496	5.55459	3.70044	1.58496	10.102	10.4284	2.80735	7.81378	8.88874	5.16993	5.97728	4.9542	5.97728	13.8312	10.1137	4.32193	6.50779	5.35755	5.70044	5.97728	8.71768	2	0	5.80735	8.31741	1.58496	4.32193	5.58496	3.58496	2.32193	8.44708	8.15482	2.32193	2.80735
CASC9	4.70044	6.16993	8.7211	6.10852	0	8.00562	5.55459	0	8.47978	3.80735	0	6	6.02237	2.58496	3.70044	2	5.85798	0	8.45943	8.90388	0	0	1	6.53916	2	6.35755	6.18982	0	0	1.58496	0	0	0	7.8392	0	5.58496	2	8.04439	7.30378	2.58496	9.64205	0	4.32193	3.32193	7.22882	0	8.13443	4.32193	2.32193
CASP1P2	2.58496	2.32193	4	3	3.16993	2.58496	2	0	4	1.58496	2	1.58496	1.58496	3.90689	0	0	2.32193	0	2.32193	0	0	0	1	0	0	2.32193	0	0	1.58496	0	1	0	0	2	0	1	0	3.16993	3	1.58496	1	0	0	2.32193	0	0	1.58496	2.32193	2.80735
CATSPER1	8.27146	8.72792	6.02237	7	5.78136	7.3837	6.98868	8.48382	9.55459	5.04439	7.89482	5.88264	5.58496	11.3117	6.56986	8.69349	8.03342	7.8009	6.45943	7.63662	2.58496	7.36632	7.65105	7.25739	7.40088	8.67948	8.66888	2	3.16993	2	2.32193	1.58496	1	9.2384	2.32193	5.70044	6.58496	7.88874	6.26679	6	6.78136	2.58496	5.61471	5.12928	8.15987	6.24793	5.20945	7.84549	6.39232
CATSPERB	9.40088	6.82018	8.37069	7.53916	7.89482	8.65464	8.59991	8.83289	4.08746	9.42206	9.50581	8.77808	6.65821	7.74819	7.76155	10.0042	6.50779	9.25503	8.51175	7.49985	8.75489	8.01123	6.16993	7.97154	7.15987	7.52356	8.19967	2.32193	3.16993	6.9542	3.80735	3.90689	2.58496	8.55459	5.72792	6.88264	8.07146	8.9629	8.37069	8.224	7.15987	8.48382	7.10852	6.85798	9.16239	7.84549	6.65821	7.22882	7.30378
CBFA2T3	9.17742	7.45943	7.18982	9.45738	8.70736	8.21432	8.96	8.70736	7.77479	8.42206	8.92184	9.71596	8.47978	8.94544	11.3805	7.03342	8.08215	9.14211	8.69349	9.18735	10.0566	8.29002	9.3443	10.2372	8.12928	8.224	8.18982	8.00562	7.82655	9.3966	7.59991	10.7108	5.78136	8.90388	8.48382	9.23122	7.74147	7.59246	9.3966	7.88264	6.35755	11.4873	9.65821	8.53138	7.45121	9.83289	8.71081	8.01123	9.81858
CBR3	8.12412	8.54303	8.69	9.42836	8.72792	8.73471	8.45943	7.97154	10.1472	7.97154	8.91588	8.72451	8.87036	8.12412	8.9629	8.14466	8.75489	8.90689	9.29921	9.75656	5.64386	7.7211	8.59991	8.56224	9.22641	9.41996	9.18982	6.82018	5.39232	7.63662	5.16993	6.42626	5.2854	8.49185	5.67243	8.69697	8.50779	9.55459	9.14975	8.37504	8.90989	5.35755	8.60363	7.20945	8.82655	8.61839	8.8392	9.05799	8.67243
CBS	11.1655	9.96	5.9542	10.2574	7.84549	7.16993	9.37938	8.54303	8.01681	7.54689	4.70044	9.13443	8.36632	8	12.4118	8.19967	5.78136	9.72281	7.5157	7.62205	3	4.70044	8.65821	9.71768	9.59805	9.34651	7.47573	6.53916	5.20945	6.08746	10.8803	1.58496	7.13955	9.73809	7.16993	8.32193	6.16993	8.88874	9.60918	8.13955	6.44294	13.3764	10.7048	8.03892	8.5157	10.2058	10.3772	7.87036	9.04166
CBY3	2.32193	2.32193	0	0	2	2.58496	3.16993	4	3.90689	2.32193	2.80735	3.32193	3.32193	0	3.70044	2.58496	3.32193	1.58496	1.58496	3.58496	1.58496	3.16993	3.32193	4.16993	2.58496	1.58496	2.32193	5.55459	4.52356	3.32193	4.24793	3.45943	2.58496	2	0	3	0	2.32193	3.16993	3	1.58496	4.80735	3.32193	1.58496	0	3	1.58496	3.32193	2.32193
CCDC110	6.89482	5.42626	5.32193	7.40088	5.45943	5.55459	6.12928	5.67243	5.04439	6.78136	5.88264	6.83289	5.83289	5.90689	8.37504	5.70044	3.45943	6.53916	4.45943	5.97728	7.3837	6.16993	5.78136	8.04985	6.65821	5.64386	5.85798	6.14975	6.26679	7.32193	6.47573	5.70044	7.06609	6.32193	8.04985	7.06609	5.88264	5.49185	6.20945	5	4.85798	10.1472	7.61471	6.88264	6.16993	7.65821	7.39232	4.75489	6.42626
CCDC141	8.5812	5.12928	6.37504	7.40088	4.75489	5.16993	7.20945	6.98868	4.58496	7.55459	5.58496	8.04985	5.70044	2.58496	7.62205	3.90689	4.80735	8.36632	5.90689	6.02237	0	4.64386	4.08746	7.57743	6.22882	4.9542	6.87036	6.2854	4.80735	4.24793	7.90087	4.32193	4.64386	6.32193	2.32193	9.07146	4.80735	4.45943	7.59246	5.55459	2.58496	9.57175	7.64386	8.15482	4.32193	7.13955	7.03342	5.04439	7.09803
CCDC144A	6.55459	7.13955	5.32193	6.53916	6.89482	9.44708	9.16993	7.88264	4.52356	4.08746	6.91886	6.80735	8.29921	7.8392	0	9.83605	2.32193	4.08746	5.24793	3	5.85798	1.58496	3.58496	8.45943	5.70044	7.6865	8.2854	0	8.48784	6.83289	4.16993	3.16993	2.32193	5.35755	9.29002	3	5.12928	6.40939	6.39232	6.98868	3.70044	7.31288	3.90689	7.14975	6.24793	8.31288	8.10852	6.79442	4.70044
CCDC144B	8.07146	6.20945	8.55842	3	5.70044	7.6865	7.31288	6.16993	4.32193	5.55459	5.52356	7.35755	7.33092	6.20945	4.64386	7.74147	5.20945	7.35755	3.32193	3.58496	6.87036	3.80735	6.87036	7.83289	8.43463	7.8392	6.10852	3.70044	8.30834	5	2.80735	3.16993	5.88264	8.11894	7.58496	7.69349	7.93664	5.12928	6.52356	8.01123	6.49185	7.87652	7.96	7.07682	7.03342	6.53916	6.67243	7.20945	4.16993
CCDC144NL	2.32193	2.32193	2	2	2.80735	0	1.58496	0	0	3	2	0	1.58496	0	0	0	1	0	0	0	5.9542	0	0	2.32193	2	3.58496	0	0	2	3	0	0	0	0	0	2.58496	0	2.80735	2.58496	2.80735	0	2.58496	2.32193	2.32193	0	2	4.45943	0	2.80735
CCDC170	8.61471	7.49185	9.40939	8.32193	8.43463	8.77149	8.75154	7.69349	6.79442	8.08215	8.08215	7.29462	8.8392	7.65105	6.56986	8.10852	7.57743	6.45943	7	7.06609	6.33985	5.78136	9.66178	8.13955	7.44294	8.3837	7.40088	3.45943	6	7.19967	5.24793	4.52356	9.49985	6.70044	7.41785	8.37938	6.24793	8.49586	8.13443	5.70044	7.96578	5.97728	7.52356	7	8.13955	7.98299	9.00843	8.12928	7.84549
CCDC180	8.20457	5.97728	7.39232	7.64386	8.08215	7.94251	7.39232	7.8392	7.59991	7.37504	7.29462	7.16993	7.63662	8.49586	8.40939	6.06609	7.76155	7.06609	5.97728	7.42626	8.23362	7.24793	7.45943	7.7879	6.61471	7.67243	6.76818	7.39232	7.70736	7.80735	6.65821	8.93958	7.06609	7.12928	8.77808	7.43463	7.22882	7.67243	8.7211	7.01123	5.42626	7.56224	6.52356	6.9542	7.05528	7.73471	6.39232	6.93074	7.62205
CCDC184	7.81378	7.93664	8.06609	7.87036	7.93074	8.43879	7.49985	7.17991	6.98868	7.24793	8.91588	7.48382	7.31288	7.62205	6.89482	7.74819	7.84549	7.86419	6.84549	8.48784	11.1389	7.91886	8.03892	7.90689	7.7211	9.14466	7.79442	10.0098	10.1007	11.7271	9.633	4.80735	10.973	7.94251	10.8704	7.55459	7.7879	7.77479	8.13443	7.54689	7.5157	5.70044	8.0607	8	7.65821	8.28077	7.14975	7.77479	8.19967
CCDC18-AS1	9.95274	8.73471	8.61471	7.73471	8.29462	9.19229	9.24793	9.43671	10.1163	9.01402	8.99435	8.77808	9.16239	10.1886	8.18488	9.4818	7.82655	8.21432	7.8392	7.71425	8.224	7.79442	7.73471	9.54689	8.86109	8.75489	8.23362	8.02237	9.12153	8.29921	8.64386	9.09011	7.56224	9.84235	7.21917	8.78136	10.0661	10.236	9.21432	8.12928	7.67948	8.11374	7.2854	7.87036	8.43045	8.23362	7.3837	9.18239	8.81698
CCDC190	2.58496	3.58496	2.80735	6.83289	4.64386	5.55459	3.70044	2	1.58496	1	8.03892	8.9629	4.58496	12.3253	0	4.39232	1	3	1.58496	0	3.70044	1.58496	5.55459	4.16993	3.90689	3.80735	2.80735	0	2.58496	3.70044	1	0	2.32193	0	1.58496	8.33539	2	2.80735	4.70044	9.10852	2.58496	0	2.58496	2.80735	7.05528	0	1.58496	4.75489	7.15987
CCDC33	4.85798	4.32193	5.88264	3	4.75489	3.90689	4.39232	3.32193	7.80735	2	5.20945	3	0	8.04985	2.32193	6.30378	4.64386	3.80735	4.24793	4.24793	8.68299	2	7.11894	3.32193	4.90689	4.58496	5.08746	8.46761	7.46761	6.79442	0	1.58496	0	4.24793	9.36851	2.80735	3	4.16993	3.70044	0	2	0	3.16993	2.80735	5.42626	3	2.80735	4.52356	5
CCDC60	0	2.58496	0	0	0	0	2.32193	2	0	4.08746	0	5.61471	0	0	3.16993	2	0	2.58496	2.58496	0	0	0	5.35755	4.24793	0	0	0	1.58496	1	1	1.58496	0	0	2	2.32193	1.58496	2	3.16993	1.58496	3.16993	1	2	1	1	0	0	2.32193	3.32193	3.16993
CCDC74A	9.91737	9.90238	10.6795	10.1861	10.5411	10.7134	9.14975	9.14466	9.89936	9.89936	10.5196	8.59619	8.93074	9.90238	8.81378	10.2969	9.75989	9.27612	9.3837	10.1972	9.18239	9.59805	9.64566	9.78953	10.1215	10.7674	9.75322	10.5098	9.24793	10.2228	9.14975	4.39232	9.47978	9.7211	9.05528	8.62571	9.71596	10.275	9.81538	9.39232	8.82655	7.05528	8.73132	8.31288	10.3945	10.3151	7.89482	9.32867	9.22882
CCDC80	14.1701	14.4161	14.6233	14.1565	14.4696	14.6423	13.7064	13.6551	12.8267	11.9274	14.462	14.7518	14.3302	13.618	13.5115	13.3313	13.4748	13.2205	13.5655	13.9098	9.72281	13.3954	13.8017	13.6131	15.2267	15.0005	13.7082	8.74483	9.26444	13.4322	9.14466	9.89026	7.32193	14.4077	11.989	15.2534	13.5585	14.7346	15.1226	12.9751	13.235	12.3188	15.432	14.9756	14.4117	14.6578	13.5719	13.9045	15.4832
CCDC89	4.9542	4.32193	5.52356	4.16993	4.64386	5.24793	5.39232	4.45943	4	3.45943	6.35755	4.75489	6.06609	5.39232	2.32193	5.16993	5.55459	6.2854	5.04439	4.90689	6.37504	4.32193	6.08746	5.90689	4.90689	5.93074	5.16993	3.16993	4.9542	7.78136	7.65105	3.45943	4.75489	5.24793	6.87036	5.32193	3.45943	5.35755	5.08746	4.9542	6.42626	2.58496	5.70044	4.39232	4.80735	6.10852	4.75489	4	3.90689
CCIN	3.70044	4.85798	5.08746	5.39232	3.58496	5.16993	4.52356	3.70044	2.58496	2.32193	5.67243	2.80735	5.20945	5.67243	5.24793	3.16993	4.52356	1.58496	4.45943	5.20945	1.58496	4.64386	5.16993	4.16993	4.58496	6.45943	4.58496	3.70044	1	3.32193	2.58496	1	0	3.80735	1.58496	5.2854	4.16993	5.20945	4.52356	4.58496	1	3.58496	5.9542	5.42626	4	5.39232	4.08746	3.80735	5.67243
CCKBR	6.26679	5.97728	0	5.52356	3.58496	4.08746	5.32193	6.02237	0	4.9542	5.75489	5.39232	2.32193	4.80735	9.62388	2	2	6.44294	2.32193	6.71425	3.90689	6.78136	5.49185	7.53916	3.90689	4	5.61471	13.1614	6	7.96	6.59991	3.32193	9.62205	5.16993	6.02237	6.24793	2	2.32193	4.85798	3.70044	0	9.93369	6.30378	6.10852	4.16993	8.28077	6.10852	2.32193	3.70044
CCL13	8.62205	9.54303	9.56033	6.70044	6.18982	8.93074	8.53528	4.75489	8.70736	6	7.80735	7.10852	8.56605	9.27612	5.52356	7.66534	7.3837	3	6.59991	4.24793	1	5.67243	9.49985	7.33985	9.56796	8.85798	8.44294	4	2.58496	4.52356	8.74483	4.85798	6.84549	5.80735	1.58496	7	4.80735	6.62936	5.61471	7.41785	8.25739	3.58496	5.45943	6.10852	9.41785	9.74315	8.40939	6.16993	9.29232
CCL17	8.01123	6.02237	7.60733	7.9542	8.12412	9.02237	8.89482	6.50779	8.11894	7.12928	9.15987	9.04985	9.67948	6.72792	6.12928	6	7.70044	3.16993	7	7.26679	2	5.55459	6	7.50779	5.64386	5.97728	7.7879	0	4.75489	4.85798	3.45943	2.32193	1.58496	4.90689	1	9.65105	3	4.16993	8.15987	5.35755	4.45943	2	9.37287	7.06609	8.40088	6.64386	5.49185	6.61471	9.53916
CCL19	9.75489	8.91588	9.73471	10.446	9.76321	8.35315	10.8439	8.90087	10.9965	10.8186	11.817	12.9272	10.363	8.21432	10.0417	5.32193	11.5741	8.54303	12.1765	10.6528	1.58496	11.1105	10.9491	8.74147	9.98299	6.53916	10.8933	1	5.72792	7.92481	5.45943	10.6248	0	9.52552	2.32193	12.5411	3	8.94251	12.4722	7.2854	3.90689	5.70044	10.0014	11.1408	9.35094	10.0334	9.40301	5.32193	12.8299
CCL20	12.2647	7.49185	10.8849	8.87652	8.55075	10.6421	10.4409	13.2021	14.0351	9.29002	9.77314	11.6221	10.2264	9.36851	7.04439	10.9344	8.14975	10.4605	11.5172	10.3276	2.80735	13.6022	7.09803	9.90839	8.91886	11.2192	8.33985	0	5.75489	1.58496	3.32193	1	0	7.9542	2.32193	6.96578	12.8414	9.22641	9.94691	7.74819	9.96723	2	9.16742	9.49785	14.1059	11.7266	8.08215	9.98157	8.50779
CCL21	10.9858	6.12928	9.30834	11.5211	8.79766	8.16491	11.3493	8.96578	12.8271	10.2479	12.0891	12.444	12.9903	11.8615	11.6515	6.75489	11.0077	11.0464	14.3842	11.236	2.58496	11.1261	12.3581	11.6693	12.9821	13.3364	10.0661	3.16993	10.3117	11.5137	8.99435	10.2432	3.45943	8.82972	7.2384	11.6777	9.6865	7.40939	11.9491	11.8731	1	8	10.9794	12.1991	8.74819	12.1523	10.0498	7.24793	12.7711
CCL22	9.62022	8.16993	9.15735	8.98868	8.76818	10.151	8.99152	7.8009	9.65821	7.87652	8.98868	10.1357	10.3354	8.89178	7.20945	8.49185	9.99152	6.2854	8.51175	9.3443	0	7.98299	9.02237	8.40088	8.83289	7.9542	9.29692	2	7.10852	5.55459	8.50383	4.75489	2.32193	8.30834	1.58496	11.4305	6.16993	7.96578	9.97298	7.8009	7.76818	4.08746	9.15228	8.13443	8.40088	10.6511	8.56224	9.3966	10.4502
CCL24	8.40514	4.24793	7.03342	5.88264	5.24793	7.59246	6.78136	7.74819	7.43463	7.22882	6.30378	4.64386	7.31288	6.72792	5.39232	9.86419	3.32193	6.94251	9.57743	6.96578	3.58496	3.32193	6.71425	3.58496	7.44294	7.12928	8.01123	0	5.93074	1	7.30378	3.80735	5.70044	4.90689	1.58496	6.80735	8.07146	6.12928	8.224	6.9542	7.05528	3.58496	6.49185	5.93074	8.76487	7.60733	7.32193	7.69349	7.54689
CCL26	6.39232	5.49185	6.52356	5.70044	4.80735	5.16993	5.67243	5.55459	5.45943	4.45943	6.30378	6.74147	5.12928	5.39232	10.7977	6.22882	5.08746	5.20945	8.07682	6.75489	5.35755	5.67243	4.85798	5.55459	6.9542	7.26679	7	2.32193	2	9.23601	10.93	4.75489	9.85175	6.59991	1.58496	5.04439	13.2894	6.80735	6.04439	3.58496	4.32193	2	5.16993	4.90689	7.33985	6.24793	5.52356	4.64386	6.18982
CCL8	4.24793	8.0607	7.58496	5.61471	4.24793	4.9542	7.89482	3.70044	2.32193	4.9542	5	5.39232	5.35755	3.90689	4.64386	4.45943	4.70044	4.45943	6.49185	6.40939	1.58496	3.16993	6.22882	5.08746	7.07682	6.10852	6.40939	5.24793	4.16993	7.40939	6.80735	4.58496	5.85798	6.52356	0	6.49185	4.64386	5.9542	7.5157	5.58496	6.49185	3.58496	5	6.98868	5.55459	7.16993	5.97728	5.39232	6.55459
CCN4	9.73471	11.6266	11.815	11.2866	11.2438	11.4231	10.8376	10.3848	11.1592	7.7879	11.6129	11.1267	10.9447	11.4818	7.81378	10.9549	9.97871	8.96	10.4512	9.72792	7.2384	9.97298	10.8114	9.9629	11.2082	12.2653	9.96	6.08746	7.70044	7.36632	5.61471	5.04439	6.37504	11.1351	9.21189	11.1421	11.5142	11.0161	10.4041	9.97728	10.4522	5.83289	11.5211	11.6375	11.6618	11.3332	10.4979	10.9979	12.0386
CCN6	4.58496	6.59991	9.35535	7	6.97728	1.58496	9.44087	2.58496	2.32193	8.25267	3.16993	1.58496	7.62205	4.24793	3.70044	3.16993	9.53333	10.0835	10.4471	5	4.9542	3.80735	5.72792	3.32193	9.52356	6.42626	3.45943	3	4.16993	6.10852	5.04439	4.64386	3.70044	2	3.80735	7.33985	4.39232	5.35755	8.633	4.85798	2.32193	3.16993	4.58496	3	5.2854	4.64386	3.45943	9.52356	3.70044
CCNA1	4.24793	5.16993	4	5.12928	4.32193	3.90689	3.80735	4.80735	4.24793	4.75489	6.84549	6.80735	4.64386	3.32193	3.16993	3.70044	2.32193	3	3.90689	5.42626	5.93074	4.70044	4	5.08746	4.52356	4.75489	4.90689	6.02237	7.65105	7.09803	6.33985	2	10.2515	5.2854	7.74819	5.72792	5.78136	5	6.10852	4.32193	2.80735	2	6.22882	5.85798	3.80735	3.45943	5.42626	2.80735	4.80735
CCNA2	10.3421	10.2348	10.4263	9.16239	8.99152	8.63662	10.0741	9.85643	10.7039	9.33092	9.59246	9.41151	8.93664	10.6475	8.90388	10.2095	9.59805	10.6707	10.2276	9.32418	7.90689	9.31515	9.49985	9.04439	10.7398	10.4919	9.98868	5.35755	7.03342	7.63662	6.24793	6.30378	8.42626	9.88417	9.06878	8.17493	11.5522	10.1124	9.64926	9.33092	10.6027	6.02237	8.03892	8.13955	10.7871	9.41574	11.058	10.1886	9.99859
CCNB1	11.183	11.3603	10.8408	9.78953	10.3264	10.0914	10.4019	10.5088	11.3548	10.1306	9.96145	10.062	9.39446	11.4914	9.98442	11.4838	11.3117	10.6644	9.87344	9.77479	8.67596	11.2137	10.2192	9.82177	11.7469	10.9046	10.6421	8.60733	8.06609	8.61102	8.17493	8.03892	10.3151	10.8289	9.46557	9.34651	11.2485	11.3912	10.5603	10.9263	11.7964	7.64386	8.8857	8.92778	11.8321	10.2597	12.3512	10.9114	10.9701
CCNB2	10.4858	10.3587	10.3587	9.49985	9.10591	8.76487	10.058	9.08746	10.8842	9.42417	10.0444	8.9571	8.02791	10.817	8.52356	10.3061	10.2738	10.6092	10.0661	9.62571	4.32193	9.94544	9.46964	8.51964	10.5098	10.5088	9.54689	5.16993	5.35755	5.64386	4.08746	3.45943	6.79442	9.82177	7.56224	7.70736	11.4247	11.5584	9.57554	8.90689	9.98299	3.80735	7.61471	7.65105	10.9196	9.25739	11.4903	9.37721	10.0389
CCNB2P1	1.58496	0	0	0	0	0	0	0	1	0	0	0	0	0	0	0	0	0	0	0	0	0	0	1.58496	0	0	0	0	0	1	0	1.58496	0	0	0	1	0	0	1.58496	1	1	2	0	0	0	0	0	0	0
CCNJL	7.46761	7.72792	7.81378	8.90689	7.06609	9.01123	8.02791	8.12928	11.0654	7.39232	8.19476	7.2384	6.18982	9.39874	5.39232	7.74147	9.65284	8.51175	9.13186	7.70044	8.9629	9.91737	8.8392	7.30378	10.0182	8.69697	9.01123	5.67243	5.45943	7.19967	4.39232	4.16993	3.16993	8.17991	5.90689	7.59246	8.72792	7.21917	7.40939	8.43879	6.64386	5.04439	7.03342	7.48382	7.64386	9.03892	9.30378	8.89785	7.66534
CCNP	3.32193	6.79442	5.20945	4.64386	2.80735	7.25739	5.52356	2.58496	4.24793	5.24793	6.49185	4.16993	3.80735	4.24793	2.32193	6.61471	4.24793	6.9542	1.58496	5.42626	7.34873	3.90689	4.85798	4.16993	9.16491	2.80735	3.90689	3.70044	5.42626	9.65642	1.58496	8.17991	6.82018	3.90689	4.58496	4.52356	8.55842	4	5.52356	2.58496	4.32193	2.58496	3.80735	0	4.45943	3.90689	3	7.16993	4.58496
CCNYL7	1.58496	1.58496	0	0	0	2.58496	1.58496	2.58496	1	2	0	0	1.58496	2.58496	0	1.58496	1	2	2.32193	0	1	0	2	1.58496	1.58496	0	0	0	2.80735	1	4.08746	1.58496	4.75489	2.80735	0	1	2	2.32193	2	0	1	0	1.58496	1	2.32193	0	1	0	0
CCR3	3	5.32193	0	4.16993	2.80735	3.70044	5.20945	3.70044	2.32193	1.58496	5.9542	3.58496	3.80735	3.32193	2.32193	3.70044	1	3	1.58496	1.58496	0	2.80735	4.16993	3.80735	4.52356	4.45943	3.16993	1.58496	2	2.32193	1	0	1	2	0	3.90689	3	6.6865	6.24793	4.58496	4.08746	0	4.39232	3.16993	4.90689	4.16993	3	2.32193	2.80735
CCR4	6.87036	5.12928	7.15987	7.76155	8.29002	7.25739	7.83289	6.32193	7.17991	5.64386	7.61471	9.86419	8.99152	7.2384	4.08746	6.75489	8.45533	5	7.2854	4.64386	1.58496	4.80735	7.7211	6.14975	6.87036	6.39232	5.88264	0	3.16993	5.67243	2.32193	4.70044	0	6.18982	2	9.50383	5.12928	6.44294	7.90689	5.35755	5.58496	0	9.08746	8.75489	7.07682	6.53916	7.71425	4.9542	9.80574
CCR5AS	3.70044	3.70044	4.24793	4.16993	3.90689	5.42626	5.39232	4.45943	2	5.20945	5	3.80735	3.58496	3.90689	3.70044	5.04439	4.64386	4.45943	5.12928	4.24793	1	2	4.80735	5.16993	4.75489	3.80735	4.45943	0	1	1	1.58496	0	0	2.80735	0	3.70044	6.76818	6.37504	4.85798	2.32193	5.97728	0	3.90689	2.80735	6.53916	2	1.58496	5.67243	2.80735
CCR7	8.69	5.39232	7.88874	8.61102	8.17493	7.82655	9.13443	6.89482	9.86264	7.41785	9.51767	10.4315	9.75322	9.0954	6.30378	6.71425	9.69523	6.06609	7.79442	7.87036	5.12928	8.47168	9.65464	7.14975	7.56224	7.26679	8.13443	4.08746	5.97728	7.59246	5.12928	6.50779	5.2854	7.48382	6.78136	10.6027	6.24793	8.13443	9.56986	6.44294	6.06609	2	8.88264	9.81538	7.30378	5.9542	8.3966	6.16993	10.5245
CCR8	5.04439	1.58496	5.08746	3.90689	4.90689	5.16993	4.9542	4.64386	5.20945	2.32193	3.16993	6	5.39232	3.32193	0	3.90689	5.12928	1.58496	4.70044	2.32193	0	1.58496	4.16993	3.32193	5.12928	4.16993	5.08746	2	3.45943	1.58496	0	1	1	3.45943	0	6.10852	0	4.70044	5.75489	3.45943	4.32193	0	5.24793	4.9542	4.90689	5.12928	5.90689	4.75489	5.32193
CCR9	8.47978	2.32193	2	3.90689	3.90689	4.9542	4.90689	6.88264	4.52356	5.45943	6.14975	6.12928	6.75489	7.32193	3.70044	7.31288	5	5.16993	5.75489	5.35755	1.58496	2	8.75154	3.58496	3.90689	4.32193	3.16993	0	2.58496	2.32193	1.58496	1	2	3.80735	2	5.35755	2	4.70044	5.35755	5.52356	4.24793	0	5.32193	4.90689	3.45943	2	3.90689	6.65821	5.16993
CCRL2	9.41996	8.86109	9.15735	8.63662	8.633	9.66356	9.66711	10.3174	6.71425	9.19476	9.21432	9.15228	8.92184	8.5812	8.44294	10.2009	9.50383	9.45533	9.90689	9.92481	6.96578	7.05528	9.23122	9.83605	8.87652	9.50779	9.20701	4.80735	5.42626	6.67243	5.70044	4	3.90689	8.49985	4.90689	8.70044	9.26209	9.51767	9.85175	8.43879	9.72281	5.78136	9.31515	8.21917	9.89785	9.12153	8.31741	9.34873	9.09803
CD109	10.8001	12.2992	12.2779	11.6729	10.9851	12.0276	10.7339	10.6609	11.5971	9.35315	10.5118	12.4383	11.4481	12.3756	7.45943	13.0018	10.7707	9.76487	11.5594	11.4041	10.1911	9.55459	11.5162	10.69	13.1566	12.3098	11.2402	5.88264	8.59991	10.0512	6.72792	6.70044	5.08746	11.8895	11.3242	10.4858	12.0748	12.4735	11.5555	11.6564	11.7981	8.26209	11.4486	10.9046	12.6669	11.6595	11.3504	11.4429	11.0035
CD163L1	8.55459	7.65105	7.96	8.37938	6.64386	6.18982	8.61839	8.82018	10.8009	7.93074	8.98868	9.11894	8.64386	8.65105	7.12928	9.35094	8.65105	9.27146	7.73471	9.43045	10.2204	7.93074	9.32418	6.78136	9.46964	8.99718	8.7039	6.88264	7.03342	7.91289	5.12928	6.9542	4.08746	6.88264	9.39232	8.51175	6.02237	7.61471	8.14975	7.93074	7.09803	5.04439	8.32643	7.19967	8.33985	7.20945	8.65105	8.09803	8.92481
CD177	7.2854	10.5459	12.4424	7.17991	6.2854	7.05528	10.3432	4.64386	7.57743	5.2854	4.16993	6.33985	7.07682	9.56415	6.62936	5.61471	6.18982	3.70044	6.2854	4.39232	2	5.55459	6.52356	5.39232	6.90689	6.94251	5.58496	0	2.80735	6.65821	1.58496	4.08746	0	8.15987	2	8.32193	5.39232	6	8.71425	7.43463	13.3192	4.9542	6.71425	6.80735	9.54882	8.86109	4.39232	9.55267	6.55459
CD180	9.42417	7.61471	7.79442	9.02791	7.55459	8.71768	9.33316	8.7039	8.82018	7.39232	8.19476	8.59246	8.11894	8.40088	7.98868	7.06609	8.72451	8.21432	8.92481	8.91588	3.70044	7.61471	9.8933	8.3443	8.7039	8.16491	8.18982	5.12928	6.10852	5.90689	5.04439	5.08746	4.64386	8.41363	5.35755	9.73809	6.94251	8.98014	9.06609	7.53138	6.94251	5.83289	10.2633	9.4818	6.90689	8.71768	8.57365	7.76155	10.5068
CD19	4.85798	4.24793	6.74147	5.61471	7.40088	6.91886	6.39232	4.64386	8.99718	5.88264	6.70044	7.07682	5.52356	8.04985	3.16993	4	8.83289	4.45943	8.87958	4.90689	1.58496	8.20945	9.3837	4.75489	4.16993	5.97728	5.88264	0	2	3.32193	3.70044	3.32193	2.32193	7.66534	0	8.89785	3.45943	7.11894	7.22882	5.78136	3.70044	2.58496	4.64386	8.11894	4.70044	4.64386	7.20945	4.64386	10.749
CD1A	8.7879	6.67243	7.18982	6.87036	6.39232	8.87652	7.2384	7.07682	6.08746	5.42626	7.63662	7.09803	6.71425	9.89633	6.37504	6.75489	6.65821	2	7.26679	6.52356	1.58496	5.04439	6.87036	7.10852	7.19967	7.96578	8.26679	0	5.58496	5.24793	4.45943	2.80735	0	6.08746	1	7.9542	4.39232	4.32193	6.67243	6.59991	8.05528	0	6.32193	6.74147	7.97728	8.54303	5.72792	9.09276	7.15987
CD1B	5.55459	2.32193	2.80735	4.45943	4.08746	4.9542	4.16993	3.58496	3.45943	2	3.58496	6.37504	4.64386	3.90689	2.32193	5.52356	4.52356	2	4.70044	3.80735	1	3.32193	5.20945	4.52356	2.80735	4.16993	3.58496	0	1.58496	3.45943	4.45943	1.58496	1	0	0	5.9542	0	1.58496	4	3.32193	3.80735	0	3.70044	4.64386	4.80735	7.09803	2.32193	3.80735	5.08746
CD1C	9.09276	6.90689	6.74147	7.84549	7.33985	8.24317	8.24793	8	6.75489	6.72792	8.71768	9.12928	7.90689	8.77479	6.50779	6.94251	8.36194	6.53916	7.59246	8.2854	3.32193	6.98868	8.25739	7.74819	6.97728	7.60733	7.45121	3.45943	6.75489	6.96578	6.72792	4.58496	4.80735	6.45943	1.58496	9.98014	3.90689	5.35755	8.14466	7.14975	6.87036	3.80735	8.98299	8.32193	7.93074	7.53138	5.24793	8.55075	8.633
CD1E	8.03342	3.90689	6.47573	7.03342	6.64386	7.7211	7.07682	6.42626	4.39232	6	6.91886	8.8857	6.6865	7.5157	5.64386	6.52356	6.82018	5.90689	6.16993	7.33092	3	5.72792	7.77479	6.72792	5.45943	6.80735	7.26679	1	5.85798	5.45943	5.90689	3.32193	3.32193	4.90689	1.58496	9.49785	2	4.58496	7.14975	6.44294	5.85798	2.58496	8.14975	7.7879	7.20945	7.96578	4.16993	7.6865	7.35755
CD2	10.0768	7.37504	9.19476	10.0715	9.30834	8.55075	10.3208	8.52356	9.15228	8.84549	9.64386	10.7228	9.75322	9.69697	9.01959	8.30378	9.78136	8.71081	9.29462	9.49785	6.89482	8.31288	10.4388	9.70908	8.7039	8.82337	8.5157	4.45943	7.39232	7.69349	6.37504	7.40088	4.08746	8	3.58496	10.888	7.12928	8.14466	10.3987	8.46352	8.73809	6.98868	10.1189	10.2842	8.75822	8.97441	10.5157	7.65821	11.7997
CD207	8.21432	5.80735	6.70044	7.45943	5.70044	9.16993	7.56986	8.0607	4.64386	7.03342	7.8392	8.13955	5.80735	9.19967	5.9542	7.13955	6	6.49185	7.65105	8.29462	2.58496	6.22882	8.07146	8.42206	6.2854	7.88264	9.02237	1.58496	8.34873	6.6865	3.32193	4.45943	3.70044	5.83289	3	8.24317	0	4	7.17991	6.87036	8.61839	4.32193	7.13955	7.24793	8.15987	8.48784	4	9.10852	7.11894
CD22	7.75489	7.02237	8.98584	8.34873	8.29002	8.224	8.77149	8.47573	10.6366	7.82655	8.89785	8.45121	8.08746	9.42836	7.42626	5.97728	10.375	6.97728	11.0868	8.97441	4.80735	10.0014	11.0077	8.23362	7.49185	8.12928	7.88874	6.33985	8.03892	6.37504	7.17991	4.85798	4.85798	8.32193	4.24793	10.5774	6.24793	8.35315	9.66711	7.33092	6.30378	7.26679	8.61839	10.2336	7.58496	7.45121	8.77149	7.39232	12.0651
CD247	8.87652	6.08746	7.83289	8.84549	8.43045	7.62205	8.98014	7.80735	8.76487	7.67948	8.12412	9.78627	8.73471	9.00843	7.70736	7.63662	8.74483	7.40088	8.27146	8.27612	7.15987	7.29462	9.43671	8.23362	7.56224	8.03892	7.22882	4.39232	6	7.43463	6.47573	6.74147	4.32193	7.20945	5.32193	9.5216	7.46761	7.6865	9.39232	7.2854	7.25739	5.45943	8.81057	9.05528	7.05528	7.8009	9.02791	7.29462	10.5727
CD248	12.6656	13.2101	12.9504	12.9462	12.0904	13.4407	12.1134	11.9226	12.5018	9.91588	13.944	12.7993	12.0341	13.2415	12.3501	12.8289	12.0627	12.3608	11.8206	12.7869	9.75989	11.679	13.3962	12.5906	13.5422	14.2352	12.2995	8.80413	10.42	11.1202	9.44915	8.49185	7.96	12.5689	9.56605	12.763	12.748	13.3469	12.1978	12.8098	12.3058	10.0334	13.1856	12.3415	12.5105	13.0761	12.1408	13.1008	13.0014
CD27	8.60363	6.22882	8.42206	9.02791	9.2738	7.75489	8.78463	7.05528	9.67066	7.67243	8.42206	9.82337	8.66534	8.90388	7.39232	6.83289	8.92481	7.01123	9.49386	8.5812	4.24793	8.60733	9.94983	8.04985	7.47573	7.59246	7.56986	4	5.55459	6.26679	4.9542	5.88264	2.32193	7.91289	3	9.98584	6.72792	9.45533	9.18982	7.74819	6.33985	4.9542	7.88264	9.28309	6.85798	7.33092	9.0634	6.52356	11.4429
CD28	7.7879	5.97728	7.77479	7.13955	7.2384	6.30378	7.85175	6.76818	7.53138	6.37504	7.53138	9.33539	8.45533	7.36632	5.24793	6.74147	8.15987	6.56986	7.98868	5.83289	3.58496	6.16993	8.2384	6.35755	7.88874	7.09803	6.90689	4.16993	5.20945	5.24793	4.90689	5.64386	4.45943	6.08746	4.58496	9	5.9542	7.30378	8.21917	6.78136	6.37504	3.16993	9.3015	8.71081	7.22882	7.27612	7.85175	5.61471	9.31061
CD300A	10.9106	9.71425	9.13955	9.98157	8.84862	9.48985	10.5878	9.43671	9.75489	8.89785	9.33092	10.4828	10.403	10.058	9.69697	9.67419	8.47978	10.3343	9.72792	10.7211	8.9571	8.53138	9.11894	10.4988	10.8727	10.6402	9.61655	8.12412	7.87652	8.72792	6.78136	7.15987	6.56986	9.76155	7.85798	9.91139	10.2336	10.6856	11.0091	8.21917	8.37504	7.80735	11.2046	10.3332	10.7574	9.93221	10.4419	9.10329	10.1485
CD300LB	7.2384	6.16993	5.42626	6.91886	4.9542	5.75489	6.90689	6.02237	5.35755	5.61471	5.52356	7.48382	7.33092	4.80735	6.37504	4.58496	5.12928	6.71425	6.16993	7.09803	2.58496	5.04439	5.80735	6.49185	8.08746	7.98299	5.72792	1.58496	4.32193	6.26679	5.42626	2	3.58496	6.33985	3	7.37504	6.24793	6.93074	8.05528	5.35755	2.58496	2.58496	8.69	6.58496	6.20945	6.98868	5.9542	5.83289	6.30378
CD300LF	9.31967	8.44294	8.63662	8.61102	7.25739	10.2143	9.74819	8.84862	8.07682	8.32643	7.8392	9.04166	9.44087	8.02791	6.62936	7.89482	7.17991	7.49185	8.47573	9.41574	4.52356	7.02237	8.66888	9.59991	8.64386	8.75489	8.10852	3.32193	5.85798	5.45943	4.75489	5.12928	3.90689	7.79442	4.24793	8.89482	7.35755	7.91886	10.0444	7.35755	7.8392	5.55459	9.58871	8.31741	9.02514	10.2912	8.53916	8.56986	9.39232
CD3D	9.08746	6.59991	8.29002	8.67596	8.02237	7.8009	8.91886	7.25739	8.49586	7.72792	7.85798	9.98014	8.55459	8.94544	8.31741	7.49985	8.8009	7.01123	8.90689	8.93664	6.06609	7.90087	9.3966	8.09276	8.08746	8.3443	7.47573	3.80735	6.37504	6.52356	5.12928	6.12928	2.32193	6.84549	2.32193	9.46352	6.94251	7.11894	9.31967	7.35755	7.53138	6.02237	8.47978	8.82337	8.61839	7.53138	9.37721	6.74147	10.7764
CD3E	10.5565	7.88874	9.63481	10.1085	9.79766	9.11634	10.5736	9.02791	9.81858	9.12412	10.1331	11.5469	10.3185	10.5187	9.35315	8.69349	10.2854	8.79442	10.0098	9.96723	7.07682	8.85798	10.8122	9.79604	8.92184	9.50383	8.78136	4.32193	7.53138	8.03342	7.22882	7.85798	4.45943	8.19967	5.08746	11.0861	8.24317	8.7039	10.6073	8.83605	9.03892	7.62205	10.4221	10.7322	8.71425	9.31288	10.5343	8.43879	12.2279
CD3G	8.26679	6.02237	7.21917	8.08746	7.45121	6.35755	8.39232	6.50779	7.24793	6.44294	7.2384	9.3015	8.01681	7.94837	6.30378	6.47573	7.76155	6.9542	7.46761	7.42626	4.58496	6.16993	8.58496	7.14975	6.42626	7.05528	6.12928	1	5.20945	5.2854	4.08746	5.24793	2	6.42626	1.58496	9.14211	6.02237	6.40939	8.50779	6.72792	7.12928	5.2854	8.47978	8.45533	6.72792	7.50779	8.69	5.9542	10.1396
CD4	12.8527	12.1105	11.0593	12.2088	10.4553	12.8019	12.8283	11.9293	11.5689	10.2408	11.5206	12.8574	12.6266	11.4888	10.8439	11.6239	10.7524	11.7009	11.744	12.1507	9.00562	10.255	11.7777	12.0345	12.4676	11.8078	11.3049	9.2503	10.5236	10.722	9.6865	9.53722	8.53916	10.8742	9.34651	12.513	11.2264	11.4136	12.5603	10.403	11.4046	9.86419	12.849	12.2225	11.5939	13.0012	12.178	11.286	12.7292
CD40LG	6.85798	3.58496	5.08746	5.12928	5.78136	5.24793	6.58496	4.90689	5.32193	5.45943	6.35755	8.35755	6.45943	6.72792	3.70044	5.49185	6.14975	5.49185	6.40939	5.2854	4	5.32193	6.78136	5.16993	4.75489	6.32193	4.32193	0	4.70044	4.52356	2.80735	4.80735	1.58496	4.32193	2	7.01123	4.80735	4.16993	6.35755	4.80735	6.14975	3.16993	7.06609	6.72792	5.55459	4.80735	5.16993	4.16993	7.57743
CD48	9.91886	8.20457	9.12412	9.75989	9.13443	8.72451	10.3004	8.86109	9.24555	9.10066	9.71253	10.7773	9.91139	9.59805	9.10852	8.04439	10.021	9.04166	10.2467	9.94398	7.12928	8.8392	10.6961	9.48784	8.76155	9.04985	8.83605	4.52356	7.3837	7.54689	7	7.25739	5.2854	8.98299	5.39232	11.1241	7.65105	8.76155	10.8154	8.3443	8.35315	7.15987	10.4346	10.446	8.18982	9.98157	10.0647	8.83605	11.5897
CD5	9.13186	9.36194	7.99435	9.07414	8.72792	8.10852	9.3837	7.7879	8.36632	8.79766	7.87652	10.2119	9.01959	8.74483	7.20945	8.04985	8.99152	8.05528	8.5157	7.93664	5.75489	7.52356	9.41151	8.18488	7.62936	8.47978	8.37069	5.20945	6	8.76155	5.70044	7.05528	2	7.67948	3	10.1319	6.62936	7.6865	9.21917	7.20945	7.96578	7.49985	10.0334	9.4818	7.07682	9.10329	8.92778	8.67948	10.5285
CD52	10.9151	9.27845	10.2935	10.568	9.58496	11.0168	10.8657	9.90238	10.4115	9.97298	10.314	11.1196	10.9144	10.3219	9.3443	9.47573	10.5603	8.87958	11.2709	11.5901	7.08746	9.62388	10.9965	11.0293	11.3603	10.3072	9.87191	5.35755	7.44294	8.43463	8.35755	8.42206	6.49185	9.77314	4.39232	11.5689	8.82972	10.2726	11.0307	9.13699	10.4717	7.76818	9.94544	10.5304	10.8424	10.6839	10.6156	9.63481	12.0485
CD55	15.2517	13.6133	14.5525	13.9572	13.7815	14.6994	12.8941	14.5901	12.8634	13.3339	13.54	13.5639	13.4165	15.1219	12.5421	14.8965	14.3237	14.0376	13.8959	14.8439	12.5326	11.7801	13.7824	13.368	13.255	15.5888	16.5735	11.3049	12.1437	11.3805	11.6948	10.7056	10.7245	15.1317	11.5265	12.3194	17.0692	13.2951	13.87	13.5661	14.5125	10.9174	12.1805	12.5543	14.3632	14.2885	12.6066	14.8701	12.7328
CD58	11.3415	10.6751	10.0808	10.1306	10.5887	9.86728	10.446	9.9571	8.99718	9.6987	14.4642	10.445	9.5216	11.4305	9.44087	10.5632	10.3826	10.1649	11.2906	10.4502	6.70044	10.0348	10.3674	10.7657	11.0175	10.8803	11.6271	8.37938	6.87036	7.93074	7.15987	6.80735	5.88264	10.7279	6.02237	9.80896	10.9535	10.2923	10.6484	9.36413	10.2946	8.0607	9.56033	9.87958	10.1898	9.94251	9.7039	11.1768	10.0755
CD6	9.81858	8.88264	8.8009	9.80574	9.43671	8.84549	9.92035	8.50779	9.51175	8.43463	8.77479	10.749	9.29921	9.21189	8.37504	8.55075	10.0701	9.25503	9.15735	10.0512	6.53916	8.10329	10.341	9.11894	8.59246	8.98299	8.77808	8.86419	6.75489	8.16993	7.05528	7.53916	5.24793	8.51964	4.16993	10.1935	8.51964	8.16491	10.0914	8.60363	8.35755	7.2384	9.75489	9.783	8.18982	9.03892	10.151	9.21917	11.3592
CD68	14.1546	13.6041	12.9607	13.3807	12.4883	14.5146	14.2749	13.9423	12.4931	12.5023	12.7391	13.641	14.173	13.0705	12.5608	14.0205	12.481	13.4043	13.8238	14.4165	9.56605	12.8644	14.0129	13.6768	14.6632	13.9737	13.1981	10.0293	10.1799	10.8895	9.84706	10.0458	8.42206	13.3149	10.0688	13.1423	13.9506	14.4552	14.0455	12.7846	13.6479	10.8517	14.3117	13.3369	14.3219	14.4917	13.3887	14.481	13.7358
CD69	9.56415	8.94544	8.67948	7.36632	8.67948	9.11634	8.59246	7.07682	9.52943	8.57365	8.24793	11.4828	8.19476	8.21432	6.20945	8.18982	8.29462	7.45121	9.62936	8.12412	4.39232	7.52356	8.47168	7.94837	8.58871	8.40088	7.77479	4.52356	6.16993	8.69	6.16993	6.10852	3.16993	7.80735	4.24793	9.44294	10.6284	7.75489	10.1472	6.6865	7.88264	6.18982	9.00282	9.18735	8.88874	8.0607	11.3404	6.90689	10.8049
CD7	9.11374	6.79442	7.81378	9.2384	9.51175	7.76818	9.12412	7.73471	8.98014	7.57743	8.29002	10.1548	8.98584	9.36851	9.25974	7.45121	8.54689	7.74819	9.15228	9.20945	6.76818	10.8711	9.67419	8.60363	8.25739	8.42626	8.03892	4.64386	7.11894	7.45943	5.58496	6.71425	4.24793	7.80735	5.58496	9.31967	7.85175	7.90087	9.08481	8.16993	7.31288	6.08746	9.56605	8.69349	8.00562	8.00562	9.72962	8.01123	10.2216
CD70	9.49985	5.49185	7.24793	5.12928	4.80735	8.63662	6.2854	3.58496	10.1046	4.90689	7.63662	5.32193	5.20945	9.16742	4.08746	6.2854	4.32193	5.08746	6.70044	7.31288	1	4.39232	9.22159	5.24793	6.06609	9.14466	5.32193	3	1	2	1.58496	1.58496	1	3.80735	2	5.20945	5.70044	7.85175	6.33985	4.58496	4.90689	2.58496	4.16993	4.58496	7.76155	7.30378	6.14975	7.5157	7.53138
CD74	18.5848	16.1537	16.5033	17.6095	16.214	17.4526	17.6514	17.0275	17.2646	16.5202	16.0823	17.6417	17.4613	17.2338	16.831	16.099	16.581	17.2471	16.9646	17.8812	13.7027	15.5593	17.2809	17.6313	17.3874	18.9167	17.5305	13.7317	15.0424	15.5188	13.8618	14.0801	12.7492	16.5035	14.5268	17.3597	16.4579	16.2051	17.9751	15.6779	16.7833	15.0316	17.7584	17.1803	16.9426	17.5859	17.7613	17.3974	17.9924
CD79A	5.61471	8.32643	8.76155	8.91886	10.0993	8.39232	8.24793	7.26679	10.9001	7.54689	9.07146	9.32643	7.36632	10.0526	6.6865	6.90689	10.4083	7.2854	11.4517	10.2715	3	10.3129	11.6542	7.74819	5.64386	7.91886	8.25739	1.58496	3.90689	6.70044	6.02237	5	4.16993	9.73809	4.16993	10.8564	7.22882	10.7004	8.75489	9.11114	2.58496	5.16993	8.33985	10.5353	6.83289	8.65821	9.21189	7.18982	12.8019
CD79B	7.46761	6.35755	8.03342	8.27146	8.3966	7.76818	7.7879	6.93074	10.0168	7.84549	8.56986	8.74147	7.47573	8.2384	8.44294	6	9.88264	7.37504	10.6627	8.35755	6.10852	9.56796	10.4284	7.2854	7.70044	7.34873	7.81378	6	6.04439	7.74819	6.45943	6.37504	4.75489	8.19967	4	10.1624	6.30378	8.45121	9.45121	7.2384	5.45943	6.08746	8.03342	9.85019	7.07682	6.74147	9.19229	6.79442	12.0478
CD82	13.7529	12.4717	13.0417	12.8429	13.8886	13.4476	13.085	14.0276	14.5768	12.0144	13.3536	12.8289	13.1938	14.3712	12.1765	13.2467	13.9802	13.4621	14.3283	14.2872	8.18488	12.3083	13.5146	13.5222	13.3983	13.9394	14.4817	9.81218	12.1662	12.6578	13.3378	11.3208	14.0742	14.4242	11.9855	12.584	13.4579	13.3959	13.1666	13.6364	14.4319	11.9553	11.9596	11.8074	13.7985	12.3253	13.1983	14.7711	13.2076
CD86	10.4294	9.73302	9.25974	9.61655	8.17493	9.87036	10.4878	9.5812	9.41785	7.88264	8.9629	10.1111	10.0403	9.67243	8.88874	8.76155	8.21917	9.03342	9.41996	9.81538	5.78136	7.56986	9.47776	9.87958	10.8727	10.1124	9.24793	6.80735	7.33092	8	6.30378	6.59991	6.44294	9.35535	7.45121	10.1762	8.34873	9.77314	10.3365	8.24317	9.15735	6.6865	11.5464	10.0334	9.84706	10.2479	10.1434	9.36194	10.5859
CD96	9.67772	6.96578	8.49985	8.71081	8.48784	7.6865	9.42626	7.69349	8.21917	7.66534	8.27612	10.1799	8.90989	9.18982	6.94251	7.50779	8.85175	8	8.47573	8.17991	5.58496	6.12928	9.25974	8.09276	7.74147	8.08746	7.45121	2.32193	6.06609	6.58496	5.35755	6.42626	3.45943	7.56224	4	9.82496	6.72792	7.35755	9.31515	7.59991	7.93074	6.30378	9.39232	9.29921	7.41785	7.73471	9.18982	7.40939	10.7228
CDA	11.0974	12.2946	10.5333	10.4062	9.87498	10.7389	9.75322	7.34873	6.62936	9.97154	12.2444	8.3966	9.45738	11.8329	7.12928	9.89633	10.3049	9.39232	10.0098	8.33539	7.60733	8.33985	10.69	12.5021	12.3923	9.72962	11.275	7.25739	7.11894	8.31741	5.04439	6.14975	5.16993	11.1079	5.39232	8.83605	9.85953	7.77479	8.82018	7.62205	11.5897	5.55459	6.53916	8.49985	11.0098	8.60733	9.44501	11.3437	10.0674
CDC20	10.7797	11.7993	10.3487	10.0112	9.87498	9.25267	10.9694	9.14466	10.6742	9.81218	9.82337	9.54303	9.06878	11.4067	9.86419	10.445	10.8361	10.2192	10.3083	9.59619	4.58496	10.23	10.1176	10.1762	11.3929	11.7989	10.5555	5.75489	5.93074	6.52356	5.20945	5.24793	7.67948	10.7372	7.66534	8.79442	12.4453	11.5774	10.275	9.76984	11.1046	4.80735	8.21432	7.96	11.3641	9.69174	11.7347	10.3332	10.8903
CDC20B	3.90689	0	3.70044	5.2854	2.80735	1.58496	5.16993	5.80735	4.90689	2	5.83289	4.75489	4.58496	4.58496	0	2.58496	4.52356	5	4.58496	3.80735	1	3.90689	2	4.16993	5.24793	2.80735	5.35755	0	0	1	0	0	0	3.90689	4.16993	4.9542	3	4	5.55459	1.58496	2.32193	0	5.39232	4.39232	3.80735	2	3.45943	2.80735	1.58496
CDC20P1	4.75489	4.24793	5.32193	3.90689	5.97728	5.61471	4.24793	3.58496	1	3.58496	3.58496	4	3.16993	3.90689	6.62936	2.58496	3.80735	2	3.70044	3	2.80735	3.16993	3.58496	5.16993	3.70044	5.88264	2.80735	1.58496	2	4.39232	1.58496	1.58496	2.32193	4.24793	1.58496	4.24793	2	3.58496	5.16993	3.58496	4.45943	5.83289	3.45943	3.16993	4	3.45943	4.45943	3.32193	4.58496
CDC25C	8.66534	7.49185	7.75489	6.87036	7.07682	7.34873	7.99435	7.32193	8.70044	6.78136	7.21917	6.74147	6.83289	8.74483	6.74147	7.82018	8.13443	7.83289	7.63662	7.29462	2.32193	8.15987	7.40939	7.53916	8.43045	9.03617	7.54689	4.32193	3	3	2	0	5.39232	7.56986	5.61471	5.9542	8.89178	8.56986	7.29462	8.03892	8.85175	2.58496	5.16993	4.80735	8.11894	6.98868	8.60733	7.67243	7.57743
CDC42EP2	12.3471	11.1712	10.6221	11.2174	10.676	11.6325	10.4848	11.9181	10.7482	10.4615	11.1157	11.0105	11.0112	11.1389	11.6627	12.0967	10.6546	10.5517	12.0831	11.9046	7.62936	10.1724	10.7048	11.0362	11.4944	13.3304	12.1408	8.84235	9.27845	9.35315	8.75822	8.47978	7.26679	10.7099	5.70044	10.3242	12.3219	10.9658	11.3891	10.3015	11.1636	9.04166	10.1485	10.4073	12.2718	10.0566	10.8963	11.4676	10.6724
CDC42P1	1.58496	2.58496	2	2	0	2.58496	1.58496	0	0	1	0	1.58496	1.58496	2.58496	0	2	0	2	2.58496	0	0	1.58496	1	0	2	1.58496	2.32193	0	1	1	1.58496	1.58496	1	4.08746	0	1.58496	3	1.58496	2	2	1.58496	0	1.58496	2.80735	0	0	2.32193	3.58496	1.58496
CDC45	9.20457	9.36194	8.44708	8.224	7.44294	8.224	8.54303	7.90087	9.0607	8.24317	7.65105	8.20945	7.14975	9.69697	8.35755	9.66356	7.48382	9.18735	8.89785	8.33539	3.58496	9.46761	8.05528	8.23362	9.13186	9.9542	9.17493	6.76818	3.45943	5.12928	5.67243	3.90689	6.45943	8.67948	6.14975	6.87036	10.6917	10.2324	9.01123	8.86728	7.47573	5.04439	6.04439	6.70044	9.40514	7.42626	9.99718	7.83289	8.76487
CDCA2	7.91886	7.89482	8.45943	7.64386	7.83289	6.71425	8.91289	7.88264	9.32643	8.25739	8.00562	7.35755	7.36632	9.39874	5.85798	8.91886	8.06609	8.01123	8.31288	6.96578	2.58496	7.41785	8.27612	7.37504	8.15482	7.76818	7.45943	3.32193	3.32193	4	3.58496	2.58496	5.85798	8.05528	5.12928	6.16993	9.90087	8.07146	7.25739	8.65464	8.5157	2.58496	6.2854	6.44294	8.97154	7.53138	9.07682	7.12928	8.35315
CDCA4P1	2.32193	0	0	2	1.58496	2.58496	2	3.32193	0	0	0	2.80735	1.58496	3.32193	0	3.32193	2	2.58496	0	0	1.58496	0	3.32193	2.80735	2.80735	1.58496	1	0	1	0	1.58496	1	2	3.90689	1	1	0	1.58496	1.58496	1	3.32193	0	1	1.58496	0	2	1	2.32193	1.58496
CDCA5	10.5803	10.7457	9.63481	10.1561	9.09276	8.89785	9.97728	9.97871	11.0941	9.00282	9.50581	9.47978	9.21432	10.7228	9.56224	10.6184	10.3848	10.2167	10.1774	9.68124	5.32193	10.1059	9.44501	9.56415	10.2877	10.952	10.5353	7.04439	6.14975	6.44294	6.02237	5.67243	7.56986	9.75656	7.62936	8.40939	11.6524	10.7515	9.51767	10.0334	10.3197	5.55459	8.10329	7.88264	10.3015	8.72792	11.4959	10.021	9.91737
CDCA7	11.5226	8.06609	11.4605	9.44294	10.1849	13.0845	10.5411	11.1163	9.77149	11.0293	10.0928	9.76487	11.6018	8.87652	8.52356	12.9789	9.29462	8.61102	11.526	10.4409	5.08746	10.4419	10.4615	9.40514	8.81698	11.4455	9.28077	2	4.75489	5	4.08746	3.58496	3.45943	8.73809	3	9.37938	11.3476	12.9807	11.1202	10.0348	12.2589	6.30378	7.30378	7.89482	11.5859	9.90087	9.85175	12.2192	10.3231
CDCA8	10.4147	10.4398	9.98014	8.99718	9.31061	9.07414	10.6751	8.97154	9.55075	9.69697	9.48382	9.01123	9.00843	10.4778	7.73471	9.99435	9.79604	9.51373	9.82177	8.72451	6.49185	8.55459	9.25974	10.1215	9.94105	10.7262	10.0403	6.10852	6.2854	6.18982	5.97728	7.10852	7.59246	9.45738	7.80735	8.30834	11.06	10.6312	9.35535	9.31515	10.851	5.55459	7.70736	7.82018	10.421	8.98299	10.6439	9.91139	9.9901
CDH11	12.8634	13.061	14.2317	13.1399	13.8163	14.133	12.8624	12.8922	12.6445	10.2726	13.9042	13.0107	13.1777	13.9667	9.94398	13.1562	12.9883	12.3614	12.3826	12.5036	6.50779	11.4466	13.6087	12.5962	14.204	14.769	12.811	7.73471	10.4147	10.5206	7.49985	8.69349	5.70044	13.5591	11.6316	13.1621	13.1556	14.0113	13.1551	12.9218	14.7923	9.03342	13.6122	13.0307	13.5511	14.0783	12.3205	13.8612	13.1898
CDH13	7.7211	9.02237	10.3004	8.74483	8.31741	9.97728	8.72451	7.19967	9.35535	7.7211	8.61839	7.91289	10.4481	10.0888	6.6865	10.4398	8.32643	8.17493	10.6627	8.74819	10.1523	8.98868	9.92778	8.84549	11.1079	11.3021	9.09276	7.57743	8.26209	9.89633	7.01123	8.26209	6.97728	9.79928	9.31741	8.02237	10.1319	10.1762	8.36194	9.29002	10.5718	5.45943	8.67948	8.57365	10.6528	10.8665	7.12928	9.27612	9.224
CDH15	4.75489	6.42626	4.24793	5	4.32193	5.42626	4.85798	2	4.64386	4.24793	6.44294	5.24793	3.80735	5.04439	5.64386	2.58496	4.08746	5.16993	4.24793	4.80735	1	7.13955	6.39232	4.64386	5.16993	7.14975	4.45943	7.02237	1	3.70044	2.32193	0	0	4.64386	1.58496	3.80735	5.70044	5.2854	3.80735	4.75489	2.58496	5.16993	3.32193	3.32193	5.49185	4.16993	3.70044	5.16993	4.70044
CDH16	3.70044	3.32193	6.85798	2	6.6865	3.70044	4.70044	4.58496	0	4.08746	3.90689	4.64386	6.83289	2.58496	2.32193	6.10852	1	3.45943	2.32193	7.09803	5.32193	4.85798	5.80735	7.8009	6.47573	0	3.45943	4.58496	6.90689	5.58496	3.32193	1	3.58496	0	10.9046	5.93074	0	5.42626	3.45943	4.16993	5.32193	2.58496	2.58496	3.45943	5.9542	3.45943	6.53916	0	7.22882
CDH17	10.9929	6.33985	11.4944	9.93811	13.5767	9.39446	12.7224	11.1189	3.70044	12.3205	9.02514	10.7756	12.9454	11.3117	8.66178	9.0607	9.04439	13.4027	11.4569	13.2424	3	5.93074	14.6002	8.57743	10.2288	7.3837	9.53333	2.32193	9.43879	8.73471	7.65821	10.5746	5.20945	9.06609	9.15735	10.6573	7.19967	11.2912	10.137	9.35315	14.5948	8.49586	11.7194	9.32867	11.8553	9.39446	9.61471	10.7134	10.3685
CDH2	9.37504	9.20212	10.3387	10.5546	7.78136	10.0512	9.90238	10.8082	8.15987	7.94251	9.91737	9.60548	9.79604	10.9189	5.9542	8.8857	9.4818	8.56605	8.91886	9.68475	9.83763	12.6584	9.86728	8.91289	12.7286	10.8424	9.11114	11.9965	7.96578	8.93664	11.4635	12.9706	11.8439	9.39017	8.57365	9.50383	9.84392	9.21675	8.32643	8.93958	7.17991	7.31288	10.0553	10.796	9.79928	10.268	9.47168	9.25974	9.51175
CDH23	8.0607	8.36194	8.45943	9.02791	8.8392	8.26679	9.12412	8.48784	8.18982	8.64024	9.97011	9.01123	8.7039	8.79116	9.01959	7.91886	7.40088	8.43045	7.5157	8.71768	5.88264	7.29462	9.01123	9.38802	8.87036	9.10066	8.53916	7.14975	6.10852	9.0954	10.9816	6.53916	6.14975	7.58496	8.00562	9.23122	7.87652	9.6987	8.96578	7.87652	6.42626	9.89785	9.5411	8.96578	8.24317	8.633	8.69	8	9.76487
CDH3	14.2511	13.6369	12.7711	13.2207	11.6843	13.4914	12.7402	13.8275	12.8463	12.0251	13.0025	12.6204	11.8872	12.9708	10.2204	13.2776	12.7977	13.6108	13.3748	11.2294	6.91886	7.55459	12.3021	13.6216	15.1226	12.1183	13.6667	6.70044	6.47573	7.45943	6.76818	6.78136	7.49985	13.7671	7.57743	10.9787	14.8673	13.2639	12.4906	11.0654	12.8329	8.75822	10.9665	11.1749	14.8227	11.6411	12.5988	14.0172	12.4615
CDH6	11.31	9.51373	9.66178	10.4605	8.61839	10.2107	11.4419	11.0987	7.59991	9.46557	13.0853	10.9151	9.02791	9.78136	9.13955	10.0168	8.04985	9.98157	10.5018	10.8564	8.42626	10.3298	9.27845	9.81698	11.1941	10.1124	9.79604	8.45121	9.71939	9.10066	7.76818	7.67243	10.7108	9.25267	8.59991	10.5058	11.0042	9.18488	10.5226	8.87652	11.2627	7.33985	11.0668	11.5864	9.36413	10.6202	8.64746	9.50779	9.94251
CDHR2	12.8738	6.39232	10.5517	9.07414	13.2282	10.3498	11.151	13.2837	4.08746	11.2186	10.5971	11.2015	11.8611	10.5411	8.47573	13.5399	4.32193	11.9491	13.7892	11.6887	5.88264	10.6609	15.2332	12.7254	14.185	12.9287	13.2415	7.5157	6.32193	6.20945	8.26679	3.16993	9.14466	8.84549	9.04985	9.61655	13.849	11.7899	9.79279	10.3912	11.676	6.18982	10.4388	9.87344	12.7396	9.54689	8.633	13.2991	9.01402
CDHR4	0	3	2	2	0	1.58496	2	1.58496	3.70044	2.32193	0	0	2.32193	2.58496	0	4.24793	0	0	1.58496	0	3.16993	2.58496	7.17991	5.49185	4.58496	2.32193	3.70044	0	1	2.80735	0	0	1	3.45943	0	1.58496	3	3.45943	2.58496	3.32193	2.58496	2	1	0	4	0	0	2.80735	6.55459
CDHR5	13.4771	9.36851	9.57743	8.30378	12.511	10.7928	11.2113	12.5584	4.08746	10.6865	12.1957	10.3332	11.0265	9.74315	9.75822	12.9556	11.6644	12.9257	12.6656	12.3326	3.80735	10.7389	15.7492	10.4325	10.218	11.4599	11.6595	3.32193	6.76818	5.20945	6.24793	13.1026	1.58496	10.0042	13.0676	9.09276	12.5999	11.388	10.6715	9.89178	12.4305	7.7879	9.96578	9.5157	11.0265	8.18488	8.23362	11.3482	10.988
CDK1	11.1843	11.2396	10.6609	10.4491	8.78136	9.47573	10.4491	10.0993	10.4979	10.4491	9.67772	9.26209	9.01402	11.2906	9.04166	11.6546	10.5216	10.5727	10.4747	10.0362	5.72792	10.268	9.98299	10.3619	11.0668	11.4346	10.9039	6.80735	6.2854	7.13955	5.64386	5.32193	7.64386	9.48784	8.7039	8.55842	12.2464	10.7773	10.2609	10.764	11.3652	6.08746	8.75489	8.43879	11.1892	10.0196	11.8922	10.6083	10.4419
CDKN2A	12.1649	6.22882	10.6193	7.88874	6.30378	7.9542	9.57932	11.2246	12.1687	10.2396	7.04439	6.85798	6.80735	6.9542	8.35755	10.8773	12.2456	6.9542	12.8488	9.14211	8.3837	9.33985	11.8194	8.51175	13.0016	12.2033	12.729	7.44294	7.63662	8.94837	7.40939	6.59991	5.39232	10.4553	4.90689	9.40939	5.49185	6.98868	10.1886	8.81378	10.0028	6.85798	6.56986	5.67243	4.80735	6.90689	9.27612	12.1098	6.89482
CDKN2A-DT	4.24793	0	5.08746	0	0	0	2.32193	2.80735	3.90689	1	0	0	1.58496	0	0	3.58496	4.52356	2	3	1.58496	0	1.58496	3	0	3.32193	3.80735	4.45943	1.58496	0	2.80735	1	1	0	3.16993	0	2.80735	0	0	3.16993	1.58496	3.32193	0	0	0	0	0	1.58496	3	0
CDKN2B	12.4213	9.70217	11.8986	11.0641	9.74483	11.9873	12.1501	11.5675	10.6839	10.6375	13.3489	10.7194	9.99577	9.37938	9.14975	11.5488	11.5906	10.6303	13.1621	11.5023	7.31288	9.23122	12.3636	11.1517	13.1235	12.0158	12.1399	6.87036	7.61471	8.57365	7.91886	7.19967	5.49185	11.8719	8.60733	11.8301	10.5226	11.8269	11.7069	10.8025	11.2372	7.9542	10.3185	10.6812	9.6865	11.0701	11.2046	12.3092	9.72281
CDKN2B-AS1	7.2854	5.04439	6.70044	3	3.90689	6.30378	5.93074	6.42626	6.98868	6.40939	7.98868	4.52356	4.16993	2.58496	4.08746	6.22882	6.32193	3.16993	6.2854	6.65821	6.02237	5.16993	6.58496	5.78136	6.16993	7.53916	6.39232	4.08746	4.58496	5.61471	3.45943	2.80735	1.58496	6.59991	4.08746	4.32193	9.50383	6.65821	6.16993	4	5.42626	0	3.90689	3.80735	4	4.80735	5.49185	5.93074	4.32193
CDKN3	9.14975	9.51964	8.24793	8.46761	7.06609	7.5157	8.66534	8.0607	7.97728	8.43045	8.32643	8.36632	7.33092	9.55459	8.07682	9.17742	9.11634	9.35315	8.66534	8.67948	6.64386	9.28309	8.08215	8.10329	9.50978	8.98868	7.66534	5.67243	5.52356	7.62205	6.58496	4	7.70736	8.15482	8.10852	7.2384	10.3945	9.67066	8.53916	8.45943	9.8933	4.08746	7.05528	6.82018	9.224	7.86419	9.44708	8.6865	8.82972
CDNF	6.18982	5.70044	6.14975	6.32193	5.42626	5.49185	5.83289	5.67243	6.04439	6.47573	5.83289	6.12928	5.04439	5.90689	7.45943	7.40939	4.32193	6.12928	5.9542	6.16993	4.08746	5.72792	6.16993	6.78136	6.52356	4.85798	6.58496	7.19967	6.32193	7.86419	7.76155	7.42626	4.9542	5.12928	4.24793	6.02237	6.24793	4.80735	6.62936	6.20945	4.45943	7.33985	5.85798	5.55459	5.61471	6.37504	6.35755	4.85798	5.39232
CDR2L	11.8525	11.8273	12.0993	12.0674	12.5546	11.7202	12.0782	12.5098	10.0458	11.4409	13.1543	11.7674	11.8098	12.4988	11.6948	12.0112	11.6234	12.3578	12.9778	12.3264	7.85175	13.1204	12.5618	11.676	12.6434	12.8065	13.0913	9.14466	8.85487	10.3923	8.48382	8.02237	6.40939	12.2405	9.36851	11.0881	12.895	13.9097	12.7095	11.9326	11.3848	9.92926	11.2726	11.3247	12.525	12.0914	10.9708	11.683	11.3718
CDT1	9.61655	9.73302	8.94251	9.66711	7.97728	8.83289	9.7211	9.14466	10.9936	8.66534	8.44708	9.04166	8.50779	9.93664	9.79279	10.2842	8.55075	9.8392	9.72451	9.10329	6.91886	10.1849	9.41996	8.95128	9.85643	9.91737	9.53138	8.62571	7.65821	7.47573	7.82018	5.24793	8.40514	9.02791	9.19229	7.58496	10.7356	11.1706	8.93664	10.4094	8.8392	7.59991	7.7211	7.04439	10.0848	8.99152	10.4231	9.8392	9.2384
CDX1	5.75489	5.80735	6.14975	6.59991	6.22882	5.55459	6.85798	5.04439	6.78136	3.32193	6.44294	5.45943	7.8392	9.24555	6.12928	4.90689	5.42626	4.08746	6.6865	6.94251	1.58496	5.58496	11.318	4.24793	4.85798	6.59991	5.72792	1	1.58496	2.32193	1	2	0	4.52356	3.16993	4.80735	5.49185	4.90689	5	6.56986	3.70044	5.2854	5.04439	4.39232	7.22882	6.30378	3.58496	6.26679	6.35755
CEACAM1	12.5675	14.8966	11.6604	11.3859	13.5837	12.4587	12.3783	14.3113	9.90689	11.7809	11.0901	11.9418	11.268	13.082	10.1447	13.0417	13.2251	13.1818	13.7266	11.8439	11.128	11.1434	11.7503	12.7651	12.4831	12.2883	14.2812	11.0647	10.6662	10.9758	11.2527	11.9091	12.6393	15.6047	11.0566	10.0795	13.9794	12.1408	12.5558	10.9016	12.8467	8.34873	10.8849	10.3421	12.3211	11.6913	13.8198	13.7995	11.0954
CEACAM16	2.32193	1.58496	2	3.45943	1.58496	0	4.32193	0	0	2	3.58496	0	0	0	4.64386	2	0	0	0	0	1	0	1	3.58496	0	0	1	2.32193	3.45943	3.70044	1	0	0	0	0	2	0	0	2.58496	0	0	4.9542	0	1.58496	0	2	0	1.58496	1.58496
CEACAM18	2.58496	2.58496	0	2	5.67243	5.42626	4.32193	1.58496	0	3.58496	0	3	6.02237	0	0	0	2	2	0	0	0	0	8.73809	1.58496	0	2.32193	0	0	0	0	0	0	0	1.58496	0	1.58496	5.12928	7.9542	0	0	3	0	0	1.58496	4	0	0	2.32193	0
CEACAM7	15.2299	6.90689	8.73132	9.79442	11.9701	12.0018	13.5031	12.8429	4.9542	11.3805	9.31288	12.5899	8.11894	5.80735	10.1849	11.4378	9.71425	14.5003	11.9607	12.7185	1.58496	15.5513	5.90689	11.9192	6.98868	1.58496	10.2773	1	7.6865	0	6.59991	0	0	10.9425	1	10.0607	10.5594	7.30378	11.0417	7.98299	6.71425	9.69697	12.4617	12.3089	9.76818	10.1033	11.3032	13.4351	8.93664
CECR2	6.14975	4.85798	4.64386	6.87036	4.75489	6.35755	6.49185	6.08746	4.24793	5.67243	6.30378	6.40939	6.6865	6.20945	7.65105	4.24793	4.08746	6	4.80735	5.75489	2.80735	4.80735	7.2854	7.08746	6	6.56986	5.67243	8.27612	1	5.45943	3.45943	9.42206	0	6.08746	1.58496	6.93074	6.42626	4.90689	6.83289	5.55459	3.16993	8.93664	6.94251	5.90689	6	6.87036	6.14975	4.75489	6.22882
CEL	13.8303	8.04985	6.37504	18.8618	6.44294	11.4838	14.3372	15.8534	11.4757	14.9185	16.3829	17.0064	5.35755	6.45943	21.8749	7.07682	7.17991	16.0104	7.40939	15.3092	6.70044	10.1573	11.8053	20.0031	16.2452	9.15987	10.6165	5.72792	9.07414	7.96578	14.9258	6.06609	4.52356	16.9545	6.04439	18.5542	13.8343	6.12928	16.3223	14.7412	4.80735	22.6974	18.5275	16.7508	12.874	18.9395	17.4351	9.13699	14.3352
CELA2A	7.55459	6.56986	0	18.1612	3.58496	10.255	8.96	15.2139	1.58496	12.6682	16.8581	14.2316	0	3.90689	22.3574	4.16993	5.35755	11.7271	4.45943	14.5309	1	8.38802	10.7074	19.2788	15.1541	7.29462	6.35755	2.32193	7.83289	0	13.7238	1.58496	2.80735	15.7072	2	17.2139	8.94251	3.58496	12.0423	14.2208	3	22.1351	16.9085	15.9485	13.3651	18.7922	16.0437	3	12.8742
CELA2B	6.91886	4.08746	0	16.0073	0	7.96578	7.83289	13.7043	0	12.5355	13.4979	12.8051	0	0	18.9768	3.16993	4	11.8884	2.58496	12.4863	2.58496	6.04439	8.15482	16.673	12.3306	4.85798	5.08746	0	5.80735	0	11.4284	1	0	13.0659	1.58496	14.2786	7.3837	1.58496	12.3479	11.1755	0	17.4603	13.9367	12.6225	10.6129	16.2553	14.1869	2.32193	11.4152
CELA3A	13.5327	7.88874	0	19.6025	4.52356	11.3625	13.816	17.2418	1	15.5234	17.7039	16.8907	3.32193	5.04439	23.1301	6.16993	6.74147	15.9014	6.9542	16.123	4.08746	10.2264	11.9274	20.5862	15.636	9.01402	10.8258	2	8.90087	0	15.1845	1	2.32193	16.2122	2.58496	18.4134	13.7742	5.90689	16.7343	14.2799	3.16993	22.623	17.2304	16.9602	14.3557	19.7249	18.1936	8.93664	15.645
CELA3B	10.3554	5.93074	0	17.3451	2	8.96578	11.1935	15.2425	0	12.9187	16.2793	14.4447	0	5.04439	21.7662	4.39232	4.70044	13.1447	5.55459	14.3688	2.58496	8.34873	10.1163	18.7633	14.3805	7.09803	7.56986	1	6.88264	0	12.8721	1.58496	2.32193	15.4779	1.58496	16.5183	10.9211	3.58496	14.0715	12.9274	3.16993	21.5642	16.2977	15.5198	12.6974	18.1895	14.8667	5.93074	13.0664
CELP	5.64386	0	0	11.6742	3.16993	3.90689	5.90689	12.7381	3.32193	6.94251	9.04985	8.33985	3.16993	4.24793	14.626	0	0	7.65821	0	7.62205	1.58496	2.80735	7.90087	11.8435	9.24793	0	0	2	3	5.88264	6.76818	1	1	9.55075	1	10.3343	6.16993	0	8.7211	8.12412	2.58496	15.1238	11.3734	8.49586	7.8009	11.4594	12.8142	2.80735	6.42626
CELSR1	12.2659	12.8802	11.8626	11.1299	12.5142	12.896	11.7305	11.9084	13.3951	10.7432	11.7777	10.8857	10.5699	12.73	9.38802	13.249	12.2929	11.948	12.0604	11.363	5.75489	11.3117	11.431	11.1948	13.1532	12.0307	12.5253	7.03342	8.04985	8.12412	6.94251	11.8194	8.00562	12.4732	8.58496	11.4094	12.5873	13.6618	11.7402	12.1434	11.5613	9.36851	10.7756	11.3509	12.1824	11.2946	12.7213	11.7436	11.7309
CEMIP	12.5481	9.4818	13.3868	11.0272	10.3815	13.9088	10.585	11.8025	7.67948	12.0577	12.9194	12.0708	9.57554	12.5934	8.39232	15.1185	12.5663	12.3633	14.3939	12.4328	4.39232	9.24793	10.9151	11.3242	10.4828	14.1121	12.6087	9.67419	5.08746	8.46352	8.74819	6.42626	5.35755	11.638	9.73809	9.17742	16.4707	12.416	12.7661	12.4821	12.9887	5.70044	9.31061	10.4051	14.1148	12.3955	11.3038	13.4082	12.0434
CENPA	7.32193	8.10329	7.85175	7.53916	6.9542	6.85798	8.14466	7.29462	8.60733	7.32193	7.50779	6.88264	6.35755	9.27612	7.59246	8.46761	8.36194	8.15987	7.93664	7.36632	1.58496	7.97154	7.80735	7.2854	9.00282	8.71768	7.2854	3.80735	3.80735	4.64386	2	2.32193	5.42626	7.37504	6.16993	6.10852	9.29462	8.95128	6.70044	7.57743	8.84549	2	5.64386	5.80735	8.66888	6.64386	8.57743	7.57743	8.13955
CENPE	10.0808	10.2586	9.77149	8.81378	8.67948	8.5157	9.783	8.77149	9.53916	8.74483	8.84549	8.97441	8.53916	10.2703	7.32193	9.44501	9.35975	9.81057	9.17243	7.63662	6.75489	8.21432	8.49185	8.78463	10.1997	10.2586	8.98868	4.16993	5.49185	6.58496	4.64386	3.16993	7.91289	9.04166	8.37069	7.86419	10.7065	9.5411	8.96867	8.94544	10.9076	4.80735	7.84549	7.8009	10.6582	8.09803	10.0265	9.41996	9.30606
CENPF	12.31	12.2476	11.792	10.5943	10.2866	11.0546	12.1796	11.4136	11.944	10.7574	10.633	10.3061	10.0661	12.0279	8.74819	12.6147	10.9744	11.3382	11.3009	10.2586	6.10852	11.2509	10.7237	10.8376	11.6184	12.7719	11.0492	5.49185	6.58496	7.37504	5.64386	5.08746	9.16993	11.7262	9.9263	9.35094	12.1478	11.3292	10.4798	11.908	11.9421	6.49185	9.73132	9.0607	12.2978	10.9159	12.0668	11.1273	10.6742
CENPI	9.04985	7.87652	6.74147	6.24793	6.33985	6.58496	8.04439	7.17991	7.85798	6.62936	6.78136	7.01123	6.85798	8.36194	5.64386	8.06609	7.15987	7.87652	7.12928	5.88264	2.32193	6.58496	6.89482	6.72792	7.98868	8.20457	7.61471	3.70044	2.32193	3.70044	2	2.58496	4.32193	7.29462	5.88264	5.93074	8.68299	7.98868	6.96578	6.64386	7.49185	4.64386	6.12928	5.72792	8.00562	6.6865	8.35315	7.59991	6.91886
CENPK	8.82655	9.44087	8.89785	7.76155	8.27146	7.75489	8.3443	7.82655	8.8009	7.88264	7.33985	7.91289	7.27612	9.32867	5.9542	10.0279	8.2384	8.06609	7.33092	7.77479	5.61471	7.53138	8.08215	8.61839	8.94837	8.47978	9.00282	4.58496	4.70044	4.85798	4.24793	3.90689	6.74147	8.54303	6.37504	6.74147	8.90388	9.41574	8.82972	9.18735	8.82337	4.64386	6.26679	6.10852	9.62388	8.11374	9.16491	9.04166	8.92481
CENPM	8.83605	9.00562	8.27612	8.93958	7.07682	8.12928	8.42206	7.44294	9.19229	8.03342	9.25974	9.42417	8.32643	9.03617	8.37504	9.54689	7.43463	8.6865	9.73302	9.58871	7.33092	11.0708	8.21917	8.29921	9.21189	10.062	9.56796	6.10852	4.58496	6.39232	4	4	6.50779	7.45943	6.49185	7.19967	11.4615	10.0848	9.61287	8.62571	8.02237	4.9542	6.47573	6.44294	9.11374	7.86419	9.48382	8.39232	9.32867
CENPU	10.3219	9.64386	8.12928	8.93958	8.72451	9.28077	9.55267	8.33985	10.1357	8.98584	8.75489	8.59246	8.89178	10.1935	8.76155	10.7822	9.15482	10.0348	9.82177	9.69697	6.24793	7.81378	8.03892	8.90087	9.04985	10.7168	10.4252	6.55459	5.39232	6.10852	6.42626	4.85798	7.48382	9.57554	8.39232	8.40939	11.6931	10.2773	9.7211	8.16993	10.2216	6.61471	6.89482	7.39232	9.42206	8.60733	10.4083	9.26913	9.52356
CENPUP2	2.32193	0	0	0	1.58496	1.58496	2	2.58496	4	2.58496	0	2.32193	1.58496	0	0	0	2	1.58496	2.58496	0	1	0	0	2.32193	0	0	1	0	1	1	1.58496	0	1.58496	2	1	2.32193	2	2.32193	1.58496	0	0	0	1.58496	1.58496	1.58496	0	1.58496	0	2.80735
CENPW	9.40727	9.52356	8.14466	8.224	8.38802	7.3837	9.04712	7.89482	8.9542	8.65821	8.26209	8.54303	8.99718	9.30834	8.8392	8.49185	8.20457	8.58496	8.87652	8.87036	5.52356	9.17493	8.34873	8.25739	9.37069	9.3837	8.29462	6.18982	5.32193	6	5.61471	4.32193	6.20945	8.11374	6.18982	7.07682	8.89178	9.6987	9.08746	8.29462	8.56224	4.64386	6.97728	7.36632	9.2503	7.39232	9.53528	9.53333	8.40939
CEP250-AS1	4.32193	2.58496	4.24793	4.64386	3.45943	2.58496	4.75489	3.58496	4.39232	3.16993	4.32193	4.39232	1.58496	3.90689	4.39232	3.16993	3.45943	2.58496	3.58496	4.39232	3.16993	4.16993	3.80735	4.52356	2.80735	3.32193	3.16993	2.58496	1	3.58496	1	2	0	3.16993	1	4.9542	0	4.45943	4.85798	1.58496	2.58496	2	3.80735	4.58496	3.16993	3.45943	3	4.39232	5.08746
CEP55	10.9106	10.792	10.3619	9.19722	8.11374	9.08746	10.2192	9.71253	10.543	9.84392	9.49586	8.90087	8.61102	10.1886	8.55459	11.098	10.1935	10.0112	10.0375	9.46761	3.70044	9.82018	9.48382	9.92778	10.9484	11.188	10.3542	3.45943	4.32193	5.16993	4.70044	3.45943	6.04439	9.07948	7.18982	8.0607	11.5522	10.4727	9.3443	9.87498	10.9866	4.32193	8.15482	7.97154	11.032	9.24793	11.3304	10.1344	9.73471
CER1	0	1.58496	0	2	0	0	1	0	0	1	0	1.58496	0	0	2.32193	0	0	2.58496	0	0	3.80735	0	2	2.80735	0	0	1	5.80735	1	0	0	0	1	1.58496	0	1.58496	0	0	2.58496	0	0	2	1.58496	2	0	0	0	0	1.58496
CERKL	9.57743	8.72792	9.33539	9.29462	9.60363	8.81057	9.45533	8.54689	9.37938	8.70736	9.93811	9.83763	8.77479	9.64746	7.89482	8.08215	8.88874	8.82018	9.02514	9.46148	7.98299	8.6865	9.62388	9.03342	9.49985	9.2384	8.84235	9.29232	9.18982	9.52552	10.6847	11.5382	10.5897	8.23362	9.49985	9.81057	8.47978	8.94837	9.88722	8.59246	8.55842	7.47573	9.62936	9.64386	8.55459	9.31967	9.07414	8.15987	10.3095
CERS4	9.96145	8.49985	9.7039	10.8773	8.99152	9.22641	9.87344	9.81057	8.64024	10.5255	9.50581	10.2831	10.1176	10.0647	12.1904	7.8009	8.62936	9.80735	8.97728	9.82177	10.1072	10.4491	10.043	10.8345	9.17493	9.80735	9.16742	11.151	9.64926	11.3343	10.3848	8.73809	10.9359	9.50383	10.4073	10.3264	8.98299	8.85487	10.4858	9.61839	8.5157	12.3236	10.2958	10.0238	8.88874	10.8106	9.91737	9.56986	10.5488
CES1	13.8069	10.7013	10.7871	11.7322	10.2033	12.6278	13.0161	12.5226	8.64386	12.8805	10.8154	13.6114	12.4038	11.4089	13.9383	10.3608	9.8392	13.3633	11.3117	13.9474	7.85175	14.096	11.5314	12.1296	10.5108	13.2816	10.5167	6.87036	9.5411	10.1636	10.5897	8.41785	3.80735	10.062	7.61471	11.4878	10.8162	10.7194	12.7353	11.9629	11.1536	10.8803	12.0583	10.9151	11.8364	11.8704	9.95128	11.6161	11.4517
CES4A	9.04985	7.59991	7.09803	7.93074	7.12928	9.5216	8.62571	8.2384	8.08215	8.88264	8.31288	8.44294	7.67243	9.57175	8.31741	8.37069	7.76818	7.14975	8.21432	8.43045	9.98299	8.47168	7.96578	8.45943	7.85798	9.30378	9.11894	10.0888	11.2479	9.86728	10.7871	9.81538	9.00282	8.78136	8.29462	7.70044	9.93221	6.44294	8.46761	7.20945	5.32193	7.56224	6.85798	7.07682	8.00562	7.2384	6.6865	7.78136	8.43463
CFAP300	9.03342	6.98868	8.56986	7.24793	7.15987	7.76818	6.75489	7.71425	8.17991	7.76155	8.59991	7.33092	6.35755	7.44294	6.74147	9.33316	7.65821	7.81378	6.75489	8.45121	7.58496	7.44294	8.31288	7.6865	8.56986	7.88264	8.31741	7.84549	8.35755	8.66888	9.46352	6.22882	8.20457	7.66534	7.88874	6.94251	8.49185	6.83289	8.53916	7.06609	8.20945	6.02237	6.75489	6.83289	7.2854	6.30378	8.61839	6.30378	8.16993
CFAP45	7.97154	7.06609	7.09803	6.44294	7.12928	5.61471	6	6.56986	9.37721	6.9542	6.53916	6.40939	5.12928	8.43879	5.9542	7.13955	6.70044	5.78136	6.75489	7.87036	9.32643	5.58496	9.66534	8.07146	8.3837	8.77479	8.67948	4.45943	5.39232	10.1137	5.70044	5.24793	9.21432	7.7879	5.83289	5.45943	7.15987	8.29002	6.78136	4.75489	6.82018	4.32193	5.75489	5.93074	6.40939	5.39232	6.37504	5.67243	8.3443
CFAP47	2.58496	2.58496	2.80735	0	4.08746	0	2.80735	2	1	3.70044	3.16993	1.58496	0	3.90689	4.08746	5.20945	5.42626	4.70044	1.58496	2.32193	8.19476	1.58496	6.98868	1.58496	5.61471	1.58496	5.16993	0	5.75489	8.41785	4.08746	0	8.15482	3.80735	7.21917	2.58496	0	1.58496	3	1	4.16993	0	2.80735	1.58496	1.58496	2	2.58496	4.32193	4.90689
CFAP54	4.75489	6.08746	3.32193	6.18982	5.78136	5.04439	5.08746	4.9542	7.50779	3.45943	4.70044	5.55459	6.65821	6.2854	4.08746	4.24793	5.52356	4.39232	4.9542	4.52356	7.34873	3.58496	8.51175	5.32193	7.35755	6.32193	6.02237	3.58496	7.13955	7.87036	4.75489	5.93074	7.7879	6.06609	7.45943	5.04439	5.49185	5.67243	4.58496	5.49185	5.78136	3.80735	5.2854	5.16993	4.45943	4.16993	6.04439	5.32193	5
CFAP70	9.18982	5.75489	7.12928	7.48382	6.83289	7.25739	7.81378	7.56224	10.4533	8.81057	6.88264	7.78136	7.29462	6.89482	8.37504	8.10852	6.76818	7.76818	6.40939	7.90087	10.2703	7.76155	8.25267	8.92778	7.85798	5.93074	7.70044	9.24079	10.6573	10.0348	10.7065	10.7389	11.2342	7.08746	8.94837	8.19967	6.94251	6.6865	8.41785	6.44294	7.01123	8.57743	6.75489	7.04439	6.56986	7.33092	6.53916	6	8.14975
CFAP77	2.32193	1.58496	4	0	4.90689	3	1.58496	2.80735	4.08746	1.58496	0	3	0	2.58496	0	2	2.80735	1.58496	1.58496	0	8.37069	1.58496	6.62936	4.52356	4.24793	3.32193	6.44294	3.32193	2	10.1202	0	1.58496	9.40301	2	9.20945	0	3.45943	4.70044	2	1	3.58496	0	1	1	2.32193	0	2.80735	2.80735	6.42626
CFAP91	9.44087	6.79442	7.65105	8.62571	9.08481	9.11114	8.14975	8.72451	9.25503	8.98014	6.70044	8.24793	8.36632	8.97154	9.06609	8.9542	8	9.36413	6.33985	8.26679	9.4818	6.59991	8.82972	9.75489	8.06609	7.93074	9.07146	9.08481	10.2384	10.6502	8.21432	11.5231	11.0458	8.75154	9.77479	8.57365	7.76818	7.11894	8.61471	6.90689	8.32643	10.3298	8.49985	8.26209	7.32193	7.75489	8.77149	5.67243	8.85487
CFC1B	7.33092	8.92481	0	0	0	0	6.80735	6.78136	1.58496	7.5157	5.52356	5.55459	0	0	0	0	0	6.26679	1.58496	5	9.55075	7.05528	0	5.9542	0	0	6.82018	9.16239	10.9009	9.29692	9.26913	7.29462	10.8502	3.45943	8.33985	3.45943	2	0	4.24793	0	0	7.10852	10.6384	6.12928	2.80735	5.12928	4.16993	4.39232	6.02237
CFH	13.5579	12.6303	12.9357	12.9862	13.0919	13.44	13.5106	13.1359	13.7048	12.5118	13.4631	14.5315	12.3628	14.0829	12.4576	12.5675	11.7065	13.8037	13.3137	13.2266	11.0634	15.2006	12.4871	12.6328	14.2419	13.594	13.0062	8.22882	11.0875	11.6812	9.84078	9.31741	8.45943	14.1799	10.2538	13.5972	12.4818	12.9537	14.0733	12.4729	13.0454	11.3723	14.1266	13.5008	12.3937	13.4333	13.0588	12.6985	13.5689
CFL1	16.3513	16.7298	16.227	16.2915	15.1206	16.3102	16.0127	16.6157	15.6052	15.7627	16.467	15.7579	15.8688	16.5237	15.7012	16.626	16.3535	16.1174	16.9572	16.9452	13.4807	16.144	16.3484	16.3332	16.6408	17.0026	16.7001	15.1258	13.4807	14.1668	14.0921	15.0876	13.7442	16.2177	13.1227	15.1204	16.502	16.5767	16.3202	15.6345	16.5393	13.9981	15.1041	15.2705	16.3114	15.6279	16.0222	16.5449	15.905
CGB3	0	14.2917	3.32193	9.87036	0	3	4.16993	3.32193	0	3.90689	8.03892	0	0	4.80735	6.37504	8.26209	10.1799	5.20945	6.87036	5.35755	0	0	9.64746	0	5.64386	5.12928	8.73132	0	0	0	0	0	0	3.80735	0	7.74819	0	4.58496	0	2.32193	0	0	0	9.07414	0	0	0	4.16993	8.10852
CGB5	7.99435	16.1012	7.83289	13.4155	8.59246	7.67243	8.59991	7.76818	0	7.79442	9.71768	0	5.12928	10.4686	9.37938	12.2237	12.6488	8.89178	8.44708	11.2802	1.58496	5.04439	12.0464	6.49185	9.3443	5.88264	11.4762	0	2	0	0	0	0	7.44294	0	10.2923	6.24793	6.16993	4.70044	7.07682	5.04439	0	0	10.332	7.09803	6.49185	7.40088	7.01123	9.96
CGB7	6.89482	10.3376	6.89482	8.43879	5.9542	6.61471	6.37504	9.32418	8.86109	6.08746	8.36194	4.32193	4.32193	7.2854	4.08746	9.66888	8.60363	7.52356	5.45943	6.87036	4.58496	5.39232	8.43045	7.66534	8.03342	6.14975	8.52356	1	2.32193	4.39232	2.80735	0	1	6.94251	3.32193	5.97728	5.78136	6.37504	5.67243	6.14975	5.12928	0	1	5	6.30378	4.64386	5.49185	6.30378	7.09803
CGB8	6.75489	14.3353	5.80735	11.3729	6.6865	6.12928	7.21917	9.54303	2	7.24793	9.97441	3	3.32193	8.633	7.98868	10.3794	9.29921	6.71425	7.93664	9.33316	0	4.08746	9.51373	7.56986	8.02237	5.2854	9.54882	0	0	0	0	0	0	5.70044	0	8.32643	6.24793	4.58496	6.74147	5.24793	6	0	2.32193	8.10329	5.42626	5.70044	4.70044	5.45943	9.44915
CGREF1	9.633	8.62205	10.1434	9.22159	9.71939	9.03617	8.53916	9.82496	7.06609	9.15228	8.54689	8.56224	8.29002	9.17742	10.374	10.3608	9.87652	10.445	8.80735	9.99859	6.20945	8.27612	9.78136	8.7039	9.9629	10.4767	7.97154	9.20457	4.70044	8.89482	10.4041	5.20945	5.93074	8.05528	8.21432	8.55075	10.4305	9.58871	9.34207	8.26209	9.85953	7.62205	9.65464	7.65105	9.78953	9.49386	8.15987	10.2384	9.57554
CHAD	6.44294	4.24793	7.49185	8.20945	6.12928	6.39232	6.02237	6.32193	5.93074	7.32193	5.08746	6.45943	5.2854	6.10852	8.71768	5.2854	5.42626	6.65821	3.70044	5.2854	1.58496	5.58496	8.01123	8.92184	6.39232	4.9542	4.58496	5.49185	5.88264	4.70044	7.76818	8.77808	3.90689	6.32193	3.58496	7.33092	5.78136	5.72792	6.42626	7.45121	3.90689	9.66	4.85798	4.9542	4.70044	7.47573	6.16993	6	5.88264
CHCHD3P3	4.58496	4.08746	4	3	3.58496	3.70044	3.70044	4.64386	3.80735	3.45943	4.70044	3	4.64386	3.32193	2.32193	4.39232	3.32193	4.9542	3.58496	3.58496	2.58496	2	4.08746	3	3.70044	3.80735	4.24793	3.45943	2	2.32193	3.32193	3.32193	3.90689	3.45943	2.80735	3.80735	4.64386	5	4.24793	3.32193	4.16993	4.64386	4.08746	3.16993	3.80735	4.16993	4.9542	4.39232	1.58496
CHI3L2	7.88874	7.22882	7.09803	8.06609	6.35755	7.05528	7.79442	7.20945	8.33092	9.45327	7.07682	8.12928	5.70044	7.62205	6.94251	5.49185	7.2384	7.45121	8.0607	7.33092	4.32193	7.15987	8.73471	7.88264	7.34873	6.53916	7.74819	0	4.39232	4.80735	3.45943	2.58496	1.58496	7	2.58496	8.04985	7.59991	7.19967	7.56986	6.18982	8.79766	4.9542	8.17493	8.77479	6.94251	8.0607	8.83289	7.94837	8.86419
CHIT1	10.8478	9.94691	8.66888	5.52356	10.3287	8.21432	9.97441	9.99294	6.55459	11.4194	5.88264	8.77808	12.061	8.83289	4.90689	6.75489	9.83289	5.32193	11.0091	9.80735	2.58496	4.70044	6.35755	9.82496	6.39232	7.8392	7.93664	2	6.30378	9.2503	8.42206	7.04439	3.70044	3.16993	4.16993	8.69349	3.90689	8.14466	9.3015	9.98014	5.32193	6.49185	9.30834	3.90689	7.48382	14.2509	11.0828	8.31741	9.47776
CHP2	1.58496	4.45943	0	2	7.53916	4.45943	6.39232	1.58496	1	3.58496	3.58496	5.04439	7.93074	7.91886	4.64386	2.58496	4.52356	8.64024	1.58496	1.58496	1	1.58496	13.0283	3	2	3.32193	2.32193	1	0	0	2	0	1.58496	3.16993	0	5.61471	2	9.44915	4.16993	6.71425	6.35755	3.80735	1	2.80735	2.80735	0	6.06609	4.39232	2.80735
CHRD	9.97871	9.29462	10.2372	10.1215	10.242	10.4325	9.56415	9.53528	8.93958	9.06609	9.76818	10.0293	9.92481	9.71253	11.1383	9.41996	9.24317	9.19967	9.79279	9.97728	7.77479	10.6883	10.1573	10.2691	9.98157	11.3592	9.45533	6.85798	7.83289	10.0661	7.17991	6.06609	5.20945	9.5411	8.10852	9.90689	9.8392	9.85331	10.5793	9.32193	9.56605	10.7381	10.29	8.93958	10.3987	10.1724	9.20701	9.80735	10.2877
CHRDL2	7.81378	7.70044	6.02237	7.20945	10.0154	6.64386	7.89482	5.67243	4.80735	6.52356	9.42206	8.57743	12.6434	10.3219	10.7237	3.70044	6.12928	8.224	7.96	7.59991	3.90689	8.93369	11.3515	6.96578	7.70736	11.236	7.29462	5.80735	4.90689	4.52356	2	0	3.32193	7.36632	4.9542	9.87036	9.55651	8.74819	8.24793	12.2755	1.58496	6.79442	7.65105	7.86419	5.61471	7.06609	6.53916	7.31288	9.01402
CHRM3	7.99435	5.97728	8.29002	8.57365	8.16491	10.9527	8.35755	6.72792	2.80735	7.98299	8.81057	7.97728	10.8234	7.55459	9.87652	4.39232	6.30378	8.29462	8.70736	7.81378	5.24793	8.18982	8.94837	9.41996	7.01123	9.87191	6.58496	5.24793	6.10852	7.13955	5.20945	10.6055	5.45943	7.76155	8.97728	8.67596	6.16993	9.49586	9.08481	8.30378	7.96578	10.7895	8.74147	7.39232	6.50779	8.55459	9.40088	9.90539	6.61471
CHRNA1	5.16993	5.75489	6.37504	5	5.61471	6.6865	6.22882	6.04439	5.35755	6.70044	6.49185	4.85798	7.54689	7.78136	0	3.32193	5.88264	5	5.61471	6.75489	0	4.80735	7.36632	5.61471	4.75489	9.07682	5.80735	5.58496	0	4.90689	4.90689	1	1.58496	5.90689	1.58496	4.58496	3.45943	3.16993	7.91289	6.67243	2.32193	4.08746	4.80735	4.64386	6	5.88264	2.80735	5.61471	6.30378
CHRNA3	7.3837	7.11894	5.61471	7.91289	7.79442	7.48382	5.52356	5.88264	5.20945	6.22882	8.82972	6.71425	11.7908	9.76653	6.62936	5.83289	7.35755	7.66534	6.24793	6.89482	10.3498	5.9542	10.8933	8.40088	7.01123	10.9337	8.07682	9.87652	3.32193	7.47573	3.80735	12.4622	2.58496	7.77479	6.33985	7	6.72792	7.35755	7.90689	10.0279	7.40939	4.45943	7.65821	7.07682	7.96578	7.73471	5.78136	6.9542	7.24793
CHRNB4	5.55459	3.90689	3.32193	6.04439	5.12928	4.08746	4.85798	4.9542	5.32193	5.16993	6.91886	4.16993	7.27612	5.80735	4.08746	5.32193	6.32193	7.21917	5.45943	4.52356	5.88264	4.85798	6.12928	4	5	5.12928	6.47573	6.16993	3.45943	3.58496	3.32193	4.39232	0	3.80735	1.58496	4.52356	3.45943	2.32193	5.70044	6.14975	3.90689	2	4.24793	4.39232	4.58496	3.45943	5.55459	2.32193	4.90689
CHST13	5.49185	4.80735	5.80735	5.97728	2.58496	6.78136	6.42626	5.72792	5.35755	3.32193	4.16993	4.85798	5.93074	3.32193	6.62936	5.78136	4.45943	4.58496	6.62936	7.9542	3.32193	9.36194	7.05528	6.35755	5.32193	8.01681	5.80735	3.58496	4.39232	4.64386	1.58496	4.39232	3.32193	5.70044	0	5.93074	5.12928	8.76155	5.61471	4	1	3.80735	4.70044	4.85798	5.2854	6.9542	2.58496	5.88264	5.52356
CHST6	9.77314	7.37504	8.20457	6.79442	8.66888	8.96578	6.35755	7.53916	9.43671	6.12928	8.06609	7.33092	8.22882	9.15482	5.39232	10.1344	8.74147	8.03892	7.55459	5.83289	2.58496	8.14466	9.43463	9.16491	10.014	10.1997	9.98584	9.52552	7.02237	4.32193	3.32193	2	1	8.96578	3.70044	6.70044	8.42206	8.62936	6.42626	8.57743	7.8009	2	5.83289	7.11894	8.53916	7.2384	8.43045	9.99718	8.37069
CHSY3	8.37504	9.45533	9.65105	8.51964	8.54303	9.35975	8.06609	8.30834	7.64386	6.74147	9.21432	8.51964	9.55075	8.56605	6.37504	8.64024	7.8009	8.74819	7.76818	8.37504	5.88264	7.33985	8.92481	8	9.73471	9.95128	7.93664	5.08746	6.2854	7.53916	3.80735	4.39232	3.80735	8.87344	6.53916	8.52356	8.64746	9.19476	8.55842	9.62388	8.76155	5.2854	8.72451	8.86109	8.56986	9.02237	7.56986	8.71081	8.42626
CIB4	0	0	0	0	0	0	0	0	2	1	2	2.32193	3.16993	0	3.70044	0	0	2	0	0	1	1.58496	0	2.80735	0	0	0	3.45943	1	2.32193	2	3.45943	1	1.58496	2.58496	0	0	0	1.58496	0	0	2.58496	0	1	0	0	0	0	0
CICP16	2.58496	3.70044	4.24793	3	5.45943	3.90689	5.97728	2.80735	3.70044	4.08746	3.16993	3.32193	4.64386	3.32193	3.16993	4.45943	3.70044	3.16993	3.32193	2.32193	2.58496	2	3.80735	4.16993	3.58496	5.04439	4.9542	2	5.24793	4	3	5.20945	5.42626	4.52356	3.16993	4.08746	4.16993	3.45943	3.80735	5.12928	4.58496	3.80735	4.08746	4.52356	5.61471	3.45943	3.70044	2.80735	4.32193
CILP2	9.08215	8.5812	10.9061	8.75822	11.2871	10.5831	8.29462	8.00562	8.82337	6.91886	8.37504	9.10066	7.74147	9.53722	8.8009	8.60363	9.43254	8.59991	8.76818	9.57554	2.58496	9.36851	8.48784	8.46761	11.128	10.2831	7.89482	3.70044	4.52356	7.67948	3.80735	1.58496	3.32193	10.0741	8.97441	10.0715	9.18982	10.764	8.51964	8.67596	10.1085	6.61471	9.82814	9.76653	8.633	10.6266	8.08746	11.0694	11.5943
CIP2A	9.01123	9.9571	8.29002	8.34873	8.03892	8.23362	9.0954	8.53528	8.76818	8.21432	8.52356	8.48382	7.88264	9.61471	6.04439	9.66711	8.65105	8.73809	8.29002	7.29462	5.04439	7.79442	8.37938	8.32643	8.71081	10.0334	8.41363	5.49185	6.84549	6.30378	6.26679	5.93074	7.48382	8.59619	6.87036	7.53138	9.85953	9.41151	8.12412	8.15987	8.9571	6.49185	7.7211	7.67948	8.84549	8.08215	9.80735	8.24793	8.52748
CIR1P2	1.58496	0	0	0	2.58496	3.90689	1.58496	3.70044	1	1	3.16993	0	0	2.58496	0	2	0	0	1.58496	0	0	0	2	0	2	0	1	0	2	1.58496	2	1	2	0	1.58496	1	0	0	0	2.32193	2.32193	0	0	1.58496	4.16993	0	0	0	0
CIT	9.62022	10.2831	9.48985	9.1267	9.98584	9.57554	10.1849	9.05257	10.0014	9.69174	9.47978	8.93958	9.84706	11.2101	7.39232	10.6724	9.42417	9.68825	10.0848	8.99435	6.49185	8.47978	9.9629	9.94105	10.809	10.1319	9.21189	10.1749	8.33539	8.29921	7.05528	7.74147	9.32867	10.2216	8.89178	8.75822	11.204	9.77314	9.34207	10.7773	10.2808	7.8392	8.62571	7.84549	10.3652	9.89026	11.4014	9.31515	9.81858
CKAP2	9.97441	11.1267	10.6742	10.3432	9.80413	9.61471	10.7912	10.2288	10.8564	9.46352	9.87958	9.24793	9.81538	10.4315	8.37504	10.9322	10.9009	10.0835	9.50383	10.1724	8.61471	9.47168	10.2621	9.52552	10.0014	10.7814	9.82018	9.92778	8.26679	8.91886	10.2276	9.95128	10.7715	9.75656	9.66178	9.55075	10.3197	10.7125	9.55075	10.2773	11.4136	7.92481	9.38154	9.09276	10.5536	9.79442	11.1408	10.3783	10.3399
CKAP2L	8.96578	9.52748	8.62571	8.36632	7.57743	8.27612	8.96	8.38802	9.78953	8.54689	8.73809	8.29921	7.22882	9.37938	6.30378	9.24317	8.71081	8.85487	8.60733	7.09803	3.70044	8.21432	8.08215	7.57743	9.18488	9.39874	8.03892	3.58496	4	3.80735	4.08746	3.32193	5.85798	8.41363	7.14975	6.74147	10.2773	9.22641	7.45121	8.6865	9.62205	3.58496	6.97728	6.78136	9.49586	7.88264	9.48382	8.64024	8.21917
CKLF	12.058	11.1183	11.4341	10.8321	10.3476	11.4696	10.7698	12.2402	10.7969	10.7108	11.9622	10.7846	10.0251	12.7417	10.4686	11.752	11.058	12.0296	12.1926	11.4263	7.8392	11.1299	10.8025	11.1542	12.3496	11.5854	11.9344	10.0888	8.49185	8.73809	9.87652	9.83763	9.2503	11.7781	7.83289	10.3554	12.2333	11.5817	11.444	10.7254	11.2402	8.53528	10.0928	10.1447	11.058	10.8455	11.544	12.0434	10.6839
CKLF-CMTM1	6.53916	5.97728	6.26679	6.18982	6.55459	6.50779	6.59991	7.40088	5.9542	5	7.29462	5.32193	5.12928	7.97154	5.9542	7.40939	6.37504	7	7.17991	5.58496	2.58496	5.2854	6.76818	6.14975	7.67243	6.14975	6.56986	5	4.08746	4.45943	5.70044	4.80735	4.85798	6.80735	4	5.32193	6.97728	6.59991	5.35755	5	6.32193	4.32193	6.10852	5.32193	6.88264	5.80735	7	7.29462	5.16993
CKM	5.42626	4.9542	2.80735	3.45943	0	3.32193	4.90689	3.32193	3.45943	2.32193	2	4.39232	6.96578	3.32193	2.32193	2.80735	4.52356	0	3.58496	2.32193	1.58496	1.58496	4.16993	1.58496	4.39232	5.88264	5.24793	8.86109	1	1.58496	0	1.58496	0	5.2854	0	6	4.16993	3.45943	0	4	0	0	2.58496	3.16993	2.32193	2	4.16993	3	3.90689
CKMT1A	11.7232	10.0647	11.1427	10.1215	11.0056	10.7607	11.4263	10.9958	5.16993	11.7669	11.4419	8.53528	10.4828	12.2917	9.58496	12.3723	11.4823	10.8074	11.7859	12.1737	10.2252	9.11894	12.2659	11.352	8.62205	11.8273	12.9302	11.2568	10.7372	8.80413	10.3998	10.5196	9.90839	11.0688	10.4157	9.22882	11.6156	12.3471	11.8198	11.5353	11.2396	8.224	8.79116	8.53138	12.2521	10.5689	10.7228	12.8545	10.4502
CKMT1B	11.7908	9.90238	11.5157	9.80574	10.8788	10.8803	11.7043	10.5727	4.9542	11.7499	11.3151	9.14975	10.7125	12.0745	10.4727	12.3554	11.4548	10.7415	11.6795	12.2082	10.5803	8.86419	11.5817	11.5546	9.61471	11.7678	11.8439	11.6542	11.2143	9.33316	10.9432	10.3848	10.545	10.8226	10.207	9.10591	11.605	12.3581	11.8781	10.2726	11.8933	8.0607	8.61471	8.71768	12.0004	10.7082	11.1478	12.9733	10.0835
CKS1BP3	4.85798	6.02237	5.80735	5.39232	3.58496	5.49185	5.49185	6.26679	6.45943	5.75489	5.32193	5.16993	4.32193	5.67243	0	6.24793	5.08746	3.80735	5.45943	4.90689	2.58496	4.32193	4.16993	4.39232	5.04439	4.75489	5.88264	3.32193	2.58496	2.32193	2.80735	1.58496	2.32193	4.90689	3.16993	4	6.6865	6	4	5.04439	4.90689	3.58496	3.90689	2.58496	3.16993	0	5.32193	4.39232	4.16993
CKS2	10.9643	10.5699	10.4294	9.91737	9.42417	8.86109	9.81218	9.81057	10.7305	10.3185	10.3174	9.63662	9.1472	11.1033	9.18239	11.8206	10.9607	10.0967	10.007	10.4584	6.74147	10.891	9.67419	10.2819	10.8321	11.785	10.6165	7.61471	7.02237	6.91886	6.35755	8	8.09803	10.0941	8.46352	9.28771	12.4197	10.374	9.69349	9.91289	10.8734	5.97728	8.53916	8.85487	9.96578	8.87036	11.3982	10.5527	9.47776
CLCA1	5.83289	3.32193	0	3	1.58496	0	5.12928	2.58496	0	2.58496	2.80735	0	6.80735	5.55459	7.04439	0	0	6.9542	0	2.32193	1	2.80735	13.6028	3.32193	0	4.85798	0	2	5.20945	1	1	0	3.16993	0	5.58496	3.90689	0	1.58496	0	9.79279	8.07146	4.08746	4.39232	3.16993	0	0	1	3.32193	0
CLCA2	3.58496	5.67243	10.2082	0	2	1.58496	5.2854	5.58496	2	8.27146	5.67243	10.3805	0	5.90689	0	2	2	4.75489	4.08746	3	1	2.58496	8.01681	1.58496	3.70044	2.32193	2.32193	2	1	3.45943	0	0	0	1.58496	1.58496	3	4.9542	3.80735	3.70044	1.58496	6.74147	2	4	4.16993	5.2854	2	3	11.346	4.90689
CLCA3P	2.32193	2.32193	2.80735	0	2.80735	1.58496	1	0	1	1.58496	2	1.58496	1.58496	0	0	2.58496	0	2	1.58496	2.32193	1	2	1	3.80735	2	2.80735	3.16993	1	0	0	0	0	0	2	0	1	2	1.58496	3.45943	1.58496	1	0	2.32193	1	3.80735	0	3.45943	2.80735	0
CLCN1	7.34873	5.16993	5.20945	6.24793	3.90689	6.80735	6.65821	7.86419	2.80735	5.49185	5.20945	5.32193	5.64386	7.74819	4.08746	8.27612	6.65821	8.72792	5.80735	8.36632	1	2.58496	6.14975	4.85798	7.33092	5.70044	7.59991	1	1	0	1.58496	1.58496	0	7.79442	1.58496	4.32193	6.76818	4.80735	6.16993	6.55459	4.85798	2.58496	3.90689	4.24793	6.20945	3.45943	2.80735	6.37504	7.13955
CLCNKA	6.78136	4.70044	5.08746	7.13955	4.08746	5.24793	5.42626	6.02237	3.90689	7.10852	4.16993	5.55459	4.64386	5.04439	8.61839	3.16993	3.70044	6.65821	3.58496	5.64386	9.36851	6.64386	4.52356	6.80735	3.70044	5.04439	4	8.16491	5.16993	6.02237	3.32193	1.58496	2.58496	4.45943	5	5.49185	6.47573	5.12928	8.17493	4.32193	1.58496	8.71425	5.42626	4.9542	4.45943	6.6865	4.64386	4.32193	5.39232
CLDN11	10.0661	10.6987	9.79604	9.85953	10.3163	8.95128	10.128	9.71768	10.3542	8.5812	11.8194	10.0293	9.75322	10.3332	7.49985	8.69349	10.062	9.11634	9.21432	10.3554	7.35755	8.45533	9.74651	9.47776	10.3565	9.40301	10.1849	7.72792	6.6865	9.39874	8.76818	4.52356	8.0607	9.78136	8.02237	11.2998	7.93664	10.8202	10.4878	9.27146	6.56986	5.97728	9.47978	9.57554	9.07414	9.51964	11.7993	8.81057	9.81218
CLDN18	15.9833	11.3055	15.1828	12.5228	7.12928	15.5481	14.2695	17.2686	3.70044	13.9996	15.029	7.42626	14.1415	7.62205	14.5741	18.1633	13.7011	15.2825	17.5833	16.1566	1	11.8541	10.2738	14.7295	10.543	13.1129	11.7908	0	3.45943	0	4.08746	1	0	12.3061	1.58496	11.5627	11.9516	15.7424	14.7814	16.5731	16.5501	5.04439	11.6275	11.526	16.6024	13.2494	3.70044	14.0969	12.4661
CLDN2	14.5381	9.3015	13.0851	12.7332	13.446	15.132	12.816	12.9507	8.224	14.5961	14.5962	14.5751	11.9211	9.56415	14.6343	14.8169	6.64386	12.1532	14.7661	13.3895	1.58496	12.6457	13.7171	12.908	12.8555	16.1183	13.218	1.58496	9.15735	3.70044	8.41785	1.58496	1	12.9645	3.58496	12.6119	14.2877	11.5934	13.7568	11.9741	14.0899	10.2491	12.366	12.4871	13.0476	12.9342	11.969	12.8092	13.6444
CLEC11A	11.2294	10.8098	11.1867	11.2444	11.163	12.0878	10.5546	10.6644	10.9701	8.72451	11.8005	10.9233	10.3208	11.5755	10.5887	11.0098	10.5793	10.4656	11.1743	12.4991	10.3465	11.0539	12.0158	11.3691	11.9498	12.5625	11.2107	10.1737	9.9571	10.5333	8.66888	6.74147	8.8392	11.3309	9.2503	10.9773	10.7185	11.5555	11.6551	10.6484	10.1636	8.91289	10.9046	9.98157	10.5641	11.3487	10.1434	11.5565	11.1655
CLEC17A	5.04439	1.58496	4	3.90689	3.80735	3.70044	4.58496	4.16993	6.35755	4	5.42626	5.83289	4.45943	5.67243	3.70044	2.58496	6.37504	5.61471	6.55459	3.58496	1	4.70044	7.76155	4	2.80735	0	2.32193	0	3.45943	3	2.32193	1	1	5.12928	1.58496	7.21917	3	4.16993	5.93074	3.70044	2.32193	2	6.26679	6.52356	3.45943	2	4.08746	1.58496	7.18982
CLEC2B	9.74147	10.3718	10.1319	9.49985	9.19476	9.34873	9.63844	8.29921	12.8771	8.82655	9.39874	10.0566	9.19967	11.0914	9.07682	8.9571	8.48784	8.59991	9.6865	11.4878	7.65105	8.5157	9.72962	9.40939	10.5068	10.8918	9.01123	7.07682	6.97728	8.3966	7.17991	6.58496	5.55459	10.0848	6.78136	9.84235	9.72281	9.56605	10.5765	8.43045	8.92481	6.56986	9.93221	9.23122	10.1241	10.0251	11.0815	9.07414	10.1163
CLEC2L	4.75489	5.32193	4.80735	6.59991	7.07682	4.08746	5.24793	5.04439	4.70044	3.90689	6.74147	5.45943	5.04439	4.58496	4.90689	2.58496	4.45943	4.58496	5.52356	7	0	4.16993	4.39232	4.64386	5.97728	4.32193	5.04439	2	3.32193	8.19967	1	2	0	4.64386	1.58496	5.9542	7.49985	5.12928	5.45943	4.58496	0	3.58496	6.37504	4.52356	4.16993	3.45943	4.64386	4.16993	5.93074
CLEC6A	2.32193	2.32193	2	3	0	4.45943	4.08746	1.58496	1	0	0	3.80735	2.32193	3.32193	0	2.58496	0	1.58496	0	0	0	0	2	1.58496	3.16993	0	2.32193	0	1	0	0	0	0	0	0	3.16993	0	0	2.58496	0	5.83289	0	3.32193	3.16993	3.16993	4.80735	3.58496	2.32193	0
CLECL1	6.14975	3.70044	3.70044	5.2854	4.24793	5.49185	5.12928	5.32193	5.75489	4.24793	4.32193	6.61471	5.45943	5.67243	4.39232	4.16993	4.64386	4.45943	4.80735	5.83289	1.58496	3.32193	5.55459	6.08746	5.72792	3.32193	4.90689	1.58496	2.80735	3.70044	2.80735	2.32193	1.58496	4.52356	2	5.70044	0	3.45943	6.44294	4.08746	3.58496	2	5.24793	5.12928	3.16993	5.49185	4.39232	5.24793	6.45943
CLIC1	15.1655	15.0697	15.1539	15.0218	14.4806	15.5041	15.0882	15.8663	14.1324	14.868	15.3061	14.746	14.4326	15.1857	15.4281	15.9691	15.0874	15.5086	16.0136	16.1968	12.2816	14.6522	14.9107	15.0125	15.833	15.8352	15.2475	13.9761	12.2883	12.9039	13.3433	12.366	12.7463	15.6217	11.7756	14.1015	15.7952	15.9761	15.2078	14.9138	14.9436	12.5772	14.1836	14.1818	16.1101	14.7653	14.9576	16.2818	14.7179
CLIC3	12.0255	12.6439	9.84392	10.0444	10.3912	11.8404	8.87958	12.6779	11.6578	8.77479	11.9035	7.97728	9.24555	13.0341	6.04439	12.5187	11.1718	10.9293	11.4843	10.5981	4.08746	10.4898	10.9024	13.4127	11.6156	10.8803	13.5867	5.16993	5.20945	5.90689	4.45943	4.58496	2	12.9751	4.70044	9.24793	10.2691	11.9858	10.4959	11.525	11.6294	5.55459	5.90689	8	10.4798	7.86419	8.66534	11.8388	11.0126
CLPS	11.06	7	0	16.731	2.58496	9.62753	11.0748	15.2436	0	14.0343	16.4152	15.209	4.16993	3.90689	21.8458	5.32193	4.9542	12.1636	5.97728	15.0183	3.90689	9.00843	9.94398	18.4409	14.0602	7.63662	8.89785	1.58496	7.70044	0	13.4497	0	2.80735	13.7971	2.80735	17.5177	9.93664	4.32193	15.6836	12.6149	1.58496	20.5338	16.1954	15.762	11.6904	18.2849	16.5346	5.24793	13.4192
CLPSL1	2.58496	0	2	8.01123	6.06609	0	4.39232	4.39232	0	5.67243	7.85798	6	2.32193	0	12.8406	3.16993	0	0	0	5.20945	0	1.58496	1	8.80413	5.61471	5.93074	5.78136	1.58496	1	1.58496	0	0	1	2.80735	0	7.62205	0	0	6.30378	4.85798	0	3.16993	4.58496	6.42626	4.58496	8.43463	7.58496	3.32193	3.16993
CLPSL2	2.32193	0	2	4.45943	2	1.58496	2.32193	4.16993	0	4.16993	3.16993	2.32193	0	2.58496	6.84549	1.58496	2	1.58496	0	1.58496	0	3.16993	0	5.78136	2.58496	1.58496	0	3.80735	2	2.32193	1.58496	1	0	1.58496	0	3.32193	0	2.80735	2	1.58496	0	6.75489	3.32193	2.32193	1.58496	4.16993	3.70044	0	1.58496
CLRN3	10.3696	3.58496	10.0098	6.10852	10.374	7.5157	10.0028	8.18488	3.45943	9.98868	10.0251	8.86109	8.5812	7.78136	8.44294	7.91289	5.80735	9.77972	9.78136	11.5211	5.58496	9.64024	11.1636	9.47371	6.39232	10.6284	8.94544	1	4.32193	3.32193	5.45943	7.12928	5.78136	6.22882	5.39232	7.74819	10.2009	9.30378	9.40301	6.64386	10.3072	5.83289	8.45943	6.9542	8.33985	6.53916	8.22882	6.93074	9.02514
CLSPN	8.04439	8.77479	7.21917	7.10852	6.91886	6.91886	8.46352	6.89482	6.80735	6.39232	6.94251	7.97728	6.91886	8.68299	4.64386	7.15987	7.11894	7.88264	7.24793	4.64386	1.58496	4.80735	7.20945	6.26679	8.50383	8.43463	7.92481	3.58496	3.58496	4.16993	3.70044	3.58496	5.78136	7.27612	5.49185	7	9.40727	8.3837	7.54689	7.3837	8.20457	4.08746	6.85798	6.87036	7.7879	7.36632	8.88264	7.69349	7.32193
CLTB	14.8388	14.6385	13.0997	13.9709	12.8471	13.7961	13.4161	15.1573	12.3421	13.3919	14.148	12.602	13.3355	14.7698	14.2419	14.6565	13.9947	14.2814	15.2253	15.0452	11.6184	13.7231	13.9721	14.9157	14.4606	14.9791	14.7993	13.5435	11.9396	12.4286	12.0539	12.6332	12.4638	13.8254	10.7863	12.5003	14.2483	13.8432	13.7554	13.5968	14.2604	11.8238	11.9697	12.0708	14.3113	12.6865	13.1225	14.3892	13.7463
CMTM1	7.10852	6.16993	6.26679	6.44294	6.82018	6.47573	6.88264	7.9542	6.12928	6.26679	6.84549	6.40939	6.14975	7.94837	4.08746	7.57743	6.56986	7.24793	7.05528	4.39232	3.16993	3.90689	6.72792	5.90689	8.17493	6.78136	5.97728	3.45943	4.52356	5.55459	5.52356	4.80735	5.2854	7.41785	4.24793	6.18982	7.59991	6.04439	5.9542	5.70044	6.35755	4.45943	6.71425	5.88264	6.50779	6.24793	7.43463	7.5157	5.52356
CMTM3	12.645	11.5147	13.07	13.0358	12.407	12.7584	11.7121	12.3012	13.4442	10.3454	13.8818	12.2647	11.5221	14.3656	10.9958	12.286	13.0239	11.611	12.1963	12.7157	9.56605	12.058	13.1399	12.4102	13.5003	13.9077	12.6147	10.9672	9.73978	10.1267	9.10329	9.73471	8.02791	13.3359	9.87036	12.2767	12.1488	12.9337	12.4184	11.8293	11.7524	9.20945	11.5967	12.0283	12.7469	12.9935	12.2978	12.8978	12.4856
CNN1	10.0808	10.5479	12.5852	11.8611	10.7339	11.8734	10.2808	10.4357	9.96578	9.11634	12.6369	10.5187	17.3818	13.4695	10.6257	10.7288	11.7013	9.90388	11.1762	12.3918	8.60733	10.792	14.1985	11.2258	12.6186	14.5609	11.2544	9.66178	10.3038	12.3346	7.73471	7.26679	5.78136	11.5058	7.94837	11.3998	12.1911	11.8053	11.9755	15.6923	9.52356	9.04985	11.5294	12.7192	11.6161	12.8327	10.5048	11.5953	12.0505
CNTN1	11.2064	10.927	11.043	10.1176	9.57932	11.7457	10.5401	10.3253	8.62571	10.23	11.7616	10.6073	11.0021	10.4315	7.16993	10.0417	9.41785	10.6248	8.42206	10.2819	12.7561	10.3038	11.5093	10.5746	9.77643	12.3737	10.5382	11.3004	12.9166	12.0901	13.4876	6.18982	13.0974	10.1737	12.4346	10.792	9.48985	8.36194	10.3934	11.1911	11.6707	10.29	11.6569	11.3371	10.3253	11.557	9.87652	11.3471	10.8903
CNTNAP2	4.9542	10.7168	9.77643	7.84549	7.99435	6.58496	8.89482	5.83289	8.55842	5.78136	6.84549	7.20945	7.64386	10.6101	7.04439	5.70044	6.14975	8.13955	8.30378	6.12928	4.75489	8.53528	8.29002	6	11.2143	5.2854	8.31741	4.08746	5.42626	5.88264	7.87652	4.58496	10.3421	7.03342	3.90689	6.2854	5.24793	6.72792	7.47573	7.85175	8.7039	5.45943	8.12412	8.81378	8.21917	6.42626	5.97728	4.9542	7.13955
COCH	7.7879	5.04439	7.21917	9.01681	7.94837	6.22882	6.74147	7.87652	6.35755	5.78136	7.50779	8.00562	6.50779	7.58496	10.4979	8.14466	7.12928	10.0238	7.2854	6.89482	4.52356	9.26444	6.97728	7.01123	7.33092	7.47573	6.62936	8.97154	7.33985	10.1824	5.88264	8.73132	9.5812	6.75489	9.32867	7.17991	8.13955	6.88264	7.39232	8.33985	6.12928	10.9972	8.13955	7.29462	6.40939	8.02237	7.03342	5.61471	7.07682
COL10A1	13.3053	13.2184	15.3432	13.4661	13.9076	14.8807	12.8246	12.7754	12.1497	9.45121	14.1394	12.5948	12.4033	13.893	9.05528	13.5699	13.4877	12.4468	12.7415	12.7754	3.32193	11.7482	14.0792	12.9733	13.5446	15.5786	13.2195	3.58496	6.74147	8.31741	5.24793	1.58496	1	14.2634	12.1988	13.1206	13.2327	14.1997	13.395	12.6298	14.6717	6.9542	13.221	13.0244	14.5581	14.7969	11.8769	14.5076	13.1577
COL11A1	12.1737	13.3912	15.3406	12.4318	12.5969	14.8085	11.933	13.0406	12.9493	8.31288	12.9502	11.4067	11.2052	14.5348	7.87036	13.8441	13.0205	11.1935	10.1523	12.1302	0	11.8502	14.6932	12.1286	13.6455	16.1178	12.5048	8.29462	5.39232	6.6865	3.32193	0	0	14.571	12.3049	11.2033	13.9586	14.3414	11.7125	11.6407	14.6328	5.55459	11.8478	11.92	14.4222	14.6011	11.5994	14.5886	12.6713
COL12A1	13.544	14.0597	16.3886	13.5915	14.5719	16.0753	13.6085	13.7937	13.9457	11.0451	14.986	13.4915	14.7419	15.9253	10.7168	15.3174	13.8948	12.51	13.4029	13.0578	9.87498	13.2981	15.9424	13.9364	15.3241	17.3023	13.9278	11.9979	12.0512	11.7138	8.34873	8.93958	8.10329	15.244	12.7559	13.7168	16.0481	14.961	13.2305	15.3649	15.4023	10.5343	14.1369	14.2844	15.3852	16.0342	13.6614	15.6991	14.487
COL14A1	13.4887	12.5309	12.4589	13.4366	13.9528	11.8887	13.3326	12.2152	9.60548	11.5152	13.348	13.4055	13.1787	11.4115	12.0831	10.4357	12.6124	13.2438	12.8504	12.9661	10.4594	11.7981	11.3191	12.3644	14.0394	11.5488	12.647	10.4939	10.0861	12.8765	11.4491	9.94983	9.11634	11.6551	10.9114	14.1587	12.2315	13.1074	13.7157	12.748	11.1189	11.4788	14.9733	14.2179	12.0617	12.9801	12.0597	11.6506	14.1224
COL16A1	13.7031	14.0024	13.7601	13.437	13.9176	14.3848	13.3399	13.554	14.1728	11.683	14.331	13.2287	13.2113	13.539	11.9996	13.1961	13.4778	12.4873	13.1749	14.0414	10.4615	13.1293	13.6214	13.1043	14.3454	14.3196	13.2493	11.6537	9.79116	12.3001	10.8106	7.54689	8.3966	13.3375	11.9058	13.7739	13.2302	14.2092	13.8641	13.3332	12.7848	10.4284	13.9317	12.9447	13.824	14.1226	12.218	14.1626	14.0169
COL18A1-AS1	0	1.58496	3.70044	2	0	0	2.32193	1.58496	0	3	2	0	1.58496	0	3.16993	2	2.32193	3.16993	1.58496	2.32193	1	0	1	1.58496	3.58496	3.80735	3.70044	6.22882	1	5	0	0	0	1.58496	3	2.32193	3	2.32193	4.24793	1.58496	2	2	1	1.58496	0	0	1	1.58496	0
COL1A1	18.3813	19.6132	20.1532	19.1271	19.069	20.3252	18.439	18.7389	18.8595	15.5166	19.9354	18.5651	18.1567	20.1107	16.8375	19.2713	18.6781	17.634	18.2135	18.7094	15.3544	18.33	20.386	18.5018	20.0036	21.6405	18.3036	12.1491	14.3194	16.1062	13.4529	12.0255	12.6083	19.484	16.9105	19.0704	19.7495	19.9998	18.2623	19.3417	18.1626	13.3184	18.8398	18.6302	19.5178	20.2924	17.7765	19.5561	18.8399
COL1A2	17.8862	18.7223	19.5355	18.325	18.4212	19.4456	17.7579	17.9246	17.9973	15.1227	19.5867	17.7917	17.6796	19.4034	15.9425	18.5565	17.8725	17.1454	17.677	18.1457	15.0267	17.4638	19.5795	17.7591	19.2937	20.7943	17.6725	13.1755	14.1484	15.7927	13.6123	11.9293	12.1558	18.6887	16.3562	18.3027	19.0878	19.2027	17.8809	18.6969	18.2151	13.6108	18.302	18.1362	19.0622	19.5345	17.2272	18.8798	18.2787
COL22A1	10.4263	7.06609	9.83447	11.4579	7.93074	11.0607	11.346	9.67772	12.357	9.14211	12.9947	10.4605	10.1561	10.769	7.98868	11.1453	10.5718	6.65821	11.7698	7.98868	4.58496	10.5962	9.40301	9.38586	10.5098	10.5887	12.1808	9.05528	5.83289	7.6865	3.45943	4.08746	4.58496	12.2273	6.37504	8.89785	11.2685	10.8742	9.29232	8.37504	7.62936	5.70044	9.11634	11.0224	9.18735	9.44501	8.69	10.2021	9.07146
COL24A1	6.32193	7.41785	8.69	6.32193	8.11374	8.86109	5.83289	6.26679	6.71425	4.52356	7.85798	6	9.12412	8.71425	2.32193	7.82018	6.35755	4.24793	6.55459	5.75489	4.45943	6.39232	9.33092	6.65821	8.43463	9.48985	6.12928	6.90689	4.39232	6.10852	5.04439	9.51175	3.16993	7.70736	7.33985	7.02237	7.35755	8.02237	7.12928	9.08215	8.08215	4.08746	6.35755	7.59246	8.43879	8.87036	5.93074	8.83605	7.83289
COL26A1	6.55459	6.20945	4.24793	7.42626	2.58496	7.21917	6.55459	5.49185	5.58496	4.85798	5.83289	6.08746	5.2854	5.20945	7.59246	4.45943	4.52356	6.78136	4.58496	5.35755	5.49185	6.12928	4.75489	6.91886	4.24793	5.39232	5.55459	4.70044	7.96578	9.95274	9.59059	1	11.3778	4.32193	7.87036	6.24793	6.16993	3.45943	5.88264	4.9542	6.22882	7.59991	6.24793	5	5.20945	5.88264	5.20945	4.16993	5.45943
COL28A1	8.29002	3.90689	8.37069	7.5157	6.44294	8.61839	8.30834	6.42626	5.70044	10.0042	9.45121	6.90689	8.31741	6.02237	8.45943	7	5.9542	8.87652	5.90689	8.11374	8.66534	5.49185	7.22882	7.15987	6.47573	6.56986	6.10852	11.4517	10.6653	8.71425	8.48382	4.9542	7.03342	6.08746	7.94837	7.47573	6.82018	8.15482	8.51964	8	6.14975	7.8392	6.45943	5.90689	7.67243	7.45121	5.16993	7.80735	7.26679
COL3A1	17.8838	19.0218	19.3874	18.4051	18.4899	19.3329	18.1034	18.0249	18.0709	15.1083	19.4883	18.247	18.0454	19.2715	15.8688	18.4238	17.8499	17.4495	17.7182	17.8975	14.4386	17.4599	19.529	17.4821	19.4211	20.7388	17.5245	11.0272	14.6254	15.5678	13.6242	12.2527	12.1759	18.8328	16.2644	18.664	19.417	19.1138	18.1248	18.744	18.6814	13.7447	18.8493	18.6932	19.0483	19.6353	17.3042	19.0796	18.4572
COL4A1	15.9413	16.3648	16.1438	15.952	14.7444	16.1895	16.0059	15.9007	14.6956	13.6994	16.2159	15.5174	15.494	15.7882	13.5035	15.777	14.5301	15.8548	16.2648	15.0523	13.5874	14.2625	15.0273	15.6368	16.5093	16.4599	15.3729	12.4234	13.977	14.4015	13.0691	12.8144	12.9101	15.6951	14.0207	15.5622	16.9804	15.674	15.2297	15.4391	16.446	13.1376	16.6093	15.9336	16.0182	16.2526	15.4848	15.8949	15.439
COL4A2	16.3324	16.4337	16.085	16.4245	15.129	16.5531	16.1828	16.1553	15.0556	13.6011	16.3924	15.77	16.3663	16.1051	14.0014	15.9773	15.0568	16.0171	16.4446	15.8011	14.1058	14.8141	15.5316	15.908	16.5831	16.773	15.7261	12.695	14.2159	14.6991	13.2611	13.0406	13.3161	15.9055	14.0937	15.6655	16.8741	16.0613	15.5976	15.959	16.1295	13.4102	16.6076	15.9134	16.1409	16.6796	15.4519	15.988	15.8477
COL4A3	7.62936	6.45943	6.70044	7	6.64386	6.12928	6.76818	7.31288	5.35755	5.67243	7.2384	7.65821	5.45943	6.20945	5.75489	4.45943	6.84549	8.45121	6.24793	5.70044	4.70044	7.6865	7.02237	7.17991	4.58496	5.58496	10.3641	1.58496	6.08746	8.26679	5.39232	1	2	6.88264	5.32193	8.63662	6.85798	8.60733	8.07146	5.67243	3	8.18488	8.10852	6.76818	5.61471	4.80735	6.20945	4.32193	7.78136
COL5A1	15.6891	16.1918	16.7561	15.7281	15.5566	17.0311	15.2882	15.6397	15.6771	12.2255	16.8193	15.4471	15.1051	17.0809	13.154	16.343	15.3742	14.7967	15.0983	15.3738	11.4773	14.8822	16.7852	15.5907	16.5872	18.033	15.3179	10.8162	12.3404	12.891	10.2396	10.2761	9.40301	16.282	13.586	15.5247	16.9231	16.439	15.0259	16.1114	16.0422	10.6777	15.755	15.3579	16.3217	16.7394	14.7849	16.4952	15.4183
COL5A2	14.4821	15.5489	16.4686	14.8325	14.8375	15.9309	14.6013	14.6173	14.5137	11.9352	15.8201	14.5927	14.5037	15.7949	12.1154	15.4542	14.4251	13.8955	14.2439	14.3755	10.062	14.0198	15.898	14.4496	15.6542	17.2369	14.4856	11.4126	11.527	12	10.0098	10.3421	9.43671	15.4281	13.2592	14.9874	16.2255	15.6704	14.5693	15.1396	15.4203	10.6275	15.1152	15.0801	15.8369	16.0326	14.2851	15.7885	15.0493
COL6A2	15.025	15.9246	16.2286	16.3448	15.7367	16.6317	15.4613	15.2425	16.1193	13.0439	16.3641	15.7206	16.6794	16.67	14.4342	15.8127	15.7522	14.8424	15.6937	16.329	13.671	15.352	17.0406	15.7516	17.1595	18.1774	15.5258	12.6948	13.806	14.7907	13.8821	12.6029	12.2357	16.2956	13.2504	15.7504	16.7471	16.6702	15.7976	15.9722	14.7387	13.2469	15.7379	15.157	16.0498	16.8112	15.0894	16.068	15.9672
COL6A3	16.0612	17.1291	17.2901	16.4715	16.6246	17.1468	16.2938	16.0533	16.235	13.4045	17.5251	16.7078	16.4158	17.3574	13.8715	16.8103	15.8068	15.2757	15.7003	15.2939	12.2107	15.0547	17.3706	15.6944	17.276	18.206	15.8523	9.55651	13.1701	13.5879	11.7211	10.585	10.4512	17.0121	13.8871	16.8222	17.4599	17.0688	15.8301	17.0017	17.2573	12.9076	17.6009	16.8895	17.0791	17.4481	15.3151	16.647	16.5461
COL6A4P1	3.70044	3	3.70044	3	2.58496	3.90689	3.58496	2.58496	4.16993	2	2	0	3.32193	2.58496	0	5.16993	4.64386	0	1.58496	0	0	0	0	4.85798	1.58496	0	3.45943	1	0	1	0	1	0	4.52356	0	1.58496	3.90689	3.58496	1.58496	2.32193	5.12928	0	1	1	0	0	1	4.32193	3.45943
COL6A5	5.04439	7.13955	2	2	1.58496	3.32193	4.80735	3.16993	1	3.16993	5.20945	6.40939	3.32193	8.2384	0	3.32193	4.32193	4.75489	4.58496	2.32193	0	3.80735	7.33985	4	2.58496	8.42626	4.75489	0	5.58496	3	8.98014	0	5.24793	2.80735	1.58496	5.45943	3.45943	3.45943	4.58496	4.39232	0	0	4.85798	5.2854	2.80735	4.64386	1.58496	2.32193	4.32193
COL7A1	13.0446	14.42	11.8861	13.3811	10.5736	12.8025	11.2935	11.29	14.8963	9.53138	12.9553	13.5922	10.9586	14.0015	9.75154	13.1745	12.791	10.6018	11.2644	10.1163	6.82018	11.5845	13.3595	11.7	12.4645	14.3759	11.6225	6.94251	10.1536	9.33539	6.56986	7.67243	5.58496	11.9196	7.86419	11.0021	14.8235	13.2818	10.5187	12.8586	10.5603	5.97728	9.66711	11.5343	13.3963	12.1118	11.6393	12.4729	13.0198
COL8A1	12.6207	13.8858	14.733	13.229	13.9612	14.0588	12.6537	12.4022	13.5741	10.1293	13.6466	12.5852	12.9846	13.9675	10.0634	12.9101	12.9033	12.2592	11.9425	12.7611	7	11.8619	13.4783	12.6819	13.8398	14.6302	12.5169	9.36413	7.10852	10.2336	5.32193	6.6865	3.32193	14.0654	12.2764	13.1075	13.4026	14.0073	12.6457	12.8463	13.6571	8.75822	13.4612	13.1194	13.9318	13.914	12.2279	13.7514	13.4381
COL8A2	11.617	11.1935	13.0797	11.2685	11.7017	12.9667	10.6689	10.8773	12.0765	9.29921	11.4035	10.9374	11.5392	12.0234	8.12412	11.2533	11.6402	11.0821	10.3208	11.6511	5.32193	9.96145	12.4499	11.1517	12.6799	13.5069	11.1948	6.20945	7.99435	9.22882	7.21917	6.71425	4.80735	12.4118	10.4388	11.1624	10.5265	12.1111	11.4014	10.6165	12.6225	7.58496	11.1972	10.6457	12.1932	12.4798	9.74651	12.2186	11.9296
COL9A2	10.8486	9.3966	9.26679	9.71939	10.4357	11.7545	10.9403	11.1124	11.0761	10.1923	8.72792	10.2479	9.18982	9.86728	9.7039	10.0458	9.83447	11.2935	9.94398	12.5904	6.65821	10.84	9.76321	10.5897	10.8025	9.98868	10.2131	10.42	7.48382	10.3912	11.6384	4.85798	11.0855	11.5018	9.01402	10.0861	9.36194	10.1923	10.8849	9.48583	7.52356	8.5157	9.0607	9.70044	11.2288	11.1892	8.17991	10.6546	10.5603
COLEC10	4.08746	0	3.32193	2	4.52356	1.58496	4.80735	3.90689	4.80735	2.58496	2	3.32193	3.58496	4.24793	3.16993	4.24793	3.80735	4.08746	2.58496	4.52356	1.58496	4.08746	3.32193	4	3.90689	1.58496	3.70044	5.88264	5.70044	4.32193	3.70044	0	3.58496	3.90689	2.58496	3.16993	2	1.58496	2.58496	3.32193	4.45943	2	2.32193	3.32193	1.58496	3.90689	2.58496	2.80735	5.16993
COLEC12	9.73809	10.2479	11.2342	10.1737	11.3971	11.3886	10.0941	7.90087	9.84706	8.20457	10.7674	9.85487	11.9189	11.9993	9.20212	10.1459	10.0168	7.8009	9.92035	9.1267	5.52356	9.16993	11.6658	10.4747	11.8944	13.3132	9.29002	6	7.03342	8.8009	5.64386	5.75489	4.64386	10.5304	8.14975	11.4242	8.75154	11.5599	10.5353	11.3658	11.3083	8.80413	10.7507	10.8392	10.7541	11.4868	9.03342	10.7117	11.403
COMP	14.1087	13.8707	14.2194	13.3359	14.2505	14.5646	12.9265	13.7048	12.8939	10.3332	14.4631	12.5031	9.78463	12.0865	13.075	13.0114	13.8178	14.0573	12.525	13.4877	1	14.2018	11.9712	12.875	13.6012	12.9192	13.3375	5.2854	6.24793	11.9281	4.80735	5.39232	0	15.7907	12.187	13.0315	12.6508	15.239	13.2187	12.1053	14.9194	7.7879	13.3922	12.9283	13.775	13.832	11.4215	13.4873	13.9089
COMTD1	10.8408	9.44501	8.86109	11.4752	8.64746	10.3498	9.8392	11.1517	10.2761	10.6609	9.42206	10.4083	9.29002	9.81057	12.9135	10.5048	10.3185	10.6777	11.5083	11.6312	9.07414	11.463	10.5555	11.4712	10.7364	10.7364	11.1793	10.0848	10.1923	10.2095	10.3026	9.09803	9.47776	10.3476	8.66178	9.31967	10.6348	10.4666	10.9069	10.6138	8.39232	12.1202	9.19722	8.82655	9.85643	10.6321	10.403	11.0327	9.72792
COQ8A	12.2309	10.2866	11.196	12.6257	11.3415	12.6466	12.0984	12.2515	11.5971	11.785	10.9099	11.8061	12.0993	11.6156	13.6526	12.0937	11.0587	11.9776	11.6375	12.2149	9.91737	12.5462	11.8765	12.7492	11.2052	12.1456	11.1485	11.6569	10.69	11.2461	11.5741	11.6225	12.6475	12.3301	9.85798	12.1611	11.5093	11.7645	12.5204	12.1453	11.8194	13.8027	11.7364	11.0417	11.9073	12.748	11.5751	11.7507	11.9524
CORIN	10.1472	9.18488	11.2808	8.81378	8.54303	10.4367	8.90087	8.94544	7.10852	5.55459	8.13955	8.57743	7.67243	8.68299	5.85798	8.56986	8.90388	9.56605	7.08746	8.91588	8.41785	7.31288	9.58308	9.46148	9.22641	11.0341	8.9571	3.90689	5.20945	7.70044	5.55459	4	6.20945	9.59619	8.41363	8.33092	8.56986	8.48784	8.69349	8.49586	8.29921	3.80735	10.0334	8.40939	9.59991	10.275	8.02791	9.49386	9.633
CORO1A	12.0406	12.3382	10.7969	11.8142	10.5934	11.6493	12.6883	11.258	12.7069	10.5285	11.346	12.6136	11.7603	11.7009	11.2342	10.2738	12.0738	11.1124	12.2058	12.4289	9.38802	11.3663	12.7009	11.713	11.4883	12.006	11.2336	8.99435	9.7364	10.543	9.13443	9.37287	8.27612	11.6636	8.18488	12.6284	10.6618	11.3912	12.6553	10.584	10.5275	9.31515	11.875	12.1453	10.9425	11.8781	12.4489	11.1026	14.0899
COTL1	14.7633	13.8276	13.9098	13.7609	13.205	13.8744	14.3661	14.0559	13.1812	13.4531	14.4746	13.9224	13.5296	14.2524	13.333	14.5152	13.6989	13.966	14.6932	13.8858	9.64386	12.8868	13.5683	13.8165	15.0836	13.6145	13.9051	12.6782	12.0224	12.1796	12.8582	10.0688	12.1302	13.7046	10.6609	13.7693	14.9574	14.7389	14.0116	14.1394	14.1881	11.6861	13.324	13.2923	14.5705	13.7479	14.3609	14.3495	14.2613
COX6B2	11.2732	12.9816	9.40939	7.93074	8.94251	9.05528	9.95128	10.0485	7.13955	6.10852	9.45121	7.44294	8.55459	10.8811	4.64386	9.31967	10.1497	7.7879	9.1267	7.5157	8.53916	4.32193	9.68124	10.3038	10.1033	9.49985	11.6239	4	4.64386	5	3.70044	2.80735	3.58496	12.8927	4.9542	7.08746	9.22159	6.40939	8.67596	5.90689	7.03342	0	4.39232	6.20945	10.5294	5.61471	7.26679	10.6138	8.29921
COX7CP1	0	0	0	0	0	0	0	1.58496	1	0	0	0	0	0	0	0	1	0	1.58496	2.32193	1	3.16993	0	0	0	0	1	0	0	0	1.58496	1	1.58496	2	0	0	0	0	3	1	1	0	0	0	0	0	1	0	0
CPA1	13.083	8.81698	3.32193	19.5426	4.52356	12.1636	14.1913	17.8929	2.32193	16.1174	18.1441	17.0639	4.16993	6.02237	23.5591	6.61471	7.3837	16.0016	7.21917	16.2663	4.24793	10.4336	12.6193	21.0729	17.1862	9.13443	10.4062	2.32193	9.26913	3.58496	15.5291	1.58496	3.90689	17.5934	4.39232	19.3276	14.2263	5.49185	15.3987	15.8629	4.52356	23.5836	19.2219	18.2029	14.3868	20.6359	18.3216	8.43045	15.1584
CPA2	12.5684	6.26679	0	17.9305	2.80735	9.73302	13.2688	15.4748	4.70044	14.4174	15.8248	15.3415	0	2.58496	21.2265	4.24793	4.9542	14.8229	5.24793	14.5298	3.16993	8.65821	10.3869	18.6988	14.4147	7.62205	9.79279	4.45943	6.71425	2.80735	13.1265	2.32193	2.32193	15.1216	3.32193	17.0587	12.3323	3.80735	15.3346	12.9125	1	20.5146	17.1296	15.4604	12.6502	17.9199	16.2254	7.53138	13.7176
CPA4	6.58496	8.91886	4	7.87036	3.80735	5.55459	7.13955	7.22882	6.44294	5.45943	6.49185	8.90689	3.32193	6.02237	7.76155	5.08746	5.70044	7.56986	3.90689	6.12928	1	4.39232	6.37504	7.55459	7.33092	6.14975	5.55459	6.56986	1	4.39232	2.58496	1.58496	0	6.02237	2.32193	6.83289	6.47573	4.32193	6.47573	3.32193	4.70044	7.29462	7.13955	5.64386	4.32193	10.3376	7.04439	7.73471	4.70044
CPA6	9.13186	5.49185	6.74147	6.79442	0	8.43045	5.88264	2	1.58496	7.11894	10.115	2.80735	4.9542	4.24793	4.64386	10.2009	0	3.16993	10.0848	5.08746	1	1.58496	4	6.35755	7.72792	3.80735	8.26679	0	2	2.80735	0	2.58496	2	6.70044	0	2	0	9.04439	8.60733	3.70044	7.02237	0	1	5.32193	8.36632	3.90689	0	8.02791	6.30378
CPB1	13.6703	9.06609	2.80735	19.9748	6.08746	12.3867	14.8936	17.9754	9.49185	16.1872	17.6358	17.5938	4.16993	6.10852	23.0208	6.93074	7.74147	16.9941	7.30378	16.5079	3.70044	10.4878	12.7936	21.1951	17.4257	9.68299	11.151	6.62936	8.55842	4.45943	15.2089	1.58496	3.70044	17.8916	5.04439	19.4979	14.2725	6.08746	16.9543	15.1673	4.32193	22.6401	19.3841	18.3201	15.0267	20.3222	19.0344	8.70044	15.5558
CPNE7	10.4656	7.59991	10.3977	8.49586	10.0334	10.2021	8.48382	10.1033	9.80735	9.15228	8.61839	8.49185	8.41785	9.37938	10.4357	10.4419	8.85798	8.54303	8.72451	9.86419	8.87036	11.4691	8.07146	8.21432	8.89482	8.08746	7.98868	11.3044	6.08746	7.17991	7.61471	6.96578	6.30378	9.30606	8.19476	8.11894	9.56415	8.61471	9.97728	9.41574	8.71425	4.9542	8.6865	7	10.1176	9.0954	8.20945	10.3264	9.54303
CPS1	7.62205	9.51964	7.67243	7.59246	12.9967	6.71425	8.62205	6.84549	6.49185	13.4077	11.6595	7.58496	10.7723	11.196	12.0614	7.24793	8.2854	9.42417	5.52356	5	6.30378	6.06609	13.7151	7.56986	8.51175	8.89482	8.71081	6.44294	4.90689	8.34873	5.52356	3.80735	4.85798	7.59246	6.22882	7.53138	7.87652	7.09803	6.84549	9.26209	8.10852	7.07682	7.6865	7.75489	9.47371	7.75489	7.15987	7.49185	8.37069
CPVL	11.5994	9.42626	11.7956	10.3696	10.1997	11.9166	12.0279	10.341	11.0607	9.16491	10.6847	10.6138	11.6321	10.3174	10.7682	9.20701	9.88111	10.0795	9.99718	12.1121	7.53138	8.40939	11.0147	10.3117	11.3185	11.6411	9.22882	8.98014	9.30834	10.3106	7.53138	8.41363	6.74147	9.51964	8.56605	11.7871	12.3606	10.84	12.5772	9.35535	10.1124	9.90989	12.4247	10.927	11.0203	12.4808	11.2952	10.6564	11.245
CPXM1	10.2348	11.7232	11.6506	11.3929	11.2592	11.1293	10.2384	10.643	11.3669	9.40939	12.888	11.0782	10.7773	12.0865	10.7305	10.3794	11.0821	10.268	10.4635	11.7211	7.40939	11.183	12.2949	10.8122	12.6314	13.8364	11.1026	8.9542	7.08746	9.7211	6.6865	5	5.20945	11.3129	7.88264	11.9553	11.151	12.4638	11.5088	11.7026	10.8842	8.41785	11.4998	11.749	11.2929	11.6764	10.4939	11.8345	11.8309
CPXM2	12.4297	11.1459	11.3842	11.4803	9.59432	11.4954	10.4041	11.5589	10.0715	9.48583	10.9794	11.4157	14.03	11.115	9.84392	10.0875	11.0627	11.5299	11.2101	11.7624	8.32643	10.4564	11.9487	11.4696	11.3393	11.7964	10.8098	8.49985	9.14975	10.8971	7.07682	7.74819	2.32193	11.3404	8.86109	10.5333	10.9307	11.2958	12.3622	12.4906	10.4676	8.7211	12.5491	11.2131	11.9344	12.2755	10.4727	10.5362	12.4197
CPZ	10.7838	11.1254	12.4019	10.3049	11.6362	12.6671	10.0593	9.61471	11.0458	7.41785	11.896	9.74987	9.98726	12.2639	9.97298	11.8065	11.2662	10.0861	9.88722	11.4798	8.55075	9.41996	11.4388	10.5934	11.8529	13.3625	10.1599	5.75489	9.25739	9.58871	7.13955	6.61471	6.02237	10.9694	9.41574	11.7964	11.3253	11.4517	10.7423	11.6257	10.4189	7.43463	10.7194	10.7279	11.1351	11.9826	10.1536	12.5343	11.245
CR1	7.40939	7	7.85175	7.31288	8.11374	8.8392	9.15482	7.93664	8.18488	5.08746	5.83289	8.26679	9.62205	7.55459	5.39232	6.30378	8.93369	6.40939	9.26209	5.64386	3.32193	6.18982	8.86109	7.6865	8.40514	6.88264	7.03342	4.70044	4.24793	4.08746	4.24793	3	2.32193	7.6865	4.52356	9.07948	6.24793	8.46761	8.05528	7.12928	6.59991	6.14975	9.79928	8.91588	8.00562	8.60733	9.01681	8.13955	9.76487
CR2	3.58496	3	10.9462	4.16993	10.1636	9.76653	7.67243	3.90689	12.1193	7.61471	7.76818	8.01681	3.80735	8.43879	5.39232	1.58496	12.2915	5.64386	13.1352	0	4.24793	11.2656	12.1482	3	2.58496	3.80735	8.46352	1.58496	1	4.16993	6.78136	4.24793	1	10.3387	2	10.9535	5.58496	7.77479	9.34207	7.45943	0	4.08746	5.58496	12.8659	2.80735	0	5.97728	0	14.4434
CRABP2	12.9613	15.728	10.6742	9.33316	10.9359	12.2653	11.5967	13.6037	12.3112	11.2627	13.288	9.71939	9.75989	14.5122	10.6448	13.7874	13.2279	13.1558	10.6582	11.2819	6.39232	10.1799	12.6432	11.9513	13.7618	14.2844	13.3036	6.76818	6.32193	8.10852	6.20945	5.72792	3.16993	15.2012	6.96578	10.5906	11.611	10.4574	9.87036	11.1131	8.33539	6.79442	9.10329	9.19476	10.4409	12.2547	12.5375	13.7928	10.1293
CRACD	10.8588	8.53528	10.5216	9.53916	9.65821	10.2819	10.341	11.5575	7.78136	9.67066	10.236	10.5018	10.4009	9.29692	6.37504	11.5083	9.01959	10.9972	11.8061	8.41363	5.85798	5.88264	10.944	8.97154	9.52748	10.6248	9.33092	5.64386	6.42626	7.62205	8.46761	12.1652	8.33092	8.71081	6.90689	10.0112	10.1536	10.4252	10.2252	9.64926	11.5013	8.18488	10.7944	9.52356	10.1948	9.04985	7.60733	9.27612	9.22882
CRACR2B	12.1013	11.557	12.1665	11.1235	11.2276	12.6841	11.3487	12.059	11.0464	11.3772	11.4094	10.8773	11.1261	9.71939	13.2777	12.7628	11.8823	11.327	11.6887	12.2755	8.46761	11.6524	11.3875	12.5871	10.7313	12.1189	11.7266	5.61471	10.8588	8.93664	10.3794	8.47168	9.34207	12.444	4.80735	10.4009	11.245	12.1261	11.9451	11.9058	11.7385	13.133	9.02237	8.55842	12.1131	11.9333	9.82337	12.702	10.9151
CRB2	2.32193	0	4.45943	0	2.58496	3	3	1.58496	6.08746	3.45943	3.90689	3.58496	6.02237	3.32193	0	3.58496	4.45943	2	5.72792	4.39232	4.75489	4.9542	5.20945	0	1.58496	1.58496	3	2.32193	3.80735	4.64386	2	5.67243	1	3.80735	2	5.16993	2	4	4.16993	4	2.58496	2.58496	3.32193	4.39232	2.80735	0	2.32193	3.80735	5.83289
CRCT1	2.58496	8.8392	4.9542	5.39232	7.56986	6.53916	1	4.64386	4.32193	5.12928	7.8392	5.55459	0	7.97154	0	10.1072	0	5.20945	8.45121	5.08746	0	5.20945	3.80735	6.83289	5.80735	7.86419	8.87652	0	1	0	0	0	0	5.70044	2	6.26679	4.16993	3.80735	3	7.80735	4.58496	0	3.45943	1	5.9542	0	5.52356	7.22882	3.70044
CREB3L3	6.32193	2.58496	8.62571	4.64386	3.58496	6.22882	8.33092	8.45943	0	9.40088	0	4.64386	5.70044	9.07146	7.32193	9.94544	5.08746	5.61471	6.49185	9.01123	3.80735	5.88264	14.0379	7.60733	9.33316	10.4419	1	1	2	1	0	1	1	4.08746	0	6.55459	8.10329	4.16993	4.52356	6.18982	9.78136	3.16993	5.67243	4.08746	7.15987	2	5.20945	5.32193	4.90689
CREG2	10.1849	8.08746	8.09803	8.3966	8.85487	9.61471	7.59246	9.66711	2.58496	7.85798	10.6573	5.9542	7.3837	9.94983	5.75489	10.3696	8.8392	10.1059	7.19967	6.62936	6.90689	5.67243	7.35755	9.38154	7.98868	8.3443	11.294	5.45943	2.80735	8.45943	4.16993	1.58496	7.54689	8.73471	8.33539	7.18982	10.3117	10.5333	7.11894	7.54689	9.48583	0	5.39232	6.55459	7.5157	5	7.75489	9.11114	8.40088
CRHR2	4.9542	2.58496	2.80735	3	3.90689	4.08746	3.32193	3.90689	1	5.39232	4.70044	3.32193	3.58496	0	4.08746	2.58496	3.80735	1.58496	3	4.39232	1	2.80735	3.80735	4.64386	2.58496	4.16993	4.70044	8.13955	3.80735	4.32193	8.56224	2.32193	4.58496	0	2	4.45943	3	3.45943	4.85798	4	2.32193	5.04439	4.24793	3.45943	2.32193	5.2854	3.32193	3.58496	3.16993
CRIP1	13.4387	13.9808	13.8268	13.1866	12.1957	14.1373	12.2592	11.9701	12.1206	14.13	14.981	12.9495	13.2131	14.3512	12.203	14.2878	14.5961	12.3518	14.7433	14.2921	12.7093	12.454	13.6065	14.896	15.0854	13.1286	13.8819	10.9425	9.64746	11.8982	9.47573	9.11634	7.27612	13.6547	10.9527	12.5314	14.9597	15.0533	13.8054	14.7202	14.7928	8.67596	11.1364	11.3663	13.0946	12.822	12.9515	13.2824	13.6731
CRISP3	13.0077	8.30378	6.02237	10.84	7.79442	10.69	12.5394	12.8607	5.9542	13.2556	9.78627	14.2515	12.1049	5.90689	14.6788	10.5821	8.27146	11.5236	13.8149	12.9798	3	7.10852	5.55459	12.1039	9.04985	12.7298	9.72281	0	9.33092	1	10.4051	0	1	9.11894	3.32193	11.1376	7.25739	4	11.9322	11.1542	10.9226	10.9374	12.8287	12.0289	8.74147	10.7108	6.88264	11.0505	10.1267
CRISPLD1	9.21675	8.74147	9.47168	8.71081	10.3652	9.73978	8.89482	7.71425	6.83289	8.10329	9.71768	8.93074	9.74315	8.9571	6.84549	8.13955	7.94837	10.6064	8.61102	8.64746	5.67243	7.58496	9.224	8.43879	9.54496	10.5925	8.51964	9.15482	10.3399	9.02237	6.94251	6.53916	6.65821	8.66178	6.89482	9.61102	9.41996	9.10066	9.27845	9.77314	11.1787	7.59991	9.83605	9.65464	7.93074	9.51964	8.10852	9.77643	9.94251
CRLF2	4.9542	4.80735	3.32193	4.16993	4.45943	4.24793	4	2	4.70044	2	3.16993	5.39232	4.85798	5.90689	4.64386	4	3.70044	3.70044	2.58496	2.32193	0	5.78136	4.39232	0	3.58496	4.45943	2	0	4.80735	2.80735	1	1	0	4.75489	0	5.24793	2	0	3.45943	2.80735	5.85798	0	4.58496	4	5.61471	2	3.32193	5.72792	3.45943
CRTAM	6.85798	5.16993	6.20945	5.52356	5.97728	6.12928	6.71425	5.72792	4.52356	5.24793	6.18982	7.14975	6.42626	5.80735	5.08746	5.61471	6.55459	5.55459	6.02237	5.93074	1	4.80735	6.72792	5.85798	5.52356	6.83289	5.35755	2.32193	3.32193	4.70044	3	2.58496	1	5.75489	3.32193	7.27612	6.30378	5	7.25739	4.75489	5.72792	3.58496	7.37504	6.67243	4.16993	6.53916	6.91886	4.52356	8.44294
CRTC1P1	1.58496	0	0	0	1.58496	0	0	0	0	0	0	0	0	0	0	0	0	0	0	0	0	0	0	0	0	0	0	0	0	0	0	0	0	0	0	0	0	0	0	0	0	0	0	0	0	0	0	0	0
CRYBB1	4.58496	4.85798	5.08746	5	4.32193	5.16993	5.80735	4.64386	2.80735	3.70044	5	5.16993	4.75489	5.39232	5.24793	4.58496	3.32193	5.20945	5.55459	7.06609	4.16993	3.16993	5.42626	5.49185	5.35755	5.97728	4.70044	8.45943	3	4.24793	2.80735	4	1.58496	5.80735	2.32193	5.04439	4.39232	6.20945	6.33985	5.04439	4.75489	3.58496	5.42626	4.9542	5.35755	4.39232	5.24793	4.9542	5.83289
CRYBG2	12.4808	11.9975	9.99294	9.24555	11.0715	10.813	10.151	10.865	8.51964	10.0741	10.8634	8.44294	10.6528	12.3281	8.67596	11.374	11.1039	10.9951	11.7545	10.5641	4.39232	9.5157	11.4236	9.79279	10.3869	10.9031	11.4651	5.2854	4.70044	4.45943	4.80735	2	4	13.2965	4.24793	9.00562	11.8952	12.3306	10.5498	9.5157	11.1643	3.80735	7.15987	8.67243	11.5289	7.63662	10.3815	12.1618	10.0526
CRYGD	0	0	0	3.45943	1.58496	1.58496	3	2.58496	1	1.58496	2	2.32193	1.58496	2.58496	4.08746	0	0	2.58496	0	6.80735	0	3.16993	4	6.42626	0	0	2	0	0	2	0	10.5304	0	3.80735	0	4.9542	0	0	4.52356	3	0	2.58496	2	1.58496	1.58496	2	4.75489	0	1.58496
CRYGN	2.32193	4.70044	5.61471	3.45943	4.32193	4.08746	2.32193	2	5.58496	2.80735	5.52356	3	4.32193	3.32193	4.64386	1.58496	4.85798	1.58496	4.08746	4.90689	2.32193	5.2854	5.20945	3.58496	5.42626	6.56986	4.32193	5.32193	1	3.32193	4.45943	9.3015	1	5.75489	2.58496	4.39232	3	6.98868	4.52356	3	1	2.58496	1.58496	3.58496	6.20945	3.90689	2.80735	4.64386	4.45943
CRYM	7.2384	4.70044	5.52356	5.52356	7.65105	6.64386	4.32193	5.72792	4.45943	7.16993	7.53138	5.90689	5.58496	8.04985	4.08746	7.9542	6.89482	6.49185	7.30378	7.49985	5.24793	7.18982	7.78136	7.8009	5.72792	7.31288	6.44294	11.9654	7.09803	9.0634	9.94251	10.0334	8.33092	6.64386	7.47573	7.01123	9.64566	6.32193	6.49185	5.49185	5.04439	3.58496	5.90689	4.39232	5.72792	8.29921	7.35755	7.67243	7.03342
CRYZP1	3.32193	2.32193	2	4.16993	2.80735	4.45943	3.16993	4.39232	2.58496	2.32193	3.58496	3.32193	3.58496	2.58496	0	4.45943	2.32193	3.16993	1.58496	0	2.32193	2	3.16993	4.16993	2.58496	2.80735	3.16993	1	3.16993	2.32193	2	2	1.58496	4.52356	2	2.58496	3.45943	3.58496	3	3.58496	3.70044	2.58496	2.58496	2.58496	3.45943	0	2.80735	3.58496	0
CSDC2	7.62205	7.89482	6.89482	10.1085	7.90087	7.36632	7.65821	8.18982	5.88264	6.64386	8.29002	8.38802	9.03892	9.68124	11.6913	6.44294	8.7039	8.07146	7.67243	8.56605	1.58496	7.67243	10.1007	9.6987	8.99718	11.0307	7.93664	8.87958	8.27146	7.57743	4.70044	2.58496	8.87958	9.32643	6.40939	8.18982	7.62205	8.29002	8.91289	8.86728	4.16993	10.0701	9.45533	8.04439	9.27845	10.0661	9.42626	7.53138	8.87652
CSF2	11.0721	6.85798	7.09803	5.2854	4.52356	8.36194	5.24793	7.93664	8.17493	6.24793	7.85798	5.04439	5.35755	6.10852	6.30378	7.40939	6.56986	4.9542	4.9542	4.24793	0	3.16993	5.88264	6.59991	6.53916	5.80735	5.32193	0	4.24793	2	2	0	0	3.45943	0	5.35755	5.70044	6.08746	5.35755	3.70044	5.08746	0	3.90689	5.42626	7.41785	5.70044	4.32193	3.80735	6.58496
CSF2RA	10.3465	8.27146	8.30378	9.91139	9.633	10.6466	10.2784	9.80574	9.13699	7.76155	9.15987	10.352	9.89178	9.18982	8.31741	8.45533	8.00562	8.79442	8.77808	9.96	5.08746	8.38802	9.31515	9.17991	10.2958	9.39446	8.81378	6.2854	7.02237	8.12412	4.75489	6.35755	4.75489	8.26209	7.45121	10.0265	8.07146	8.51964	10.2467	8.02791	8.53528	7.02237	11.2906	9.81538	11.0492	9.47371	9.60918	8.66178	10.3343
CSMD3	3	1.58496	0	3.45943	0	2.58496	2	2	3.90689	2.58496	3.90689	2.80735	1.58496	0	4.90689	1.58496	0	3	1.58496	2.32193	2.80735	0	2.32193	1.58496	2.80735	0	2.32193	0	3.90689	0	0	0	0	3.80735	2	5.45943	3.45943	2.32193	3.16993	2.32193	1	6.75489	4.32193	4.16993	2.32193	4.16993	2.32193	0	2.32193
CSPG5	6.35755	7.04439	7.41785	7.36632	4.52356	7	4.9542	5.90689	4.45943	5.70044	6.65821	5.45943	6.24793	6.10852	5.85798	5.52356	6.56986	6.32193	6.56986	6.08746	8.40514	5.88264	6.20945	5.32193	4.90689	7.36632	7.8392	10.1111	3.80735	8.3443	4.85798	8.21917	8.3966	6.42626	7.70736	5.78136	7.9542	6.37504	4.39232	6.58496	7.09803	4.08746	4.90689	5.12928	6.24793	6.18982	3.70044	5.04439	6.10852
CSRP3	0	2.32193	2.80735	3	0	0	0	1.58496	0	0	0	0	0	0	3.16993	0	0	0	1.58496	0	0	0	0	1.58496	0	1.58496	0	0	0	0	0	1	0	1.58496	0	0	0	0	0	0	1	0	1	1.58496	0	0	0	0	0
CST1	13.2447	8.12412	11.0934	11.0941	7.25739	13.1737	10.4073	9.54303	13.6451	10.2981	12.8439	13.3089	11.5656	15.1493	6.37504	13.9214	13.6056	11.6248	12.7576	12.3977	0	11.8001	11.1383	13.5536	12.138	11.7147	13.0232	0	9.25503	3.32193	7.21917	1.58496	2.80735	9.13955	5.16993	12.0515	9.72281	14.2764	14.6316	13.1964	11.4163	3.80735	10.2574	11.4757	12.4009	9.84862	6.37504	13.1257	12.1966
CST2	10.8281	11.7104	9.41574	10.8533	10.6083	10.5294	10.6821	10.9248	8.25267	8	11.7108	10.8313	9.13443	11.1124	8.67596	8.89178	8.62571	9.62936	11.3112	11.3581	0	6.42626	7.70736	7.88264	10.8273	9.32867	9.17243	6.52356	4.80735	3.16993	2.80735	0	1	9.61287	5.83289	9.98014	10.0238	9.81378	10.7507	9.91737	8.13955	3.16993	9.31288	9.33985	9.53333	10.8665	9.65105	10.1306	8.0607
CST4	7.91289	5.16993	9.19476	5.39232	4.08746	6.83289	4.16993	4.64386	6.9542	3.70044	7.29462	8.76155	6.42626	12.7147	3.16993	6.49185	6.91886	6.49185	5.24793	10.8234	0	5.78136	7.90087	6.26679	6.98868	6.80735	6.76818	0	2.32193	1	2	0	0	6.16993	1	4.52356	7.74147	6.08746	7.33985	6.33985	5.88264	0	5.49185	5.64386	8.78463	8.14975	4.9542	6.16993	6.18982
CST6	11.0458	11.9429	7.79442	10.7134	10.0808	9.81538	8.39232	11.3449	12.2592	6.62936	12.8775	7.27612	6.56986	12.1984	7.45943	8.27146	12.1994	10.4888	8.90689	8.72451	0	5.45943	12.0674	10.4727	9.77149	7.72792	11.8162	3.32193	4.32193	0	1.58496	3	0	12.8634	1.58496	10.9166	8.51964	10.6537	7.34873	8.86419	7.52356	5.78136	6.91886	8.13443	8.03892	5.12928	8.41363	9.75489	9.83289
CST7	9	7.47573	8.31741	8.86728	9.17742	9.15228	8.05528	7.44294	8.38802	7.67243	8.46761	9.77149	8.69	8.99718	9.00843	7.91289	8.85798	6.91886	8.41363	8.60733	6.96578	7.36632	9.43463	8.49185	8.85175	9.94837	7.65105	4.64386	6.30378	6.70044	6.26679	5.49185	4.52356	7.6865	5.20945	9.52943	7.32193	9.51373	9.33092	7.67243	7.75489	5.16993	10.1163	9.23362	7.7879	6.78136	9.05528	7.97728	10.8218
CSTA	9.49586	9.60363	8.54689	8.66178	8.18982	9.31741	9.50383	10.9337	12.3674	8.73471	9.24793	9.59619	8.13443	9.68124	8.40939	9.2503	10.2703	10.6202	8.12412	10.8773	4	10.2773	8.48784	8.68299	9.06609	8.48784	10.3276	3.58496	3.80735	5.35755	4.85798	2.58496	3.16993	7.77479	3.70044	9.33762	9.37721	7.91886	9.37069	9.91886	9.57365	5.90689	7.99435	8.29002	8.90388	8.65821	9.55075	9.83131	9.94251
CSTB	15.0491	15.6212	14.3188	12.958	13.1651	14.695	13.4935	15.1153	15.4992	13.2863	13.8	12.9582	13.2284	13.5691	13.6553	15.8208	14.3441	15.2352	14.6329	14.5255	11.3581	13.6413	13.3602	14.2559	14.6386	14.8064	15.2542	12.6461	12.2784	12.0331	12.0997	12.4207	12.2043	15.9758	11.1491	12.2518	15.6457	15.2613	14.2768	13.5077	14.2819	11.4914	12.3715	12.3958	15.8351	13.9803	13.8505	14.3773	13.5581
CT83	0	2.58496	3.32193	0	5.83289	7.67243	0	0	0	1	5.83289	0	3.16993	0	7.42626	0	0	1.58496	6.02237	2.32193	0	0	1	4.16993	0	6.59991	9.22159	0	0	0	0	0	0	7.04439	0	0	0	0	0	0	0	2.58496	2	3.70044	0	0	7.62936	8.72451	0
CTBP2P8	3.70044	2.32193	3.32193	3.45943	2	3.90689	3	3.16993	2.58496	3	2.80735	2.80735	4.85798	3.90689	2.32193	3.58496	2.80735	2	2.32193	2.32193	2.32193	0	4	4.52356	2.80735	0	1	2	2.32193	3.58496	1	1.58496	2.32193	3.45943	1	2.32193	4.39232	3.16993	3.16993	3.58496	3.32193	4.32193	2.32193	2.58496	2.32193	3	1	2.32193	0
CTH	8.14466	8.61102	7.41785	7.84549	6.61471	7.14975	7.9542	7.70736	6.24793	6.39232	7.15987	7.64386	7.03342	8.02791	8.7039	6.58496	7.11894	7.16993	7.36632	6.45943	4.45943	6.37504	8.69697	7.7879	7.9542	8.39232	6.33985	5.08746	5.08746	5.97728	6.26679	6.56986	5.72792	7.43463	6.44294	7.67948	10.0661	7.45121	7.67948	6.98868	7.01123	9.90539	7.53916	6.88264	8.27146	7.47573	8.41363	8.16491	7.05528
CTHRC1	12.1839	13.1779	14.5468	13.1738	13.4473	14.1718	12.378	12.0694	12.7991	10.021	13.7434	12.5974	12.0957	13.743	10.3837	13.0998	12.3907	11.3021	12.7298	13.3424	7.25739	12.5416	13.6701	12.7166	13.9109	14.8766	12.6129	6.56986	9.20212	9.32643	10.7108	6	6.35755	13.3916	10.7194	12.5238	13.1731	13.7102	13.171	12.7973	13.2276	7.33985	12.7609	12.7368	14.0932	14.241	12.2741	14.0163	13.0123
CTLA4	7.52356	5.49185	7.96	7.10852	7.40088	7.05528	7.07682	5.83289	7.97728	6.06609	7.18982	9.06609	8.43045	7.10852	5.39232	5.83289	7.12928	4.70044	7.01123	5.83289	1.58496	6.6865	6.94251	6.42626	7.27612	6.96578	6.64386	1.58496	3.90689	5.61471	3.90689	3.70044	0	5.04439	2	8.07682	6.47573	6.65821	8.64386	5.45943	5.58496	3.16993	8	6.80735	6.53916	6.04439	8.224	5.52356	8.87652
CTNNA1P1	2.58496	1.58496	4.45943	2	2	3	4	3.32193	1.58496	3	4.16993	0	3.58496	2.58496	0	4.45943	0	3.45943	3.32193	4.08746	0	3.32193	4.58496	0	2.58496	2.32193	3	0	1.58496	1	1	1	1.58496	1.58496	0	0	2	3.80735	3.16993	3.58496	3.16993	0	1.58496	0	0	0	0	3	0
CTNND2	10.7313	6.96578	7.53916	10.3848	5.9542	7.98299	9.76155	9.87191	2.80735	9.91289	8.85487	10.3565	7.22882	6.37504	10.4645	6.18982	4.80735	10.4419	5.90689	9.06609	9.02237	10.6411	7.21917	10.3718	7.8009	6.65821	8.98299	10.84	10.2432	10.8681	13.0926	2.58496	10.9031	8.65105	10.5498	9.86573	8.61102	4.58496	10.3805	7.44294	3	11.8967	10.5118	10.2456	7.71425	9.93664	9.34873	6.9542	9.21432
CTRB1	14.6035	8.41363	0	19.7115	5.2854	11.8815	14.9946	17.3034	0	15.8344	17.6355	17.6639	3.58496	5.20945	23.1661	6.16993	6.6865	16.7039	7.5157	16.5653	4.32193	11.207	12.0351	20.5743	16.7563	9.34207	11.4398	1.58496	8.79442	0	15.2842	2.32193	4	17.6851	4.32193	19.0121	15.194	5.72792	17.2807	14.637	3.58496	22.1572	19.0229	16.9016	14.0761	19.8412	18.4851	9.44708	15.6298
CTRB2	15.262	8.41363	0	20.1234	5.75489	11.6234	15.2972	17.6993	3.80735	16.0387	16.6627	17.9295	3.58496	5.80735	22.2137	6.22882	7.40939	16.9166	6.75489	16.4797	3.70044	11.1898	12.6298	21.115	16.6903	10.3095	11.617	0	7.79442	0	14.3418	1.58496	2.58496	18.1824	2	18.8974	15.7454	5.49185	17.7293	14.2978	2.80735	23.0108	19.2581	16.8225	14.5353	19.5228	18.7195	9.93221	16.2327
CTRC	11.9204	6.79442	3.70044	18.0588	4.24793	10.2252	11.6729	15.6363	4	14.4532	16.1382	15.2549	4.32193	3.90689	21.6028	4.58496	5.85798	14.8017	6.06609	15.1446	4.32193	9.38154	10.8918	19.3866	14.9187	8.17493	9.38586	1.58496	7.53138	2.32193	14.3687	2.32193	2.58496	15.1621	2	17.2506	11.9848	3.45943	15.4785	12.8939	2.80735	20.4843	16.1302	15.4225	12.9652	18.5191	16.4525	6.82018	14.0165
CTRL	6.58496	5.16993	4.80735	14.7014	5.2854	7.44294	7.52356	12.2131	5.45943	11.2521	12.922	11.6987	5.12928	5.20945	18.3601	3.70044	4.32193	9.93369	4.90689	11.1737	4.39232	6.18982	7.8009	15.9377	10.7599	6.42626	5.08746	5.49185	5.35755	6.10852	10.6175	2.58496	3.90689	13.4909	3.45943	14.5827	8.88264	4.80735	11.7846	10.4367	3.90689	17.8083	13.6223	12.656	9.77314	14.8132	13.4057	3.80735	11.0688
CTSB	16.2877	15.9311	16.1026	16.741	16.4909	16.5632	16.2456	16.8018	16.8671	15.0113	16.637	16.2367	16.7155	17.1	17.3413	16.7548	15.6144	16.8674	16.7443	16.5541	13.2371	15.5805	16.3716	16.0409	17.4059	17.3346	16.2201	14.0443	13.8023	13.9702	15.7187	12.941	14.5749	17.1806	13.7122	15.4686	16.9206	16.981	16.5854	15.7448	15.5526	14.2036	16.676	16.089	17.2364	17.1531	16.1598	16.8627	16.1335
CTSE	17.1978	12.6937	16.1287	14.4997	13.4182	16.6791	16.06	17.3665	7.45121	15.2708	16.1882	14.0355	14.3988	14.8845	14.4777	17.5846	15.0493	17.2563	17.5755	16.3547	5.08746	11.0593	15.173	14.9962	15.3307	17.2202	16.6044	1	7.85175	4.16993	8.62205	1.58496	1	14.6778	2.32193	12.9995	15.7216	15.6824	15.8234	16.8354	17.3286	8.46352	13.0741	13.161	16.6957	13.6631	12.5715	16.3373	14.5817
CTSK	12.7787	13.3225	14.5238	13.7397	14.1107	14.2498	12.6495	12.7676	12.9283	10.8956	14.2715	13.428	12.9095	13.9732	11.5333	12.9949	13.1687	11.7731	13.2896	13.3706	9.74147	12.7838	14.6806	12.378	14.0233	15.7648	12.9202	8.62936	9.67243	11.9469	8.94837	9.89178	7.53916	13.7205	10.9622	13.071	12.5345	14.2075	13.6251	13.3024	13.3803	9.54496	13.8169	13.2777	14.2407	14.4995	12.1322	14.0192	13.8508
CTSS	14.3997	12.2609	13.633	13.0627	12.9882	14.0981	14.4143	14.1965	11.8929	14.1727	13.3828	13.4596	13.8119	13.0224	12.0025	13.9057	12.7427	14.4758	13.7747	14.6027	9.20701	13.4105	13.5313	12.9509	12.716	13.4848	14.2816	9.03342	10.0967	9.93811	9.73302	9.07414	8.34873	14.0329	9.36851	13.2335	13.9342	14.0163	14.0927	12.5125	13.1796	10.9758	14.2207	13.3462	13.4271	14.3536	14.0097	13.9381	13.7009
CTSW	9.0954	9.36194	7.60733	8.17493	7.70736	8.02237	9.04439	6.02237	5.97728	7.63662	7.04439	9.64386	8.11894	8.45943	8.82655	7.04439	4.45943	6.78136	7.2854	8.90388	6.91886	6.2854	9.07682	8.49185	7.32193	8.5812	6.40939	4.08746	6.56986	5.32193	6.58496	6.59991	4.24793	9.40727	5.32193	7.71425	7.22882	7.22882	9.21917	6.30378	8.3443	6.79442	4.9542	8.26209	7.33985	6.9542	8.33092	7.26679	10.1241
CUZD1	9.92481	6.22882	6.47573	15.02	6.08746	7.73471	10.9993	12.192	7.6865	11.1774	12.4946	13.5234	5.88264	6.2854	17.8051	7.07682	7.27612	12.2479	6.30378	11.1066	2.58496	6.79442	8.09803	15.611	13.1206	6.90689	7.47573	6.47573	5.39232	4.24793	8.94837	5.97728	5.67243	13.6931	5.24793	13.7867	11.3515	7.07682	11.5878	9.51175	6.26679	17.5667	14.6193	12.9449	11.1118	15.0792	14.7658	7.16993	9.92035
CXCL10	10.7682	10.4584	8.87958	8.33539	5.52356	7.09803	11.0147	8.04985	6.87036	8.89482	8.30378	10.7211	8.73471	7.40088	6.12928	8.41363	6.74147	7.66534	9.43254	9.97011	5.49185	5.88264	9.24555	8.29921	9.01402	7.91886	9.10066	3.32193	5.42626	6.52356	2	6	3.32193	8.43463	4.08746	7.05528	9.03067	7.48382	9.82814	6.37504	10.5343	5.35755	8.75822	9.82814	10.6239	8.98299	11.8474	6.58496	9.89633
CXCL13	7.49985	5.42626	9.28077	7.82655	9.01123	7.34873	8.48784	4.80735	10.6978	7.70736	7.92481	9.15228	8.20457	8.99718	4.39232	3.90689	11.2906	4.08746	11.6755	5	5.42626	10.9614	11.0741	5.67243	6.39232	6.18982	8.25739	7.19967	2	5.75489	3.32193	5.58496	0	9.2503	2.80735	10.5831	5.88264	7.35755	8.67596	7.91289	5.64386	2	5.97728	11.0708	5.2854	0	9.93517	4.16993	12.8992
CXCL14	14.9233	13.607	14.4545	13.4525	12.0993	15.2406	12.3589	12.7385	13.0201	10.8595	15.0303	12.7671	12.3058	13.3405	9.84392	13.6863	17.1556	14.1847	11.4152	13.5534	1	11.0175	13.2287	13.6707	12.5985	12.9101	14.1738	2	13.4765	10.0417	6.97728	8.01681	6.91886	12.2387	11.2076	12.7505	10.9263	11.6755	13.097	13.4147	14.8519	9.08481	12.1411	12.1929	12.3864	11.6087	10.584	14.5028	12.7258
CXCL16	13.7097	13.1467	13.1588	13.0558	13.1676	13.5838	13.535	13.8043	11.9095	12.4689	12.5644	13.0571	13.0039	12.3382	12.463	12.9897	12.4976	12.8933	13.7266	13.8117	11.2131	12.0495	13.2037	13.327	13.1829	13.1458	13.6417	9.38802	10.7134	11.8788	10.6484	10.4409	12.5644	13.895	12.3682	12.4221	14.2294	13.4839	13.4467	13.5367	13.4215	11.058	13.6442	12.4625	13.4102	13.5755	12.7859	13.1663	12.777
CXCL2	10.1561	8.93958	10.29	9.39232	9.80735	10.7682	9.78463	10.6742	7.77479	9.29692	7.07682	12.1799	9.07414	6.89482	10.8114	9.783	6.80735	7.67948	10.7108	8.84235	3.70044	10.5038	7.09803	9.70563	9.36194	11.3072	8	4.85798	6.35755	9.48985	5.24793	4	3.32193	8.01123	1.58496	10.7099	11.0042	9.81378	10.8865	8.21917	7.76155	5.83289	8.73471	9.82337	10.4367	9.7211	10.3554	9.39017	7.99435
CXCL3	10.1849	8.32193	11.3531	7.64386	9.90388	10.9858	10.5226	11.4299	7.17991	9.15987	6.74147	9.92778	10.2336	5.67243	7.32193	10.7279	5.9542	8.58496	10.9114	8.65464	2.32193	9.33985	7.84549	9.98157	7.82018	10.6821	8.40088	0	4.32193	5.08746	4	1.58496	1	8.11374	2.80735	8.75822	11.3498	10.4574	11.4215	8.18982	8.02237	4.80735	7.29462	8.24317	12.0396	10.3072	7.45121	9.64926	7.94837
CXCL5	13.1754	12.4218	13.2726	10.3354	9.37938	10.5392	13.8529	13.2567	10.1306	11.5864	8.71768	12.3001	12.3058	10.1997	6.84549	14.2862	7.59991	13.93	15.5141	11.4041	0	14.1752	12.511	12.5416	12.6149	13.5379	9.64205	1	4.75489	2.80735	1.58496	1	0	12.0597	1.58496	8.18488	15.3222	6.6865	14.9908	11.0217	11.2981	5.70044	11.2101	10.888	17.1229	14.157	12.0279	8.40939	11.041
CXCL8	13.3209	12.0458	11.9538	11.6773	10.9447	12.3404	11.8226	11.9972	10.6312	10.0265	10.3174	12.849	11.2015	9.67243	9.38802	12.7136	9.47573	10.6393	11.6119	10.4336	3.32193	12.5701	8.12412	11.6578	10.8986	12.203	11.809	4.45943	8.9571	6.56986	4.08746	1.58496	4.80735	10.9737	5.55459	11.3038	15.0321	12.9956	13.543	8.45533	11.9647	7.29462	10.7912	13.1755	14.0659	12.3745	10.3208	11.8146	11.0775
CXCL9	11.7232	8.65464	9.34207	9.37069	7.99435	7.78136	12.0434	9.64205	9.25739	9.71081	9.43879	11.2562	10.1874	10.0154	7.16993	9.26913	8.17991	8.65105	10.5088	10.7895	6.59991	7.29462	10.858	9.96723	10.4645	9.52943	9.61655	5.83289	6.20945	8.32643	3.32193	8.27612	4.85798	9.71081	6.06609	10.0471	10.0928	8.91886	10.6883	7.41785	10.3151	7.18982	10.5527	11.8553	10.3783	9.53333	13.5171	6.6865	11.9144
CXCR3	8.40514	6.56986	6.52356	7.33985	8.08215	8.08215	8.49586	8.57743	7.2384	6.89482	9.00282	7.91289	7.94251	7.36632	7.2854	6.67243	7.59246	7.74819	10.0634	8.15482	4.85798	6.10852	9.77479	10.4168	8.5157	8.82972	7.56224	3	4.80735	5.45943	4.52356	6.08746	1	9.16742	1	8.21432	5.58496	5.72792	7.92481	6.88264	7.02237	5.04439	7.21917	7.2384	6.94251	6.74147	8.20945	7.14975	9.18239
CXCR4	13.3222	11.6004	12.7453	12.2348	12.6198	12.7474	12.5971	12.5287	11.8285	11.902	11.7993	14.1288	13.0225	12.5739	10.5575	11.7104	12.0046	12.3969	13.8932	12.7758	10.2586	11.7711	12.26	12.3006	12.782	12.8476	11.7043	7.36632	9.99577	10.6582	8.91289	8.84862	8.26679	12.1727	10.9256	12.9708	12.6108	12.922	14.0753	10.7855	11.5812	9.25267	13.8683	12.7383	13.121	12.3233	11.9979	11.8329	14.2965
CXorf65	5.49185	3.32193	5.52356	3	4.24793	4.85798	5.80735	3.16993	5.93074	4.24793	2	4	4.85798	3.90689	4.64386	3.90689	4.32193	3.45943	4.70044	5.42626	2	5.2854	5	4	4.70044	3.32193	3.90689	0	1.58496	1.58496	2	1	0	4.45943	0	4.16993	3.90689	3.16993	5.52356	2	2	0	2.32193	2.80735	6.62936	3.45943	4.08746	2.32193	6.02237
CYCSP24	2.32193	2.58496	0	0	0	2.58496	1	2	0	0	0	0	0	2.58496	0	2	0	0	0	0	1	0	0	2.32193	2.58496	0	0	0	0	0	0	1	0	1.58496	0	1	0	0	0	1.58496	1.58496	0	1	0	0	0	1	0	0
CYP17A1	4.08746	3	3.70044	3.90689	3.58496	3	3.80735	3.32193	4.16993	2.58496	2	3.58496	2.80735	2.58496	2.32193	3.32193	4.08746	2.58496	2.32193	4.08746	3.80735	2.58496	2	4.16993	5.04439	4.9542	3.45943	4.32193	2	4.24793	3.70044	5	4	2	2	1.58496	3	2.32193	3.16993	2	2.58496	3.16993	3.32193	2	4.45943	4.16993	1.58496	4	1.58496
CYP1B1	11.923	13.0281	11.6371	12.3955	13.057	11.6266	12.9278	11.3559	10.8258	10.8226	12.3281	12.9587	12.4234	11.0821	9.80574	9.33316	10.9823	12.0109	12.3931	11.3061	9.69174	11.3886	10.3185	11.7528	12.3038	10.8673	11.8376	5.61471	6.02237	9.16491	8.44708	5.93074	6.76818	11.6631	10.7879	13.3811	10.3242	12.3306	12.2049	11.5147	11.2366	9.08481	13.9771	13.4236	11.4126	11.2119	12.06	12.1098	12.7026
CYP24A1	5.70044	4.45943	3.70044	8.33539	5.04439	5.16993	6.56986	6.39232	12.8551	5.97728	4.85798	11.1818	5.58496	13.1103	0	6.16993	10.3987	5.75489	5.32193	3.58496	0	2.80735	5.80735	4.85798	9.64566	6.24793	8.74483	0	2	2.80735	2	0	1.58496	8.65464	2	10.0375	8.01123	0	5.08746	1.58496	2	2	4.58496	5.35755	6.85798	10.1293	10.7271	9.33539	4.32193
CYP27B1	8.45943	6.59991	8.29002	7.20945	7.14975	8.43045	7.33985	7.87652	6.56986	7.60733	7.21917	7.56986	5.83289	6.37504	8.18488	8.60733	7.20945	10.2432	7.45943	7.74147	3.90689	8.88874	7.02237	7.40088	8.55842	6.98868	7.42626	3.58496	5.32193	5.72792	4	4.85798	3.90689	7.33092	5.42626	6.74147	8.33539	7.01123	7.07682	7.7879	6.64386	8.64746	6.53916	6.24793	8.08215	8.36194	6.75489	7.7211	7.78136
CYP27C1	6	8.91886	5.80735	8.56224	7.33092	7.36632	7.02237	4.58496	5.52356	5.58496	8.94837	8.11894	6.24793	9.54689	3.16993	6.30378	8.36632	7.19967	7.3837	4.64386	0	4.64386	7.84549	5.49185	9.3015	7.03342	7.86419	8.40088	1.58496	4.64386	1	1	0	8.0607	1.58496	8.15987	9.72281	6.98868	5.88264	7.66534	5.52356	4.80735	5.72792	6.30378	9.72281	6.04439	7.76818	8.77479	6.72792
CYP2B6	6.47573	0	4.80735	5.39232	10.0888	4.85798	10.4533	5.20945	0	7.3837	10.7838	6.71425	6.42626	5.04439	4.90689	7.47573	4.24793	7.70044	5.32193	7.72792	2.32193	7.02237	9.44087	5.45943	4.85798	2.80735	5.16993	3	0	0	1.58496	0	0	3.45943	0	7.03342	4.64386	7.07682	6.20945	4.16993	7.75489	3.58496	4.32193	4.45943	2.32193	3	11.0828	7.16993	4.70044
CYP2B7P	7.67948	2.58496	6.32193	3.90689	7.06609	7.59246	8.26679	6.47573	2.58496	7.39232	9.17243	6.49185	8.20945	6.72792	5.75489	8.3443	6.50779	8.21432	7.76155	7.5157	6.94251	5.2854	9.80574	7.26679	6.80735	6.32193	6.47573	3.80735	3.16993	4.16993	3.58496	5.35755	6.58496	5.88264	3	7.20945	4.64386	6.56986	7.58496	7.11894	8.57743	5.78136	6.12928	4.39232	5.49185	6.90689	6.62936	9.57365	6.52356
CYP2C18	12.0821	6.98868	10.5304	8.20945	10.0485	10.0728	10.4707	9.63662	1.58496	10.151	10.42	10.0674	8.71081	9.36851	9.73809	11.5411	8.63662	12.8092	11.9148	9.9542	3.16993	10.2656	13.4775	10.7607	10.9936	9.83447	10.4512	2.58496	4.64386	2.32193	5.64386	1.58496	0	8.53528	2	9.45121	9.6865	10.3923	10.4336	8.90689	12.3537	5.90689	8.84862	7.97154	10.9622	7.30378	7.65821	11.5493	9.74483
CYP2C19	4.85798	2.58496	4.64386	3.45943	3.58496	5.49185	4.52356	2.80735	0	4.32193	3.16993	5.04439	5.64386	3.90689	0	5.52356	2.80735	4.85798	3.90689	2.32193	0	3.80735	8.91289	7.01123	4.58496	3.80735	3.45943	0	0	0	0	1.58496	0	0	0	3.70044	4.16993	4.16993	3.16993	2.32193	6.30378	2.58496	3.16993	2.80735	4.58496	0	0	3.80735	3.16993
CYP2C9	11.014	5.55459	8.87958	5.97728	7.33985	8.224	9.55842	8.16993	2	9.41996	7.63662	8.45121	8.25739	8.09803	6.6865	10.7731	6.78136	8.33539	8.45121	8.08746	4.32193	8.07146	10.7952	11.3146	9.26444	9.45943	7.56986	4.64386	2.80735	2	3.90689	2.80735	1	6.97728	1	7.5157	7.05528	9.09011	9.26679	7.02237	9.11114	3.80735	6.96578	5.2854	8.81698	5	2.32193	8.67948	8.633
CYP2E1	8.08746	7.37504	6.93074	7.03342	7.45121	7.56986	7.08746	6.14975	9.22641	6.90689	6.02237	7.62936	6.35755	8.87652	9.89482	6.96578	8.96578	5.75489	7.36632	7.22882	6.24793	6.64386	8.42626	7.83289	9.59432	7.76818	6.61471	7.62936	4.64386	5.32193	3.58496	11.6917	1.58496	7.52356	2.58496	9.24317	7.9542	6.62936	8.09803	7.73471	6.2854	9.32867	6.6865	5.85798	9.06878	6.87036	6.91886	10.8162	7.99435
CYP2S1	11.9841	8.55459	12.6876	11.9784	13.0447	11.3055	13.0624	14.0884	8.87958	12.7015	13.3245	9.77479	11.5108	10.3674	10.8564	13.8643	12.9054	12.9048	14.4877	13.0408	4.58496	9.00282	13.3813	12.7777	11.115	11.2167	10.6366	4.58496	6.14975	6.50779	3.80735	4.39232	7.69349	11.1098	5.45943	9.62388	11.5999	12.9945	12.2055	14.251	13.4702	6.61471	9.93221	10.1319	13.6527	10.1812	12.2816	11.6795	11.1338
CYP2W1	5.70044	6.30378	7.77479	5.39232	12.7423	9.54496	7.88874	6.56986	6.35755	5.64386	9.2854	5.04439	8.53138	5.39232	6.12928	9.13186	3.32193	4	7.58496	6.26679	0	7.41785	9.04712	7.10852	5.64386	6.78136	7.39232	2.32193	3.45943	3.16993	2.32193	4.08746	4	8.60363	3	6.65821	5.70044	8.25739	8.96	8.18488	7.52356	6.79442	3.90689	3.32193	7.49985	8.44708	8.79116	8.633	8.03892
CYP3A4	3.90689	1.58496	2.80735	5.61471	4.52356	4.70044	5.64386	4.9542	2	4.9542	5.32193	3.32193	8.97441	5.80735	6.74147	5.39232	4.9542	1.58496	6.20945	5.97728	3.16993	4.85798	13.9555	3.80735	7.60733	4.32193	4.24793	4.45943	2	2	2	3.70044	1.58496	3.16993	1	2.58496	3	1.58496	5	4.85798	5.72792	3.80735	4.64386	5.67243	5.42626	3.90689	5	10.0279	2.80735
CYP3A43	1.58496	0	2	0	1.58496	0	1.58496	0	0	1.58496	0	0	1.58496	0	0	2	0	1.58496	1.58496	0	0	1.58496	1	1.58496	0	1.58496	0	0	1.58496	4.08746	0	0	0	1.58496	0	1	0	0	0	1	0	0	1	1.58496	0	2	1	0	0
CYP46A1	6.32193	6.02237	4.80735	5.12928	5.2854	5.80735	5.93074	5.55459	3.90689	6.76818	6.02237	5.88264	5.52356	5.67243	6.84549	5.08746	4.64386	6.16993	5.20945	6.65821	10.6248	6.39232	5.78136	6.91886	6.04439	6.85798	5.78136	9.90539	9.43879	10.2831	9.8857	6	10.3663	5.35755	9.71596	5.32193	5.58496	5	7.02237	5.04439	3.90689	7.49985	6.20945	5.58496	5.2854	6.6865	4.80735	4.52356	6.30378
CYP4F12	11.1724	9.24079	10.7245	8.76818	11.6119	10.1911	10.6193	10.8588	3.45943	10.0348	9.15228	8.65105	9.85643	11.1415	8.53916	10.5353	11.0881	10.6502	9.52552	11.9564	4.08746	6.59991	11.2929	10.3718	8.61839	9.92333	10.0835	4.90689	7.18982	9.75489	9.39232	2	6.9542	8.82018	8.37504	8.45533	8.77479	9.36194	10.42	8.78463	10.6671	5.45943	7.56986	6.50779	10.218	8.29921	5.39232	11.0203	9.85175
CYP4F3	10.0362	11.5304	10.1396	9.49185	12.2825	6.91886	10.6184	10.8533	3.16993	9.67243	9.81378	9.01402	8.54689	10.2597	7.2854	9.65821	8.8392	10.7398	9.64926	11.7279	5.90689	8.64746	10.7507	9.82814	9.44915	9.5812	11.1338	5.16993	9.31741	11.1874	12.9377	3.80735	14.2277	9.3443	12.4252	8.93664	8.85175	9.94837	10.5304	8.37504	11.7211	6.18982	9.08746	8.49586	10.043	7.96578	5.16993	10.8619	9.82177
CYSLTR2	6.85798	7.58496	6.70044	6.18982	5.16993	6.83289	7.83289	6.64386	7.19967	5.78136	5.83289	7.2384	7.31288	7.36632	5.52356	5.49185	6.12928	6.85798	8.18488	7.62205	9.42417	5.2854	6.72792	6.78136	7.65105	6.24793	6.85798	7.82018	6.71425	7.81378	9.39232	6.35755	6.88264	6.71425	7.45943	7.62936	7.29462	6.40939	7.85175	5.85798	5.45943	3.16993	8.13443	7.08746	6.70044	7.09803	7.45121	6.22882	6.96578
CYTOR	11.1649	11.8234	10.9965	11.0389	9.57365	11.1039	9.81858	10.7649	10.9571	9.99152	10.941	10.5488	9.16742	12.0821	11.3805	10.944	10.8872	10.4336	10.6546	10.9211	7.94251	11.3902	10.3597	10.8948	11.6987	12.214	10.7262	9.99435	8.53916	7.69349	6.37504	8.21432	5.55459	11.0526	7.59991	10.3376	11.9798	11.3707	10.5372	10.1737	10.4625	8.15987	9.55075	10.4868	10.697	10.3376	10.2819	10.7682	9.87652
DAAM2-AS1	5.16993	4.80735	5.72792	5.70044	5.61471	5.04439	5.80735	4.24793	4.9542	5.45943	5	5.55459	5.35755	5.67243	5.39232	4	3.70044	4.08746	5.04439	6.20945	5.2854	5.04439	4.08746	5.90689	5	5.2854	5.20945	3	6.18982	7.10852	5.39232	3.90689	3.32193	3.90689	4.16993	4.16993	4.64386	4.45943	6.78136	4.39232	3.80735	5.04439	4.45943	4.64386	4.58496	3.90689	4.32193	4.75489	6.26679
DACT1	11.4868	10.3049	11.4883	11.2113	10.7364	10.9607	10.5285	10.2527	9.80413	8.73809	11.2509	10.6987	11.3783	10.9979	9.41574	10.4553	10.0993	10.9001	10.4949	10.2773	6.74147	9.21189	11.3146	10.2119	11.3848	11.7624	9.93074	6.33985	8.01681	9.37504	6.75489	8.87036	5.35755	11.5196	7.8392	11.2562	11.2366	11.3465	11.4517	10.3298	10.9858	8.01681	11.5845	11.5018	11.4435	11.7207	10.3253	10.9564	10.7347
DACT3	9.24555	9.11114	10.5459	9.69697	9.36851	10.4635	8.64386	8.72451	8.37938	7.45943	10.2946	8.93664	12.6472	10.7797	8.73132	9.21189	9.83289	8.80413	9.61287	10.6064	6.88264	8.91588	11.0566	9.37721	10.6751	10.8017	9.53138	8.50779	7.12928	9.58496	7.59991	6	6.78136	9.5411	7.34873	9.14466	9.3837	9.85953	9.90539	11.0967	8.77149	6.79442	9.25739	8.89178	9.65284	10.3487	8.38802	10.0768	9.71596
DAPP1	10.352	9.87805	10.0512	9.64746	10.0715	10.1649	10.4878	10.4707	10.5226	8.91289	10.5784	9.45121	9.25503	10.5147	7.81378	9.78953	10.4357	11.0993	11.1874	10.2033	3.32193	7.01123	9.66	9.3966	10.4553	9.42417	10.5641	3.80735	5.39232	6.02237	5.12928	4.45943	3.80735	11.3292	4	9.67596	10.8463	10.585	10.2819	8.9571	10.1033	5.2854	9.3837	9.51175	10.7168	9.5411	10.1189	10.4979	10.3465
DAW1	4.32193	6.33985	2.80735	5.2854	2	3	3.32193	6.26679	7.13955	1.58496	6.02237	3.80735	0	6.20945	2.32193	0	2	5.55459	0	0	1	0	6.83289	3.32193	6.10852	4	5.16993	0	2	7.04439	1	0	0	3.58496	1.58496	3.90689	5.24793	6.75489	0	0	3.58496	2	2.58496	2.80735	2.32193	0	1.58496	0	0
DBH	5.32193	3.70044	2.80735	4.16993	4.08746	4.58496	5.16993	3.90689	5.61471	3.70044	5.32193	4.64386	4	5.04439	2.32193	4.58496	4.70044	4.39232	3	3.32193	2	2.58496	4.52356	6.14975	4	4.58496	4.58496	1.58496	6.64386	4.16993	4.90689	3	4.9542	3.16993	0	4.85798	4.64386	3.16993	4.16993	3	2	6.89482	4.08746	4.16993	4.32193	5	3.32193	4	5.24793
DBH-AS1	7.46761	6.06609	6.02237	6.79442	5.78136	6.89482	6.79442	5.9542	8.44708	7.11894	7.80735	7.25739	5.2854	7.32193	9.63844	6.67243	6.18982	5.49185	5.90689	6.6865	3.70044	6.93074	6.30378	7.43463	5.72792	7.20945	7.10852	6.10852	9.35315	7.69349	7.49185	3.80735	6.71425	5.42626	3	7.2854	4.16993	5.72792	6.83289	5.42626	4.32193	9.22882	5.49185	5.49185	6.20945	6.64386	5.93074	4.9542	7.84549
DCBLD2	11.9106	15.3922	12.4432	13.0696	11.9407	12.5653	12.1261	11.556	12.7078	10.5411	14.4682	11.7773	12.0647	13.4689	9.96145	12.1771	11.158	12.5245	12.3832	10.6839	9.04166	11.6239	13.6904	11.7528	14.3611	12.5529	12.183	9.11114	10.1724	10.3597	8.96	8.68299	9.89633	13.2126	10.2703	12.0035	12.0265	12.1693	11.5078	11.6239	11.6339	10.4949	11.7385	12.0997	13.0716	11.8451	12.3151	11.5289	11.9106
DCHS2	6.50779	5.24793	8.01681	6.44294	6.35755	7.96578	7.11894	4.80735	8.06609	4.85798	8.61102	4.85798	7.76155	6.45943	2.32193	6.85798	5.72792	5.88264	5.72792	5.97728	7.70044	4.32193	8.224	7.08746	7.81378	8.04985	6.55459	10.973	8.92184	9.57365	10.375	1.58496	9.783	6	9.71768	6.44294	5.24793	6.12928	5.16993	8.57743	9.63662	4.45943	5.97728	6.02237	6.80735	8.26679	4.90689	7.6865	6.26679
DCSTAMP	6.75489	7.47573	6.14975	6.9542	5.42626	7	6.56986	7.44294	5.42626	5.45943	6.74147	6.6865	7.75489	6.20945	4.64386	5.83289	4.64386	4.75489	7.14975	6.62936	1	4.64386	5.83289	6	7.04439	5.93074	6.71425	3.16993	2.32193	2.32193	4.24793	0	2	6.18982	1.58496	6.72792	5.9542	6.6865	6.78136	5.80735	4.45943	4.64386	7.53916	6.93074	7.05528	8.78463	6.26679	4.64386	6.45943
DCT	4.08746	3	2.80735	0	3.80735	4.45943	3	3.58496	3	4.45943	4.85798	3.32193	4.85798	0	2.32193	2	2.32193	4.45943	2.58496	3.32193	1.58496	2.58496	3.16993	4.16993	3.70044	4.58496	2.32193	6.18982	4.85798	6.26679	5.78136	4.39232	2.58496	3.58496	4.52356	4.08746	3	1.58496	3.80735	3.70044	1.58496	5.45943	4.08746	3.16993	2.80735	3	2.58496	1.58496	3.45943
DDI1	0	0	0	0	1.58496	1.58496	0	0	0	0	0	0	0	0	0	0	0	0	0	0	0	0	0	0	0	0	0	0	0	1	1	0	0	0	0	0	0	0	2.58496	0	0	2	1	0	0	0	0	1.58496	0
DDIAS	7.78136	8.08746	7.53916	7.56224	6.64386	7.55459	8.17991	7.07682	7.87652	6.84549	6.94251	7.27612	6.72792	7.48382	6.6865	8.01681	7.78136	8.11374	7.58496	7.67948	3.45943	6.96578	7.35755	6.53916	8.29921	7.93074	7.29462	3.45943	2.80735	4.32193	3.58496	3.16993	4.32193	8.18488	4.64386	6.93074	9.9901	8.33539	7.02237	7.45121	7.72792	4.80735	5.9542	6.14975	7.97728	7.33092	8.7211	7.20945	7.44294
DDTL	8.37069	7.20945	7.33985	7.45943	7.02237	8.37069	7.75489	7.62936	7.87652	8.33985	7.90689	7.05528	7.49185	8.32193	8.81378	8.30378	7.87652	7.98868	7.33092	7.88874	6.47573	8.37504	8.26209	8.45121	7.76155	8.58871	7.54689	7.32193	6.84549	6.78136	6.49185	7.74147	7.09803	7.85798	6.80735	6.2854	8.15987	8.87958	8.10852	7.82655	7.07682	7.90689	5.97728	6.37504	7.2854	6.53916	6.18982	7.83289	7.71425
DDX4	3.32193	0	2	0	2	1.58496	3.58496	2.80735	2.80735	3.32193	2	2.80735	1.58496	2.58496	0	3.16993	3	0	2.58496	2.32193	0	1.58496	0	0	1.58496	1.58496	3	1	0	2.32193	1	1.58496	1	2.80735	0	2.32193	2	0	2.58496	2	1.58496	2.58496	1	3	1.58496	0	1	0	3.45943
DDX60	13.4054	12.6165	11.8661	10.9687	10.4242	11.5859	12.7973	12.006	10.6537	11.3259	11.0735	11.4883	11.5358	12.0881	9.08746	12.1016	12.6191	13.0005	11.5929	10.6248	8	8.38802	12.1286	10.4788	12.0536	10.8696	12.2085	9.07146	9.09276	9.43463	8.19476	7.62936	10.2656	12.1836	10.2527	10.9787	11.7805	10.4409	12.7056	9.83447	13.2467	9.94251	11.6225	11.0741	11.656	10.7228	13.2059	11.2784	11.8642
DEPDC1	8.90689	9.59805	8.82972	7.36632	8.06609	7.5157	9.05799	6.65821	8.14466	7.58496	7.32193	7.73471	7.12928	9.15482	6.44294	8.63662	7.80735	8.13443	8	7.11894	2.80735	7.66534	7.7211	8.04439	9.13186	9.12928	7.39232	4.16993	4.24793	4.75489	2.32193	3.45943	6.37504	8.51964	7.19967	6.18982	10.5622	8.71081	8.01681	8.00562	9.53528	0	6.53916	6.45943	9.54496	7.60733	9.41574	8.21432	8.5157
DEPDC1B	8.66178	8.83289	8.76155	7.20945	7.17991	6.50779	8.49985	8.2384	8.62571	7.55459	8.09803	7.88874	7.34873	9.16742	6.37504	8.93958	8.25267	8.18982	11.1072	7.5157	4.08746	8.44708	7.82655	7.84549	8.87036	8.2854	8.32643	3.16993	4.16993	4.24793	3.90689	2	5.24793	8.12928	6.58496	6.79442	9.36194	9.03892	9.31288	8.46761	8.82337	3.58496	6.85798	6.44294	10.3117	7.84549	9.02791	8.55842	8.18982
DEPDC1P1	0	0	0	0	0	0	0	0	0	0	0	0	0	0	0	0	1	0	0	0	0	0	0	0	1.58496	0	0	0	0	0	0	0	0	0	0	0	0	0	0	0	0	0	1	0	0	0	0	0	0
DGCR5	6.75489	5.16993	6.78136	6.9542	4.80735	7.25739	5.70044	6.52356	5.16993	7.31288	7.96	6.37504	4.45943	7.78136	10.0526	6.75489	4.70044	6.65821	6.44294	6.87036	9.61287	7.8392	5.45943	7.30378	7.07682	7.50779	7.54689	5.67243	5.58496	7.76155	6.91886	9.0634	4.08746	5.9542	6.88264	5.78136	5.78136	8.11374	6.35755	5.45943	5.88264	10.3049	6.22882	6.42626	5.55459	8.16993	5.85798	4.75489	6.14975
DGKI	6.80735	8.44294	7.87036	7.59246	7.18982	8.12928	6.33985	6.88264	6.37504	6.20945	8.32643	6.42626	9.10591	8.14466	3.16993	7.50779	6.20945	6.82018	6.49185	6.65821	5.80735	7.01123	8.21917	6.65821	7.90689	8.47168	6.98868	7.62205	5.70044	6.22882	5.49185	3.90689	5.08746	6.80735	7.42626	6.58496	7.05528	7.91886	6.56986	8.7211	7.39232	4.32193	7.15987	7.33092	7.88264	7.92481	6.42626	7.03342	6.80735
DHDH	6.35755	8.21917	4	5.12928	3.58496	7.2854	5.58496	7.8392	5.61471	5.75489	5.75489	3.80735	5.75489	5.67243	7.08746	6.75489	6.74147	7.40088	5.72792	6.37504	6.58496	5.9542	9.00843	7.15987	8.05528	6.62936	5.58496	7.96578	8.10852	7.75489	7.40939	6.12928	8.17991	7.79442	6.30378	3.45943	7.81378	6.24793	6.89482	4	6.37504	3.16993	5.97728	3.90689	6.67243	6.90689	4.39232	7.18982	5.32193
DHFR	11.5245	10.5411	11.3208	10.446	10.6856	10.403	10.7039	10.9054	11.5675	10.5147	10.8657	10.8178	10.4094	11.6032	10.1228	12.2432	10.7356	10.4179	10.7474	10.9106	7.93074	10.6564	10.8138	10.1923	10.8337	11.3592	11.8975	9.19722	8.33985	9.19476	9.33762	10.0251	9.70044	10.6618	9.17243	9.84862	11.6175	11.8029	10.9972	10.9801	11.412	8.79442	9.45327	9.68124	11.6878	10.4041	10.5915	10.8704	10.7632
DHFRP1	8.43045	6.02237	6.08746	6.83289	6.08746	6.26679	5.90689	7.04439	5.78136	5.08746	5.9542	6.52356	5.12928	7.55459	0	8.33985	6.40939	6.35755	5.20945	3.80735	0	0	5.35755	0	6.78136	5.39232	7.54689	0	2.32193	1.58496	3.32193	3	4.80735	7.09803	3.90689	5.52356	8.24317	5.49185	4.70044	6.9542	7.18982	5.04439	6.02237	5.85798	6.78136	6.59991	8.04439	7.09803	6.10852
DHRS9	9.58496	10.2131	8.3966	9.71425	12.4432	11.3044	9.11374	8.21917	9.23122	8.86728	10.6698	10.5565	9.45327	11.944	6.44294	13.7544	12.5362	13.4873	14.2244	13.1505	3.32193	5.39232	10.7731	7.92481	11.0573	8.20457	10.7271	3.16993	4.24793	6.18982	4.64386	3.16993	2.58496	11.4263	2.80735	10.7549	12.2192	6.90689	11.4429	8.47168	10.4062	5.83289	10.388	8.90388	12.6275	10.4858	10.5632	14.34	10.5324
DIAPH1-AS1	0	0	0	0	0	3	1.58496	0	2	0	0	0	0	0	0	3.16993	1	0	0	1.58496	0	0	0	0	1.58496	0	2.32193	0	1	0	0	1.58496	0	0	0	0	3	0	2	1	1.58496	2	0	0	0	0	0	0	0
DIAPH3	8.89178	10.7665	9.83447	8.59991	8.02791	8.23362	9.33092	9.27612	9.66178	7.82018	7.90689	8.15482	8.05528	9.13186	6.84549	9.38586	8.46352	9.20945	8.06609	8.224	4.32193	7.82018	8.31288	8.09276	8.71425	9.07682	8.85175	4.16993	4.80735	4.70044	3.58496	2.58496	5.72792	8.68299	8.16993	7.49985	9.48382	9.90539	8.15987	8.36632	8.95128	5.90689	7.27612	6.93074	8.71425	8.33092	9.46148	9.25974	8.10852
DIO2	9.86109	11.2784	12.5852	9.79442	10.9226	11.6032	11.0728	10.3072	10.5812	7.84549	11.0974	10.2324	10.2796	10.9189	8.74819	10.6275	11.2258	10.352	8.96	10.3696	6.91886	8.88264	11.0021	9.94105	10.5555	11.9697	10.7846	4.32193	9.45943	7.08746	8.60733	5.24793	4	10.5018	8	11.1434	10.8114	11.1039	11.1774	10.676	11.1605	8.59991	10.4168	10.2597	11.3531	11.3426	10.4367	11.2521	9.60918
DIPK1C	8.02237	4.24793	6.56986	6.04439	8.48784	7.21917	5.85798	6.64386	6.98868	5.85798	5.52356	5.08746	6.88264	7.14975	6.20945	7.36632	4.64386	6.08746	6.44294	8.50383	1.58496	8.53528	7.18982	5.24793	8.08746	8.49586	5.85798	8.97154	3.32193	3.45943	1	4.45943	0	6.08746	6.52356	5.39232	5.24793	7.91886	7.45121	4.24793	8.11894	3.58496	6.88264	5.93074	7.13955	6.87036	4.08746	6.64386	7.15987
DKK1	8.66178	12.5632	9.14975	10.3276	8.53138	10.9189	9.11114	10.1812	9.98868	7.52356	12.6711	8.45943	8.3443	13.3576	9.09803	8.53528	12.0688	9.58684	11.3066	8.07682	2.58496	8.73132	8.96867	9.10329	10.7202	10.0471	9.85643	2.32193	2	4.70044	1.58496	1	0	9.98868	2.58496	8.79116	13.2393	9.85953	10.2992	8.73471	11.964	0	9.57554	8.8392	12.0631	5	12.638	10.1984	11.5152
DKK2	7.65821	8.55459	8.14466	8.81378	8.26679	8.24317	9.32193	8.08215	5.12928	6.30378	8.86419	8.11894	7.76155	9.35975	5.39232	6.04439	7.20945	8.64746	8.95128	7.49985	3.32193	7.6865	9.05799	8.45121	9.70736	9.10066	8.55075	4	4.64386	7.30378	8.12928	11.7351	5.58496	8.62205	5.80735	9.2738	8.04985	7.64386	8.78136	10.1331	7.02237	4.45943	9.17991	7.77479	7.46761	9.20701	7.11894	8.32643	8.38802
DKK3	13.7097	13.289	14.006	13.1561	13.0394	13.8742	12.5384	12.8761	12.3821	11.5353	14.3647	12.7211	14.1993	14.0704	10.7305	13.5581	12.536	12.914	12.6861	13.0768	11.3576	12.0505	13.8829	13.0338	13.9226	14.7946	13.1992	14.2073	11.4767	12.5503	11.5167	13.7743	9.54303	12.6801	11.1991	12.5031	13.5118	12.9578	13.124	13.5228	13.8275	10.9993	13.5481	12.9823	13.2992	13.794	12.1687	13.6876	13.4981
DKK4	3.70044	4.08746	6.78136	4.45943	5.24793	6.61471	4	8.09276	0	7.03342	7.98868	6.12928	5.70044	5.04439	4.64386	8.16993	5.52356	4.85798	7.59246	7.7879	0	2.80735	5.88264	2.32193	4.75489	5.39232	3	0	3.16993	2.32193	3.45943	0	2	1.58496	2.32193	2.58496	7.29462	1.58496	6.83289	6.9542	9.56033	2.58496	3.16993	2.80735	9.19967	2	4	5.24793	3.16993
DLEU2L	5.24793	4.80735	5.20945	3.45943	5.35755	5.04439	4.58496	4	3.80735	5.04439	3.58496	5.32193	4.75489	2.58496	0	5.08746	3.70044	4.08746	4.24793	0	3.32193	0	3	5	4.58496	0	3.90689	1.58496	4.32193	3.80735	4.24793	4.45943	4.70044	5.42626	3.80735	4.32193	5.49185	4.32193	4.16993	3.70044	4.45943	4.08746	4.32193	4	4.90689	3.45943	2.58496	4.64386	4.32193
DLEU7	6.08746	6.12928	6.37504	5.12928	5.35755	7.25739	7.02237	6.50779	6.24793	4.90689	5	5.52356	5.45943	4.24793	3.70044	6.49185	5.72792	5.64386	5.55459	4.80735	1.58496	3.90689	5.78136	5.32193	5.16993	6.24793	5.16993	2.58496	3	4.9542	1.58496	2.58496	1.58496	6.08746	4.80735	5.72792	4.64386	5.72792	6.67243	4.32193	6.53916	4.45943	5.49185	5.64386	5.67243	6.90689	5.9542	6.20945	5.52356
DLGAP1	4.45943	3.32193	5.52356	3.45943	4.24793	4.85798	4.70044	4.90689	2	5.04439	4.32193	5.32193	5.12928	4.80735	5.39232	2.80735	3.32193	4.08746	5.67243	4.80735	1	6.59991	6.06609	4.85798	4.52356	4.32193	5.08746	9.84078	5.35755	7.8009	1	11.4341	1	4.64386	7.56986	4.58496	2	2.32193	5.61471	6.82018	2.80735	4.08746	4.90689	4.24793	3.16993	3.45943	4.16993	4.16993	5.24793
DLGAP5	9.93811	10.6909	9.25974	9.16993	7.76155	8.71081	9.53722	9.07146	8.83289	8.84235	9.26679	8.79766	8.16491	10.2538	7.96578	10.0498	9.75989	9.84078	9.61102	8.73132	3.32193	8.91289	8.72451	8.95128	10.5488	9.59059	8.54689	3.70044	4.39232	4.24793	3.90689	3	5.88264	9.53528	7.48382	7.46761	11.0444	10.6202	9.32418	9.03892	10.2726	3.16993	7.39232	7.25739	9.96867	8.87036	10.8345	9.66178	9.53528
DLL3	3	5.85798	2	3.90689	2	3.90689	3.32193	2	2.32193	3	4.16993	0	2.32193	4.80735	4.39232	2.80735	3.80735	2.58496	2.32193	6.16993	6.06609	3.32193	2.58496	4.16993	1.58496	5.39232	3	7.93664	5.42626	7.48382	6.75489	4.45943	5.42626	3.16993	6.30378	3.32193	3.45943	2.80735	4	0	2.58496	2	2.58496	2.58496	3.45943	3.45943	3.58496	2.80735	4.32193
DLSTP1	4.9542	3.32193	4	2	3.16993	4.08746	4.58496	3.32193	2.58496	3.45943	3.16993	3.32193	4.9542	2.58496	0	2.58496	2.32193	4.24793	3	0	3	0	4.80735	4.16993	4.39232	4.85798	3.70044	1	4.70044	3.32193	3.70044	4.52356	3.90689	4.08746	2.58496	4.08746	3	3.45943	5.08746	3.70044	3.90689	4.64386	3.90689	3.90689	4.58496	3	3	3.32193	3.70044
DLX5	5.32193	5.61471	7.79442	5.80735	8.21917	6.91886	5.49185	5.83289	6.39232	4.08746	7.44294	5.88264	4.85798	7.40088	4.64386	7.33092	7.02237	8.42206	5.61471	6.16993	3.45943	5.67243	6.94251	6.10852	7.60733	7.14975	5.35755	7.62936	1.58496	5.80735	5.78136	2.80735	3.45943	6.37504	4.85798	5.08746	5.58496	8.2384	5.93074	4.75489	8.66178	0	4.85798	5	6.59991	6.42626	8.45943	6.40939	6.06609
DM1-AS	4.24793	5.32193	5.08746	4.64386	3.16993	5.61471	4.70044	4.80735	4.70044	4.75489	3.58496	3.80735	4.64386	4.58496	6.44294	4.90689	5.42626	4.39232	3	5.08746	3.32193	4.64386	3.70044	5.32193	4	4.9542	4	3.45943	4.24793	5.83289	4.16993	4.16993	3.80735	4.45943	3.58496	4.24793	5.58496	5.20945	4.80735	3.16993	3.58496	6.30378	1	2.32193	0	4.80735	2.80735	4.9542	2.80735
DMBT1	16.6584	11.6101	14.1783	11.2963	7.65821	15.8054	13.7265	16.2477	6.97728	15.4217	11.7121	14.0821	15.3821	13.2605	16.0804	15.3633	14.6523	17.206	12.9022	11.5784	4.39232	13.0853	15.6085	14.4656	13.0549	16.7414	15.2183	2	7.25739	0	2.58496	3.80735	1	9.46761	8.98014	11.7181	16.2917	10.7194	13.1524	13.5672	15.8767	8.48382	13.4411	12.9715	16.3977	16.1201	9.09803	14.3009	12.3815
DMBX1	8.33539	6.59991	7.06609	4.16993	8.65821	6.83289	5.42626	4.80735	4.58496	6.10852	9.19967	3.32193	3.80735	7.05528	3.70044	8.56224	8.06609	5.2854	6.56986	4.08746	1	6	6.49185	10.0307	5.42626	6.53916	8.35755	0	1.58496	0	0	0	0	7.48382	0	3.58496	7.93664	8.25739	2.58496	5.78136	7.2854	0	4.45943	4.16993	6.44294	2	9.51175	3.80735	6.84549
DMD	10.4419	8.17991	10.1085	10.5118	10.374	10.3608	10.0928	9.45943	9.56796	9.90839	9.70736	10.1137	13.1044	9.97011	10.4564	11.2568	8.7039	10.0875	8.98584	9.65821	7.32193	9.28309	10.0941	10.7903	10.568	10.1344	11.2324	9.33539	9.14466	9.54496	9.73302	11.8098	9.25739	9.39446	8	10.4126	10.6165	10.268	10.421	11.5646	10.5906	12.4486	11.207	10.2527	9.02514	10.6662	9.99435	8.79442	10.0888
DMP1	1.58496	3.70044	3.32193	0	1.58496	4.08746	2.80735	2.58496	1	1.58496	2	2.32193	1.58496	2.58496	0	3.70044	0	0	3.58496	2.32193	0	2	1	3.32193	3.16993	5.12928	3	0	1	3.32193	1	0	1	1.58496	2.58496	1	4.64386	2.80735	1.58496	3	2	0	1	2.32193	2.32193	5	0	4.64386	1.58496
DNAH17-AS1	2.32193	0	2	2	2	3.90689	1	2	3	1	3.16993	2.32193	3.16993	3.32193	2.32193	4.16993	2.32193	2	2.58496	4.08746	0	2	2	4.16993	5.85798	4.75489	3	0	0	1	0	1.58496	1	2.80735	1	2	3.45943	3.16993	2	1.58496	1.58496	2	0	1	5	0	2.32193	3	3.16993
DNAH2	9.67419	6.88264	10.7245	8.89785	8.70044	11.7879	8.44708	8.41363	9.32193	8.93958	8.93074	7.22882	6.96578	10.3576	7.70736	12.1306	11.3554	8.95128	8.52356	10.4242	5.08746	8.57743	8.08215	8.69697	9.16993	10.0417	10.2467	6.40939	8.224	7.14975	6.10852	7.16993	7.9542	7.62936	7.15987	8.49586	7.9542	9.37069	8.15987	11.0587	11.0708	6.44294	6.64386	7.64386	10.8603	9.64205	9.53722	11.6887	9.37938
DNAH3	8.88264	4.45943	8.37069	6.64386	7.40088	8.71768	7.09803	7.41785	8.05528	7.45121	7.50779	5.39232	6.88264	6.9542	5.24793	8.74819	9.2738	8.27612	6.62936	7.87036	1	1.58496	8.39232	6.39232	7.21917	7.65105	5.72792	4	3.16993	5	5.42626	4.52356	5.64386	7.43463	2.32193	5.12928	6.90689	7.21917	6.39232	5.04439	8.19967	0	3.58496	3.45943	8.12928	3.45943	6.72792	6.6865	6.49185
DNAH8	1.58496	0	4.9542	3.90689	3.45943	1.58496	6.02237	2.80735	3.90689	3	4.16993	4	4.32193	2.58496	0	0	2	2	4.70044	2.32193	1	3.16993	3.58496	0	2.80735	1.58496	2	1	1	1.58496	1	1.58496	1.58496	3.16993	4.58496	3.70044	2	3.58496	5.39232	1	1	0	2	4.08746	2.32193	0	2.58496	2.32193	4.70044
DNAJB13	11.8525	5.39232	6.89482	4.64386	3.90689	7.2854	6.35755	8.53528	2.80735	7.70736	6.30378	6.52356	6.83289	5.20945	5.52356	11.0961	3	6.82018	7.45943	5.64386	4	7.66534	7.14975	9.67596	9.8857	8.46352	6.78136	3.32193	2	4.64386	2	3.16993	3.16993	6.18982	2.32193	6.47573	8.49185	10.3106	7.73471	5.88264	6.82018	4.08746	5.90689	5.42626	6	5.61471	1	5.61471	5.78136
DNAJB6P1	6.30378	5.93074	5.08746	5.88264	5.61471	5.93074	6.12928	5.2854	7	3.80735	6.18982	5.16993	6.06609	6.02237	3.70044	6.58496	5.64386	7.05528	7.10852	6.08746	4.9542	5.08746	5.97728	5.61471	6.90689	6.62936	7.35755	6.22882	5.24793	5.24793	6.47573	5.93074	6.14975	7.34873	5.80735	5.04439	6.85798	5.83289	6.39232	6.26679	6.64386	4.08746	6.32193	6.55459	7.67243	7.09803	6.67243	6.45943	6.67243
DNAJC5B	7.03342	5.16993	5.52356	6.10852	5.24793	6.64386	7.2854	6.64386	4	5.90689	5.42626	7.09803	7.6865	6.10852	4.39232	6.04439	4.24793	4.75489	7.03342	7.67948	0	3.16993	5.42626	7.02237	6.56986	6.14975	5.39232	1	3.16993	2.32193	2.58496	1	2.32193	5.2854	3	5.90689	5.12928	6.93074	7.88264	4.24793	4.52356	4.64386	7.2854	6.84549	7.24793	8.19967	7.29462	5.78136	6.91886
DNER	6.71425	8.15987	4	7.13955	5.2854	5.80735	6.26679	5.88264	6.50779	7.14975	7.54689	7.53138	7.88264	10.3476	6.12928	4.58496	3.80735	7.50779	5.12928	7.67948	11.3939	6.26679	7.42626	8.08215	7.96	5.2854	9.47573	12.5001	7.24793	11.9095	8.64386	4.16993	12.3202	5.83289	11.7624	7.5157	4.16993	6.16993	6.93074	6.20945	5.72792	6.14975	7.7211	7.2854	7.3837	7.16993	5.39232	7.94837	7.42626
DNMT3B	8.47978	8.06609	7.97728	8.73471	7.44294	8.55075	7.98868	8.33539	6.24793	7.96	8.00562	7.94251	7.40939	8.28077	8.12412	8.65105	8.49985	8.5157	7.58496	7.34873	6.98868	7.69349	8.07146	9.04985	8.7211	8.09803	7.98868	6.04439	7.27612	7.58496	7.33985	7.13955	9.13443	8.0607	6.62936	8.01681	9.58308	8.84862	8.69349	7.89482	7.56986	8.75822	7.81378	7.49985	8.13955	8.14975	8.10329	7.9542	7.39232
DOK5	9.65284	7.90689	9.32193	9.03617	11.1176	10.4798	8.63662	9.32867	7.14975	8.87958	9.56605	9.24079	8.37504	9.55459	9.36194	9.83131	9.09011	9.49586	8.82972	9.60918	3.70044	7.79442	9.33985	8.57743	8.99435	10.3837	8.12412	4.52356	6.32193	6.84549	4.90689	3.80735	2	9.05528	5.80735	9.49586	9.01959	11.5901	9.45121	9.82972	8.10329	6.44294	9.99435	9.37287	8.90989	9.32643	7.65821	9.22882	8.85487
DOK6	8.96867	8.20457	7.92481	8.17493	7.74147	8.33985	8.34873	7.96578	6.32193	6.24793	8.8009	8.09803	7.49185	7.91886	4.90689	7.6865	7.27612	8.08746	7.62205	7.71425	7.30378	7.90689	7.75489	7.84549	8.33092	8.12928	8.01681	6.04439	7.37504	8.15987	7.63662	11.3354	8.03892	7.7211	6.78136	8.50383	7.89482	7.49985	8.47978	7.33092	8.02237	6.14975	9.41996	8.7039	8.39232	9.13186	7.10852	7.3837	7.93664
DPEP1	11.0362	10.3332	9.80574	12.1459	11.0808	11.988	10.4848	11.1408	8.8009	8.7879	10.6275	11.1542	8.05528	6.9542	14.8752	10.5641	9.12153	11.3214	9.71768	11.5132	5.78136	9.04985	12.3351	12.9547	9.85019	8.71768	9.77808	5.35755	9.99718	10.4625	14.9384	5.12928	10.3332	10.1111	8.09803	11.7756	9.89178	9.49586	10.9715	7.67243	11.8556	14.9327	12.1867	9.98157	10.4105	13.3537	11.6073	11.3663	10.9593
DPP10	5.32193	3	0	7.17991	0	3	4.70044	8.65105	0	5.75489	3.16993	5.9542	7.49185	5.20945	9.28771	1.58496	0	8.93664	2.32193	6.80735	0	7.41785	6.67243	8.15987	5.24793	6.24793	3.45943	8.74147	6.22882	7.86419	9.67419	3.16993	6.45943	4.9542	0	6.55459	5.58496	8.13443	4.70044	5.16993	1	10.2131	7.16993	5.55459	4.45943	7.53138	6.52356	1.58496	4.45943
DPP4	11.3669	12.4223	10.1737	9.11894	9.78136	10.0941	10.1344	9.04439	9.04712	10.0154	10.2228	10.6909	10.8595	9.98299	9.08746	7.76155	7.93664	9.84862	10.0375	9.69697	11.6289	10.697	13.0369	8.13955	11.2527	11.318	8.82655	4	7.91289	8.73471	14.15	13.2596	13.8711	9.41785	11.0417	9.82177	11.6452	10.7657	10.363	8.12928	10.783	9.49185	10.1215	9.84392	10.9758	10.0154	10.7707	10.7465	10.4564
DPPA2P4	0	0	0	0	0	0	0	0	1	0	0	0	0	0	2.32193	0	0	0	0	0	0	0	0	0	1.58496	0	0	0	0	0	0	0	0	0	0	0	0	0	0	0	1	0	0	0	0	0	0	0	0
DPY19L2P3	5.83289	4.70044	5.72792	5.52356	5.12928	5.16993	5.72792	5.55459	5.12928	4.39232	3.58496	5.24793	5.35755	5.67243	6.37504	5.20945	4.70044	4.85798	4.24793	4.39232	5.39232	3.90689	4.80735	6.33985	4.52356	4.85798	4.90689	6.14975	5.9542	5.88264	5.45943	5.93074	6.30378	5.70044	5.70044	5.12928	5.70044	5.61471	5.20945	5.12928	4.75489	6.83289	5	4.39232	4.16993	4.16993	5.20945	4.85798	4.16993
DPYSL3	13.6691	13.5369	14.8601	14.4545	13.5002	14.3981	13.3512	13.7576	13.4192	12.1016	14.8249	13.8517	15.7041	14.8037	12.1154	13.9187	13.896	12.9567	13.5505	13.9488	11.8533	12.8849	14.8821	13.3428	14.7726	15.5247	13.6491	13.6383	11.2656	12.2116	9.77314	14.211	9.04985	13.9395	11.5517	14.0852	13.7107	14.8247	14.224	14.4809	13.48	10.2009	14.1195	13.9259	14.3525	14.6707	12.8551	14.0298	14.0317
DQX1	5.75489	5.32193	8.94251	5.61471	5.55459	9.82337	8.47978	9.2738	7.10852	9.46964	8.73809	6.9542	8.58871	7	8.24317	10.0526	3.80735	10.0112	9.94105	9.64205	4.45943	5.39232	9.33316	9.62388	3.58496	9.12928	6.06609	0	1.58496	4.45943	2	2.58496	2	5.12928	1.58496	4.39232	9.05799	8.9629	7.97154	8.04439	8.18982	0	2.58496	4.64386	10.4686	5.9542	5.04439	7.70736	6.80735
DRAXIN	6.94251	6.61471	8.04985	6.70044	6.85798	6.08746	6.12928	4.45943	4.70044	7.56224	8.00562	6.33985	4.75489	5.55459	5.08746	4.24793	5.55459	7.11894	5.52356	5.42626	2	7.05528	6.58496	6.26679	6.87036	6.78136	6.83289	1.58496	1.58496	5.83289	3	1.58496	1	6.24793	2.32193	6.83289	5.78136	5.85798	7.07682	6.55459	6.02237	3.16993	6.08746	5.75489	4.16993	4.64386	6.20945	5.55459	5.58496
DRC1	5.04439	4.85798	5.42626	3.45943	6.14975	4.24793	4.08746	4.39232	10.3641	3	4.32193	2.32193	2.32193	6.59991	0	3.16993	6.35755	3.45943	3.58496	4.52356	10.0389	3.58496	9.3443	5.78136	7.07682	6.14975	6.32193	8.26679	7.21917	10.5118	7.56224	6.90689	10.3554	4.80735	7.67948	4	3.90689	7.2854	4.39232	3.45943	6.67243	2	3.80735	2.80735	2.32193	3.45943	4.32193	2.80735	7.45943
DRGX	0	2.32193	2	0	1.58496	0	5.49185	0	2	0	2	0	2.32193	0	5.24793	0	6	7.44294	3.70044	6.16993	3.58496	0	1	0	1.58496	1.58496	7.49185	1.58496	0	3	0	7.16993	0	4.9542	0	2	2	4.45943	3.45943	2	0	0	1.58496	3.80735	4.80735	0	0	1.58496	0
DRICH1	4.45943	1.58496	4	4.45943	2.58496	3.32193	4.39232	2.58496	3.70044	2.80735	2.80735	3.80735	3.16993	3.90689	4.08746	2.80735	4.24793	3	0	4.24793	3.16993	3.32193	3.16993	0	4.16993	2.32193	2	3	2.32193	4.32193	3.70044	4.80735	4.45943	1.58496	1	3.80735	3.90689	3.80735	3.16993	3.58496	2.32193	3.58496	3	1.58496	4.45943	2	0	4.85798	3.70044
DRP2	8.67948	8.31288	6.89482	9.29462	6.35755	7.25739	8.75489	8.82337	8.14975	5.61471	9.50581	8.07146	8.48784	8.25739	5.85798	5.85798	8.45121	7.45121	7.67243	8.06609	1	7.18982	8.71081	8.2384	9.22641	9.10591	8.62936	4.75489	7.32193	4.90689	0	1	1.58496	7.60733	4.58496	9.00282	6.6865	7.85175	8.8392	6.89482	3.90689	4.08746	8.88874	7.67948	8.67948	8.16993	7.22882	6.6865	6.67243
DSC3	4.58496	6.76818	7.46761	9.46557	11.245	6.50779	6.62936	7.55459	4.90689	8.99718	6.02237	11.188	6.80735	9.24555	3.70044	6.52356	8.11374	6.06609	7.14975	6.59991	1	7.55459	8.53528	4.9542	10.6618	10.1812	5.9542	0	3.16993	4.9542	0	1.58496	0	8.02791	7.43463	5.93074	7.52356	6.12928	6.49185	6.04439	7.94251	2.58496	6.32193	7.30378	7.90689	7.36632	9.24793	10.2009	8.25267
DSG3	4.08746	12.4805	9.29462	10.1396	10.2703	9.17493	8.46761	8.59991	9.18488	8.49185	9.28077	6.71425	11.0715	11.5798	5.9542	9.85643	9.59246	9.86728	11.137	10.0014	0	3.16993	9.96145	7.96	5.42626	9.39446	8.66534	1	0	0	0	1	0	7.19967	0	5.12928	10.9189	7.86419	10.23	6.72792	7.66534	2.58496	4	10.5603	14.0523	5.2854	8.61102	12.1124	9.04985
DSG4	0	0	4.24793	2	4.24793	4.08746	3.16993	2.58496	1.58496	2.80735	0	1.58496	5.52356	3.32193	0	3.58496	4.24793	3	2.58496	3.32193	4.16993	0	5.16993	0	3.32193	4.75489	3.16993	0	0	1	1	7.44294	1.58496	2	1.58496	3	2	2.32193	3.16993	2.58496	3.90689	0	0	2.32193	6.44294	3.45943	0	4	3.45943
DTHD1	3.58496	3.58496	4.45943	4.80735	5.16993	3	4.90689	2.58496	6.06609	4.08746	3.90689	6.74147	5.70044	5.55459	3.70044	3.90689	5.12928	3	3.70044	1.58496	1.58496	2.80735	7.72792	4.39232	5.55459	3.58496	4.85798	1	1.58496	2	1.58496	0	1.58496	3.16993	1.58496	6.42626	3	3.58496	5	4.32193	3.80735	0	6.6865	6.10852	3.16993	0	6.44294	3.32193	7.74147
DTL	9.74315	9.85643	9.3015	8.83605	7.50779	8.98584	9.83131	9.41151	9.85487	8.47168	8.66178	8.9571	8.12928	9.69697	8.14466	10.7607	8.20457	9.633	9.25739	8.71768	4.08746	9.40301	8.97154	8.45943	9.23122	10.3365	9.63481	6.80735	4.70044	5.83289	5	3.58496	6.52356	9.38802	6.33985	7.66534	10.3276	9.57743	8.89785	9.72792	9.57175	6.18982	7.83289	7.35755	9.71596	8.79766	9.89026	8.91588	8.87036
DTNA	9.34651	7.59991	7.24793	9.20457	7.79442	7.98299	9.26679	9.02237	6.65821	8.76155	8.72792	9.60363	11.9968	9.59805	9.11894	7.04439	8.07146	8.7211	8.28077	8.77149	10.2479	10.0403	9.63844	9.56033	8.56605	9.16491	8.37504	11.2234	9.72962	10.3476	10.4315	11.5454	9.88722	8.8392	10.6493	9.41574	8.70736	7.19967	9.29692	10.543	6.30378	10.7566	9.92778	9.59432	8.26209	8.61839	8.56986	7.22882	8.94837
DTNB-AS1	0	0	0	3	2.58496	0	2	1.58496	2.80735	1.58496	2	2.80735	0	0	0	0	0	0	1.58496	1.58496	0	0	2.32193	0	0	2.32193	1	0	1	0	0	0	0	2.80735	0	3	2	4.16993	0	1	0	0	1	0	0	0	1	1.58496	3.16993
DUOX1	10.0875	9.40088	9.93664	8.85487	9.73302	10.9593	9.41996	10.9556	9.19967	8.90388	11.6987	9.57175	7.82655	9.47371	7.39232	10.5294	9.82496	9.58684	11.6188	11.5275	6.61471	11.9586	10.2715	11.352	11.3191	12.2903	10.7389	7.21917	6.94251	7.40088	8.13443	5.75489	6.44294	11.0362	5.32193	7.34873	8.91289	10.2324	9.14975	10.7731	7.91886	6.30378	8.50383	7.69349	10.388	8.76155	8.9629	11.633	9.03067
DUOX2	16.1412	10.062	11.994	13.4253	12.0063	13.6912	15.2565	15.3745	9.41151	12.5137	13.3326	14.9748	13.3937	11.8754	11.3696	15.3677	10.0084	14.4241	16.4681	14.7929	3.32193	15.5415	10.722	15.1275	13.9244	15.0191	11.4853	3.58496	6.42626	6.33985	11.6032	1	8.63662	13.2027	4.08746	10.5565	15.5962	10.7356	14.1054	12.8256	13.3628	9.26679	14.3352	12.7582	17.2694	12.6571	11.8424	16.2318	11.1299
DUOXA1	9.91886	6.16993	9.55459	7.48382	8.49985	9.58871	7.9542	8.60733	6.49185	7.40939	11.2992	6.90689	7.59246	8.87652	5.9542	10.032	6.65821	8.44294	11.1357	11.6609	4.80735	10.7398	8.23362	10.2715	7.49185	11.5651	9.75656	5.2854	3.16993	5.20945	5.64386	0	4.16993	8.74483	4.08746	6.12928	8.93369	8.42626	8.30834	8.53528	6.16993	3.80735	6.12928	6.12928	9.17742	7.03342	6.61471	10.9851	5.67243
DUOXA2	14.115	8.73471	8.43463	11.3707	7.85175	10.8001	13.087	12.3323	8.31288	11.0721	10.84	12.5331	11.255	10.0715	10.744	13.3103	7.62205	12.2082	15.1097	12.8321	1.58496	14.6072	8.19476	13.7269	12.7444	13.724	9.3015	0	4	4.90689	9.88111	0	7.2384	11.3264	1.58496	7.69349	13.6201	9.00843	12.1033	10.0168	10.9944	6.44294	11.1731	10.2095	15.2383	9.58684	9.79116	14.7268	8.82337
DUSP5	14.3385	13.7544	13.0429	11.6865	11.3987	12.227	10.8057	11.0485	12.7861	12.1456	11.1605	12.8476	10.7912	12.1016	10.9866	11.1724	12.4049	10.7582	11.0007	13.6152	8.93958	10.8098	10.3151	10.5459	12.6103	13.9934	12.2989	8.34873	10.4737	11.1491	8.92481	8.33985	9.13443	12.0179	10.4009	11.7482	13.2473	11.23	13.1026	10.6707	11.2107	10.1836	11.5873	12.3332	13.0243	11.6627	12.2659	13.0446	11.1312
DUSP6	13.0881	12.9844	12.821	12.3214	13.2745	14.2774	11.8688	12.6733	13.6677	11.9509	12.7322	12.8632	12.6569	13.3373	11.2562	13.9042	12.4564	12.7973	13.945	12.584	10.8673	11.7322	12.5661	12.821	14.0656	12.9931	13.4007	12.5978	11.1364	11.9181	10.9256	11.2276	11.1724	13.8037	10.2912	12.3332	11.5338	11.8525	12.3559	12.4635	13.6502	11.7104	11.8669	11.973	14.6544	12.561	13.0688	12.736	12.1621
DUSP8P1	3.70044	2.32193	0	3.90689	1.58496	0	2.32193	2	3.16993	0	0	2.32193	0	0	0	3.16993	0	0	0	0	2.58496	1.58496	2.32193	2.80735	1.58496	2.32193	1	2.58496	1.58496	2.80735	1	1.58496	0	0	0	0	3	1.58496	0	0	2	0	0	2.32193	0	0	0	0	0
DUSP8P5	6.50779	5.67243	6.26679	6.18982	5.70044	6.64386	6.30378	6.76818	6.96578	5.49185	5	6.16993	6.32193	5.90689	5.39232	6.44294	6.18982	5.39232	5.90689	4.52356	5.12928	3.80735	6.12928	6.26679	6.04439	6.75489	5.80735	5.64386	7.18982	6.14975	7.85175	7.36632	5.70044	6.02237	5.75489	5.24793	7.25739	5.78136	6.16993	5.80735	5.32193	6.44294	5.64386	5.16993	5.85798	4.39232	5.32193	6.22882	5.83289
DUX4L26	3	2.58496	2	0	1.58496	2.58496	3.32193	3.16993	2.58496	1.58496	0	2.80735	1.58496	0	0	3.16993	0	4.39232	2.32193	0	4.58496	0	3.58496	1.58496	3.16993	1.58496	2	1	4.32193	2.32193	0	1.58496	0	2.58496	0	2	4.16993	3.80735	3.70044	3	1	2	2.32193	1.58496	1.58496	3.45943	1	3	2.32193
E2F1	10.2784	10.3151	8.89785	8.93958	8.43045	9.24793	9.49985	9.19229	10.3197	8.67596	8.9542	9.17742	8.8857	10.3219	9.66711	10.5708	9.89633	9.83605	9.68475	9.97728	6.70044	9.68475	9.32193	9.46557	9.783	11.0485	10.236	8.54303	6.35755	7.44294	6.39232	5.2854	8.45121	9.22641	7.82655	7.91886	11.1643	11.1202	9.13699	9.79604	9.56605	7.45121	7.01123	7.26679	10.115	9.13186	10.3117	9.33539	9.43671
E2F2	8.32193	7.74819	8.20457	7.20945	6.44294	7.44294	8.29921	6.56986	8.12412	7.22882	7.50779	8.20945	7.53138	8.14466	7.42626	7.94837	7.59991	7.18982	8.22882	7.33092	3.32193	6.91886	8.39232	8.04439	7.7211	8.31741	7.96578	5.04439	3.70044	4	3.58496	3.58496	5.2854	6.55459	5.08746	6.83289	9.41996	9.10591	7.53138	7.57743	8.16993	3.16993	6.08746	6.75489	7.89482	7.20945	8.12412	7.85798	8.71425
E2F7	7.45121	11.1935	7.60733	6.70044	6.55459	7	7.85175	8.14466	7.97728	7.04439	8.45943	6.96578	6.14975	8.14466	5.24793	9.31741	6.59991	7.21917	7.53138	5.97728	2.32193	5.85798	7.98868	7.56986	8.60363	8.19476	8.20457	1.58496	2.80735	3.45943	3.32193	2	4.52356	7.91289	5.72792	6.44294	9.46964	7.87652	6.26679	7.44294	8.36632	3.16993	5.67243	5.85798	7.73471	7.20945	8.19967	7.27612	6.91886
E2F8	8.47168	8.61471	8.52356	6.87036	7.71425	8.10852	8.43045	8.82018	7.67243	7.69349	7.54689	6.96578	8.20457	8.93074	6.62936	9.03067	8.29921	9.62936	8.14975	6.37504	3.45943	7.26679	8.13955	7.53916	8.12928	8.18488	8.24317	1	1	3.32193	1.58496	1.58496	4	8.12928	5.20945	6.78136	8.91289	9.82814	8.33092	8.04985	9.08215	2.58496	6.2854	6.74147	8.90989	7.73471	8.72792	7.93664	8.02791
EBLN2	6.64386	5.04439	5.61471	4.64386	5.61471	5.75489	5.72792	6.33985	4.64386	5.20945	4.70044	5.32193	5.80735	4.80735	2.32193	6.94251	4.64386	5.32193	4.90689	1.58496	2.80735	3.16993	4.75489	5.80735	5.12928	5.45943	4.75489	0	5	3.45943	2	3.58496	4.52356	6.45943	2.58496	5	6.52356	5.42626	5.35755	5.78136	5.32193	4.08746	4.45943	4.58496	6.30378	5	4.45943	6.08746	4.32193
ECE2	8.77479	9.85331	9.56033	9.55267	8.47573	8.67948	8.76487	9.50383	8.34873	9.59059	9.89178	9.29232	8.26679	9.73471	12.0888	9.60918	9.49386	8.99152	9.23601	10.1163	8.45533	10.5736	8.96	10.3934	10.0566	9.23362	9.24317	11.7603	8.91289	10.268	7.44294	11.1176	7.73471	8.89482	9.29692	9.18488	10.2691	9.24793	9.16239	8.58496	9.12928	12.0947	9.36413	9.18735	9.9901	9.57932	9.67419	9.32418	9.48583
ECEL1P1	2.58496	1.58496	3.32193	0	3.90689	4.58496	2.80735	1.58496	1	1.58496	4.52356	1.58496	0	2.58496	0	4	4.64386	1.58496	0	2.32193	0	0	3.58496	4.52356	0	5.45943	2.32193	0	0	1	0	0	0	5.04439	0	2.80735	0	4.70044	0	0	2.58496	0	0	0	0	0	3.45943	2.80735	0
ECEL1P2	4.08746	4.32193	6.02237	0	7.62936	7.42626	5.08746	3.58496	0	4.80735	6.40939	2.32193	4.45943	3.90689	0	6.62936	6.18982	5.16993	3.58496	5	1	2.58496	5.20945	6.78136	1.58496	9.29462	4.75489	0	3	4.39232	0	0	0	8.61102	0	6.45943	3	7.35755	3.80735	2.80735	6.08746	2	0	1	4.16993	0	3.70044	6.44294	5
ECHDC2	12.7773	10.6891	12.0914	11.9174	12.0891	12.51	11.6119	11.9527	11.6909	12.2906	11.7181	11.8142	11.9694	12.042	12.5421	11.5358	12.0947	11.7879	11.3219	12.4336	11.0735	11.7177	11.9333	12.5083	11.3095	12.4466	11.8757	12.217	12.4866	12.0025	11.7586	12.8222	11.9476	12.2131	10.1459	11.3821	12.3644	12.0102	12.6531	11.0875	11.014	11.7736	10.6018	10.8657	11.944	11.5392	10.9491	12.163	11.7545
ECHDC3	9.87498	7.29462	6.74147	9.05528	6.39232	7.6865	8.60733	8.12412	6.72792	8.91886	8.43463	8.65821	9.0634	8.04985	11.374	5.20945	5.88264	8.61102	7.05528	9.46761	4.75489	7.27612	9.04166	9.48583	9.04166	6.45943	9.18239	10.0768	7.47573	9.31288	9.03067	9.88874	9.71425	8.93074	3	9.71596	7.57743	7.59246	9.63118	6.06609	5.42626	11.058	9.0634	8.58496	7.18982	9.46557	9.07948	5.88264	9.40088
ECM1	12.8435	14.7678	13.7807	12.0444	11.7224	15.7294	11.3225	12.7317	11.3826	11.944	13.0334	11.7973	11.5826	13.0435	9.99577	16.3453	11.683	14.0303	13.4991	13.2543	9.73471	11.0007	13.3267	13.3312	12.9285	14.356	12.8819	7.70044	9.35315	10.0848	8.35755	7.63662	7.85798	12.7536	9.56415	11.0063	13.5461	15.7218	12.8323	13.389	12.1023	7.93664	11.4497	11.6636	14.545	12.8779	10.8082	14.2266	13.5525
ECT2	11.3907	12.0053	12.7292	11.0505	10.9009	11.2046	11.3832	11.1941	10.2621	10.2491	11.0607	10.7789	10.4409	11.7532	8.8009	12.7721	11.221	11.1793	11.3449	10.4105	7.57743	10.933	10.9307	11.0014	12.2811	11.6644	11.8098	6.82018	8.07146	7.7211	7.71425	7.54689	8.85175	11.1046	8.97154	10.1548	13.2655	11.9769	10.8009	11.5479	12.4213	7.82018	9.80896	9.96578	12.3567	10.66	11.7347	11.9495	10.5546
EDAR	8.96	7.11894	10.9922	8.88874	9.17493	11.2246	8.6865	6.98868	9.72451	9.96145	9.41574	7.58496	9.67948	6.37504	5.85798	11.2426	8.98584	6.16993	10.6987	10.8925	7.86419	6.50779	9.82018	7.85798	6.10852	7.18982	9.62388	0	6.89482	0	3	0	2.80735	7.85798	1.58496	7.44294	8.74147	9.99718	10.3387	8.55842	10.0014	5.83289	6.33985	7.5157	9.35975	9.08481	9.9571	9.05257	8.61839
EDIL3	11.5618	11.9826	13.1341	11.4873	11.9009	13.0555	11.4939	11.8021	9.9542	10.6193	11.5675	11.9241	11.1396	14.6019	8.53916	12.0417	10.7406	12.5953	10.6439	11.9589	11.3365	10.9293	12.6755	12.1988	13.0549	13.6608	12.0161	12.3704	11.9607	12.8033	12.791	8.11374	13.4037	12.4473	12.0362	10.6996	11.5953	11.7241	11.6115	11.9812	13.0028	8.8857	12.3401	11.8086	12.8361	12.8482	10.4522	12.2685	12.2324
EDNRA	10.8963	11.9869	12.1684	11.5063	11.4969	12.0049	11.5732	10.8289	10.4645	9.19967	12.5159	11.2252	10.6644	11.7944	8.47573	11.4676	11.431	11.0286	11.4984	11.0168	8.3837	9.68299	11.664	10.8603	12.1618	12.8682	11.4502	5.20945	8.48382	9.33539	8.19967	8.05528	6.35755	11.6595	9.00282	11.7292	11.8914	11.3454	11.5401	11.2837	12.5031	8.07146	12.3115	11.6202	11.851	11.7339	10.1674	11.5746	10.7474
EDRF1-AS1	3.58496	3	3.32193	2	3.90689	4.08746	3.58496	3.32193	3.32193	3.58496	2.80735	3.32193	3.80735	3.90689	0	2.80735	0	1.58496	0	0	2	2.58496	2.32193	3.58496	3.16993	0	0	1	3.16993	2.32193	1.58496	2.58496	0	2	1.58496	3.16993	0	4.80735	2	1.58496	2.80735	2.58496	1.58496	2.58496	2.32193	2	2.80735	3.58496	0
EEF1A1P10	2.32193	2.32193	2.80735	3.45943	3.16993	2.58496	2.32193	1.58496	3.80735	2.32193	3.16993	1.58496	3.58496	3.32193	4.08746	4.9542	3	3.45943	3.90689	4.39232	1	3.80735	4.16993	3.58496	3.70044	3.58496	2.80735	3.16993	1.58496	2.32193	6.42626	3.16993	6.59991	4.64386	1	3	3.45943	3.45943	4.39232	2.80735	2.58496	3.16993	2.58496	2.32193	2.80735	2	4	4.39232	1.58496
EEF1A1P12	7.2384	7.80735	7.92481	8.2384	7.40939	7.2854	6.74147	7.58496	7.04439	7.34873	7.89482	7.62936	7.49185	7.44294	7.49985	7.49985	6.85798	6.75489	7.16993	6.83289	5.16993	6.18982	6.45943	6.30378	7.59991	7.36632	6.24793	6.71425	5.88264	5.97728	6.89482	6.16993	6.53916	6.9542	6.59991	8.09276	8.42206	8.11374	6.49185	6.45943	6.22882	7.21917	7.10852	6.50779	7.32193	6.78136	6.61471	6.58496	6.58496
EEF1A1P16	3.32193	3.32193	3.32193	3	2	1.58496	3.70044	3.16993	4.08746	3	0	2.80735	3.16993	3.32193	4.64386	4.24793	1	3.16993	3.58496	4.08746	1.58496	2.58496	3	3.80735	4.58496	3.58496	2	3	1.58496	1	3.32193	2.80735	2	4.08746	1	3.32193	2	3.16993	3.70044	3.45943	2.32193	2.58496	3.16993	3.70044	3.16993	2	2.80735	3.58496	1.58496
EEF1A1P7	3.32193	0	3.32193	3.45943	1.58496	2.58496	2.32193	3.58496	4.24793	2.58496	2.80735	3.80735	2.32193	4.58496	5.52356	4.16993	3.70044	4	4.24793	3.32193	2.32193	2.80735	3.32193	3.58496	3.90689	1.58496	3.16993	3.16993	2.58496	1	3.70044	3.32193	2.58496	2.58496	1	3	4.39232	2.80735	4.16993	3.45943	2.58496	3.58496	3.32193	1.58496	2.32193	0	4.45943	3.58496	2.80735
EEF1B2P3	6.18982	6.02237	6.37504	6.44294	6.42626	6.18982	6	7.16993	7.37504	6.40939	6.14975	6.55459	6.06609	6.52356	9.2503	7.65821	6.18982	7.2384	6.89482	6.83289	4.58496	7.58496	7.10852	6.71425	7.52356	6.88264	6.24793	6.64386	4.24793	5.49185	5.90689	5.16993	4.80735	7.17991	3.70044	6.35755	6.97728	7.40939	6.76818	7.76818	7.09803	7.76818	6.98868	6.45943	6.78136	6.98868	6.65821	7.57743	6.22882
EFCAB1	6.12928	4.24793	4.80735	6.9542	3.80735	5.32193	5.20945	3.32193	3.90689	3.80735	4.85798	6.6865	3.58496	6.65821	6.20945	4.80735	3.32193	3.80735	4.39232	5.49185	0	4.16993	9.18735	6.22882	4.39232	3.58496	3.58496	2.32193	5.55459	3.58496	2	1.58496	1	5.61471	4.58496	4.39232	4.9542	3.58496	4.39232	3.58496	6.90689	2.58496	5.16993	4.39232	5.49185	7.75489	8.11374	6.30378	4.70044
EFNA2	8.77479	3.32193	6.82018	3	6.6865	7.7211	5.12928	8.43463	3.70044	7.40088	6.61471	6.62936	7.8392	6.78136	5.24793	8.82655	5.55459	7.24793	9.46761	9.20457	1	5.85798	8.3837	6.75489	5.45943	8.87652	3.45943	2.32193	1.58496	2.80735	3.32193	6	3.80735	4.80735	4.70044	5.20945	8.12412	6.47573	7.62936	5.20945	7	0	5.42626	4.24793	6.40939	7.63662	4.52356	7.54689	5.67243
EFNA3	10.6996	9.80896	10.4522	8.02791	9.07146	11.0748	8.28077	12.0674	8.33539	9.72451	7.98868	7.37504	9.88874	9.74315	7.84549	11.8788	8.44294	10.1176	11.1118	11.9054	9.96	8.52356	7.85175	10.4919	8.53528	10.5603	10.388	5.70044	5.42626	8.20457	8.87652	6.93074	8.87036	9.70563	8.59246	7.8009	11.245	10.2058	10.1812	10.9894	9.83289	6.93074	7.64386	7	10.2276	8.89178	6.6865	11.2609	8.37938
EFNA5	11.2633	9.89482	10.9901	10.3987	11.3581	11.4481	10.7457	11.3236	12.7181	10.5953	11.4828	11.0238	10.5265	12.8798	8.26209	10.7185	12.6076	11.3939	11.8078	11.5023	8.3966	11.7731	10.4419	10.1459	12.1555	11.7624	12.6522	11.6393	6.96578	8.96867	9.55459	6.37504	7.11894	11.8262	7.30378	10.3565	11.0112	10.8903	10.7698	10.809	10.7202	6.93074	9.93074	9.64746	11.4284	10.6073	10.7074	11.6991	10.0728
EFNB1	14.3008	12.5985	12.3006	12.5632	12.8136	13.4007	13.0451	14.1689	11.3049	13.1236	13.7952	12.4924	12.3404	13.6577	11.207	14.4852	13.6089	13.8263	14.4009	14.4869	9.30606	11.4184	12.8457	13.4573	14.134	14.3529	14.1537	9.50383	10.1687	10.6856	9.57932	8.35315	9.82655	12.3092	9.05799	11.363	13.7784	12.6902	12.9478	12.233	13.6037	10.1396	11.7	11.4594	14.212	12.2333	12.6334	14.5579	12.8451
EFNB2	12.4931	13.1344	12.5108	13.0246	13.3547	12.8636	13.1669	13.7762	13.0227	11.8826	13.3497	12.2509	12.9061	13.2038	10.5216	13.0934	12.6508	13.6715	12.5115	12.7932	9.64386	10.4818	12.9627	12.3829	13.4964	12.3674	12.6854	8.45121	10.4788	10.5469	9.73809	9.33316	9.60363	13.0387	9.44915	11.9697	12.0748	13.2925	12.2405	12.3415	13.6339	9.49785	11.6416	12.0213	13.418	12.1085	13.1629	12.6216	11.5603
EGF	6.26679	4.24793	7.09803	9.52552	8.77149	6.64386	6.44294	7.78136	2.32193	6.53916	8.11374	8.73471	3.32193	6.78136	9.81858	4.58496	7.66534	9.54303	4.90689	5.64386	0	3.16993	7.52356	9.80413	8.44294	6.32193	6.39232	0	3.16993	1.58496	5.12928	0	1.58496	7.96578	1.58496	8.59619	7.19967	4.32193	8.13443	5.64386	8.18488	12.0386	8.97441	7.3837	7.73471	9.19967	8.58871	7.62936	5.16993
EGFL6	7.21917	9.6865	9.11634	8.01123	6.22882	8.43045	8.27612	6.10852	7.61471	5.61471	8.08215	8.2384	5.52356	8.69697	3.16993	8.21917	6.61471	6.44294	7.17991	7.77479	8.16491	8.18982	7.7879	7.74819	7.88874	8.76155	7.15987	5.2854	2	8.3837	8.80413	2.80735	6.50779	7.50779	5.32193	6.9542	6.94251	6.85798	6.9542	6.79442	8.07682	2.58496	6.76818	7.65105	9.56033	9.17493	7.49185	7.34873	8.41785
EGLN3	14.8962	12.4033	9.89026	10.8265	9.28309	12.4168	10.5641	10.5353	12.4988	11.8254	12.1066	11.5934	12.3658	13.8926	10.4481	14.1155	11.7948	14.1972	11.6887	10.6883	15.7406	10.5488	11.6344	11.3832	13.9242	11.5241	13.4488	3.58496	7.07682	7.65105	8.49185	13.3045	8.77808	12.1504	11.1434	10.1935	15.436	15.3399	11.6008	9.2384	12.0808	9.65105	10.9578	9.71253	14.4281	10.5527	8.15987	10.341	10.6375
EGR2	11.5962	11.1668	11.0634	10.4357	9.51175	11.7801	10.2082	10.941	9.20945	9.32418	10.5859	11.7385	9.74987	9.52943	7.91886	11.4843	10.1724	9.88264	10.2396	10.865	6.97728	8.84235	9.224	9.95128	11.3647	11.994	10.2656	7.76818	7.13955	10.8025	8.17991	6.88264	7.53916	10.8803	7.89482	11.5294	9.75154	12.0102	12.5157	8.93958	9.55842	8.66534	11.1536	11.06	10.809	11.0748	9.0607	8.84235	10.0098
EGR4	7.10852	5.12928	6.78136	4.45943	4.9542	7.56986	5.32193	7.82018	7.64386	7.14975	3.90689	5.24793	3.32193	7.05528	3.70044	7.18982	5.32193	6.58496	8.11374	6.26679	7.14975	6.50779	3	3.80735	3.70044	7.90689	6.64386	6.47573	7.13955	8.65821	8.46761	8.78463	7.52356	5.04439	5.90689	5.32193	6.30378	7.05528	7.29462	6.39232	4.45943	4.80735	4.80735	5.39232	6.90689	5.12928	3.58496	4.39232	5.88264
EI24P2	0	0	0	2	0	0	1	2	0	0	2	0	0	0	0	2.80735	1	0	1.58496	0	0	1.58496	1	0	0	0	0	0	0	0	0	0	1	0	0	0	0	0	1.58496	0	0	0	1.58496	0	0	2	1	0	0
EIF1P3	0	1.58496	0	0	0	0	0	0	0	0	0	1.58496	0	0	0	0	0	1.58496	1.58496	0	0	0	0	0	0	1.58496	1	0	0	0	0	0	0	0	0	0	0	0	0	0	0	0	0	0	0	0	0	1.58496	0
EIF5AP4	6.53916	7.77479	5.9542	7	5.9542	7.21917	6.44294	6.16993	6.50779	6.62936	6.78136	5.72792	6.35755	7.10852	7.08746	6.22882	5	6.49185	6.55459	5.20945	5.32193	6.78136	6.16993	5.90689	7.42626	6.98868	6.90689	5.55459	4.90689	5.49185	6.08746	5.20945	6.16993	6.70044	5.58496	5.88264	7.25739	7.21917	6.59991	7.05528	6.50779	6.02237	6.65821	6.44294	6.80735	6.49185	7.09803	6.30378	5.97728
ELF4	12.9447	11.5459	11.0835	11.1966	11.5113	11.6398	11.8971	11.9039	11.8206	10.7532	12.1244	11.1718	11.1911	12.399	9.77149	12.7895	12.438	11.5807	12.0627	11.2958	9.18735	9.9263	12.0126	11.3723	11.7591	12.4808	12.1154	9.97728	9.74987	9.98157	10.224	8.03342	10.5324	12.1472	9.55842	11.0868	12.0369	11.7748	11.3945	11.1131	11.9787	8.26209	11.4584	10.7748	11.7309	11.2204	12.0386	12.3098	11.2485
ELK3	11.7402	13.4922	12.5696	12.8013	12.5691	12.8192	12.1302	11.5962	11.7313	11.3923	12.9889	12.192	12.1963	12.8682	10.8657	13.0345	12.0818	12.0182	12.9453	12.8927	9.45121	10.888	12.7179	12.006	13.4531	12.7501	12.9633	10.4767	10.6036	11.4522	9.89482	11.2216	8.84235	13.3403	9.37938	12.3567	12.6052	12.6154	12.7024	12.4535	12.4362	10.3476	12.6027	12.5241	12.9538	12.6241	12.3896	12.2597	12.6861
ELOCP31	0	0	0	0	1.58496	0	0	0	1.58496	1.58496	0	1.58496	0	0	0	0	0	1.58496	0	0	0	0	0	0	0	1.58496	0	0	0	0	0	0	0	2	0	0	3	0	0	0	1	0	0	0	2.80735	0	0	0	0
ELOVL6	11.8285	11.3106	11.265	9.9571	10.29	10.8447	10.8202	11.1874	8.56986	10.5187	11.0921	10.6742	10.3185	11.2288	9.28771	10.9614	11.1376	11.9622	11.2276	9.94837	9.24317	9.66	10.6018	9.77479	10.5488	11.1013	11.4497	7.42626	9.0954	8.96578	9.57365	8.29002	10.4409	10.218	8.81698	9.31741	11.2883	10.0279	10.7091	10.4949	12.7155	8.27612	9.89936	9.86728	12.349	10.1724	10.5699	10.9564	10.4998
EMB	12.8498	10.7532	12.4798	11.2461	12.031	12.5189	11.4954	12.7783	12.4486	11.9876	12.4793	11.7151	11.4959	12.1802	10.1124	13.2606	12.8216	12.3295	12.5001	11.4564	7.94837	11.3044	12.825	12.0838	12.4765	11.5613	12.03	9.69174	9.98299	9.86573	11.3837	7.33985	11.9103	11.7134	9.59619	11.5132	11.908	9.89633	12.164	12.103	13.2564	8.58871	10.5565	11.3078	12.2055	10.8074	11.4205	12.5715	12.3247
EMBP1	9.59059	6.02237	7	7.31288	4.90689	5.61471	6.2854	7.2854	4.45943	4.85798	6.08746	6.96578	4.58496	3.32193	4.08746	4.58496	8.95128	6.9542	7	4.64386	4.90689	6.52356	7.85175	7.57743	6.98868	7.09803	7.34873	6.24793	5.2854	5.2854	4.9542	2.32193	5.39232	5.90689	5.08746	5.64386	8.98299	7.09803	6.98868	7.21917	8.19476	4.32193	6.2854	6.06609	7.59991	5.49185	4.52356	9.64926	5
EMILIN1	13.0566	13.7074	13.7458	13.9718	13.7505	14.2772	13.3387	13.3465	13.5659	10.543	14.4082	13.9665	14.8571	14.3534	12.3387	13.441	13.3895	12.638	13.776	13.8073	11.4184	12.7855	14.8122	13.2806	14.5719	15.699	13.2245	10.2889	12.1466	11.9633	9.26444	8.87958	7.91289	14.2735	10.7985	13.5267	13.5989	14.5474	13.8258	14.4394	13.0026	10.9491	13.8951	13.1149	14.055	15.0484	13.1853	14.4723	14.0071
EML4-AS1	2.32193	0	4.24793	2	2	5.04439	2.32193	1.58496	2.32193	0	0	0	2.80735	3.32193	0	1.58496	2.80735	1.58496	3.58496	3.32193	0	0	3.32193	3.58496	2	0	1	1.58496	1.58496	2.32193	0	1	1	0	0	2.58496	0	0	3.70044	0	2.58496	0	1	2	2.80735	3.90689	1.58496	1.58496	2.32193
EMP1	13.1658	15.1136	14.4724	14.1137	14.1854	13.6558	13.1613	13.9554	14.7952	12.5438	14.4583	14.1407	13.2281	15.5071	13.0688	14.2591	13.4515	14.4001	14.4868	13.6928	9.8857	12.06	13.6566	13.3712	14.8162	14.1328	13.6295	12.887	11.5994	14.0306	10.1202	10.0848	9.3837	14.5868	10.2808	14.0244	15.5368	14.1212	14.3397	13.5524	13.5605	11.8384	15.3222	14.8313	14.4266	13.2347	14.422	13.3149	14.2559
EMP3	11.2318	14.3498	11.6371	11.431	10.4778	12.2822	11.6321	12.151	11.3723	9.74651	11.7797	11.0451	11.88	13.0215	11.2562	12.5565	10.5934	10.2467	11.713	12.3493	8.61471	10.7305	12.4976	12.2021	13.3904	13.2805	11.4351	11.0021	8.73471	10.2324	8.04439	7.94837	6.52356	12.9792	7.6865	11.0437	11.0396	11.664	11.783	11.3287	11.4189	8.63662	10.978	10.7288	12.3329	12.3837	11.204	11.7752	12.0721
EN1	3	5.42626	7.44294	4.16993	6.71425	4.85798	4.32193	2.58496	5.20945	3.90689	0	5.08746	1.58496	8.40088	4.90689	4.75489	5.08746	5.16993	7.26679	5.97728	4.08746	4.16993	3.32193	4.39232	4.70044	2.80735	3.70044	1.58496	1	4.24793	3	2.80735	2	4.08746	2.32193	4.64386	3	6.62936	5.08746	1	1.58496	0	3.80735	4.9542	4.45943	5	6.33985	4.64386	3.45943
EN2	6.26679	0	3.32193	0	7.8009	2.58496	7.98299	2.58496	1	2	8.71768	5.04439	1.58496	3.32193	2.32193	0	4.24793	8.27612	0	8.61471	0	2	1	0	5.35755	6.24793	2	0	0	4.9542	2.80735	1	0	2.80735	0	3	4.64386	9.35094	7.36632	7.74819	2.32193	2	1.58496	1	7.11894	0	4.08746	0	7.07682
ENKUR	7.7879	6.45943	6.20945	6.9542	4.45943	4.70044	6.76818	6.02237	6.72792	6.2854	6.80735	5.39232	5.83289	7.19967	3.16993	5.90689	4.80735	5.83289	5.04439	5.58496	9.07146	4.9542	9.66711	6.10852	6.97728	2.80735	6.82018	6.87036	7.33985	9.31061	7.8009	7.13955	8.27612	5.12928	7.08746	4.52356	5.88264	6.93074	6.20945	3.16993	7.19967	2	4.75489	4.45943	7.32193	4.64386	5.72792	4.16993	7.22882
ENO2	13.2099	12.544	11.7262	10.6257	10.7381	12.2408	10.8556	11.9418	14.9131	11.7142	12.4571	10.6874	12.3606	13.0056	9.3966	13.5172	11.7846	12.0556	11.0133	11.9851	14.5526	11.6546	11.7026	12.4773	13.5476	13.1822	12.6138	15.3816	13.2107	13.1002	13.6785	14.6494	13.9239	13.0995	12.3918	10.7048	14.2643	13.3802	11.4543	11.2438	11.8146	9.76984	10.8049	10.8361	13.7761	11.6022	10.0498	11.1984	11.5132
ENTHD1	6.26679	4.45943	4.64386	5	3.58496	2.58496	3.70044	2.58496	7.45121	2.80735	5.67243	4	3.80735	6.59991	2.32193	7.15987	2	3.70044	4.70044	3	0	4.52356	3.58496	4.64386	6.32193	5.45943	5.04439	0	1	3.45943	1	0	0	7.65105	0	4.08746	8.15987	7.81378	4.39232	2	6.39232	0	3.90689	4.08746	9.06878	5.80735	2.58496	1.58496	5.72792
ENTPD2	11.9586	10.4727	10.8525	9.95274	10.809	11.8202	9.41363	11.672	9.09011	10.5887	9.90839	8.78463	9.86728	9.72792	8.8009	11.6729	9.0607	9.94105	10.8074	11.4367	11.1762	10.7389	10.0993	12.2874	10.3565	11.9858	11.1267	11.272	7.13955	10.4757	8.50779	10.4378	10.1561	10.7822	9.21675	9.41785	11.7207	9.63662	10.7423	8.75154	11.9012	8.15987	9.03892	9.08481	10.0768	9.56033	8.46352	11.858	10.3185
EPB41L4B	11.5028	10.4838	10.9374	12.2831	10.2336	10.6733	10.4398	11.3799	9.82655	10.8887	10.8595	11.0526	9.20945	10.9787	13.7135	11.6777	9.22159	11.168	12.1497	11.2586	11.341	9.83289	11.8146	12.7742	10.0954	11.1984	11.599	11.3197	10.3343	10.9715	12.0382	12.7764	12.51	11.2889	11.4964	10.9307	11.5665	10.1662	10.7305	11.4331	11.9726	13.0936	11.9755	10.9549	11.0334	12.2726	12.0951	12.2333	10.0196
EPHA2	14.6916	15.9476	13.6599	12.7895	13.1559	14.1678	13.251	13.8587	13.4839	13.3428	13.411	13.1838	12.9785	14.6343	11.7711	15.0023	14.5679	13.6745	14.2122	14.5364	8.15987	10.825	13.2618	13.6594	13.8582	14.7799	15.5161	8.81057	9.3443	9.66711	8.74819	8.52748	6.84549	16.773	7.55459	12.263	14.8396	13.7885	13.9824	13.116	13.8998	11.0961	11.4486	12.3018	15.1805	13.1256	13.667	14.2618	12.8861
EPHA3	11.9535	10.7474	9.53722	10.7515	9.82018	10.6546	11.5108	10.1215	8.8009	8.9629	10.2597	11.7948	11.0553	9.56415	7.98868	9.80252	8.52356	11.3663	10.7507	10.69	9.58684	8.33985	9.64746	10.8619	9.79116	10.5216	10.2119	6.02237	9.29232	10.007	9.16993	8.32193	8.22882	10.2252	8.75822	11.6253	10.0293	8.02237	11.638	10.543	11.041	9.40301	12.7283	11.4019	9.85643	10.4367	10.4115	9.85331	10.5603
EPHA4	10.817	9.97871	11.5245	11.3576	9.82972	12.0512	10.3848	10.8353	7.72792	9.76321	12.0583	10.0417	10.6865	11.7108	7.56224	11.1724	13.0678	10.599	11.3509	9.37287	9.00282	7.91886	10.5088	10.7254	10.7649	10.1189	10.9381	8.85798	8.37938	9.67066	7.99435	11.8727	6.98868	8.75489	11.2058	10.2095	10.2372	10.7515	10.5088	10.4848	13.0272	7.02237	9.14466	9.53333	10.4252	8.54303	8.12412	11.4094	10.5953
EPHA7	6	4.08746	7.06609	6.10852	7.94837	8.71768	5.67243	3.16993	1.58496	7.45121	5	5.24793	11.9748	7.44294	3.70044	3.16993	6	4.85798	7.53138	5	5.88264	8.57365	9.18982	6.14975	4.58496	8.53138	4.58496	5	4.9542	5.61471	0	0	6.76818	5.61471	2.32193	4.80735	4.16993	2.80735	6.70044	10.933	11.0369	4.32193	6.20945	4.24793	3.45943	4.39232	4.08746	6	5
EPHA8	5.80735	5.32193	3.70044	5.80735	1.58496	3.90689	5.55459	6.02237	0	7.29462	4.32193	4.85798	3.16993	2.58496	8.57365	2	3	6.61471	2.58496	7.13955	0	6.37504	3	4.64386	3.70044	2.32193	5.20945	10.1459	1.58496	7.55459	3	3.80735	3.16993	2	2.80735	3	2	0	5.20945	2	2.58496	6.79442	4.90689	5.78136	6.50779	4.39232	6.55459	1.58496	6.26679
EPHB1	6.30378	6.74147	7.21917	6.37504	7.72792	7	7.50779	6.02237	5.24793	5.12928	6.70044	7.10852	7.47573	6.78136	4.08746	6.39232	5.78136	6.26679	7.40939	6.49185	4	5.78136	7.57743	5.39232	7.40088	9.61287	5.78136	8.83605	8.15482	6.49185	5.52356	2.58496	5.16993	4.80735	4.32193	6.26679	6.6865	7.07682	7.01123	6.14975	6.18982	4.64386	6.53916	6.52356	5.9542	8.45943	5.39232	6.55459	6.26679
EPHX2	10.5187	8.67243	9.34207	10.6627	9.80413	9.31288	9.61839	9.81538	8.41785	10.5765	9.82337	9.62022	10.9556	10.3476	11.8653	9.67243	8.79116	10.1072	9.66178	10.2408	9.33539	10.1124	12.5058	10.5953	8.7039	9.23362	9.23601	12.0189	10.9922	10.8572	12.3222	9.77643	12.8424	9.86419	10.5294	10.0634	8.68299	9.16993	10.4798	9.77149	9.72792	12.2258	9.84078	9.76653	8.8392	9.54689	9.84392	9.10852	10.2831
EPHX3	9.38586	5.16993	6.47573	5.12928	8.95128	8.04439	7.02237	6.32193	5.20945	5.58496	10.5088	6.80735	8.18488	10.4115	6.94251	5.42626	8.53528	8.82972	8.37069	6.45943	2.32193	5.2854	6.12928	5.32193	5.72792	11.2282	5.67243	6	4.39232	5.32193	3.32193	4.80735	1.58496	9.31515	4.08746	8.40088	7.67243	5.85798	5.39232	7.43463	9.73132	4.80735	5.52356	6.47573	8.94544	7.20945	4.9542	10.3476	5.72792
EPHX4	7.19967	8.08746	8.94251	7.64386	8.70736	7.45943	6.70044	7.16993	5.20945	6.59991	7.69349	5.78136	7.67243	9.77314	6.44294	8.45121	8.36194	8.66534	8.81378	8.83605	5.35755	6.67243	8.20457	7.71425	8.09803	8.62571	10.1737	3.80735	3.16993	5.67243	4.32193	3.45943	3.58496	8.98299	2.58496	6.30378	9.46352	8.42626	8.15987	8.33092	8.38802	3.16993	5.16993	5.52356	9.5812	7.86419	6.30378	9.07414	6.98868
EPS8L1	13.9798	15.3603	13.358	12.2264	13.1897	13.4458	13.5352	14.6712	10.4686	12.6239	13.6375	11.4656	10.6751	13.1856	11.557	14.2035	13.3016	13.7633	14.5934	14.0388	7.26679	12.0895	12.9758	15.0864	13.1897	15.045	13.9037	6.32193	7.56224	5.32193	6.24793	4.24793	3.32193	15.6519	3.58496	11.0224	12.9767	13.6114	13.4144	13.5753	12.3767	10.4252	10.0715	10.2633	13.9146	11	13.7184	14.3704	12.2503
EPS8L3	13.6435	10.3095	12.9739	10.8849	13.4105	12.327	13.0238	13.6919	3.45943	12.4856	12.4268	11.5013	12.9658	12.683	11.6389	13.1368	11.8138	12.5338	13.3888	13.2982	8.11374	11.7731	13.1383	13.0422	11.4003	13.9604	13.217	4.39232	5.83289	3.16993	6.32193	10.545	3.80735	12.2222	5.55459	11.1491	13.1889	13.1824	12.7104	11.923	13.2666	6.79442	9.87498	9.25739	13.5852	10.1033	10.2854	13.6352	11.4409
EPSTI1	12.6522	12.392	12.3669	11.4528	10.9144	11.3055	12.5379	11.7283	10.2276	10.9958	12.2228	11.1818	11.4538	11.3471	10.1948	12.0258	12.4954	11.7698	11.2923	11.2294	6.84549	8.71425	11.5255	10.2456	11.2461	10.9462	11.6856	7.96578	9.01959	8.70736	10.5821	6.85798	9.39232	11.1491	9.03892	10.66	10.7099	11.3712	12.5601	9.74315	12.2237	8	11.117	10.7895	11.3061	10.4959	12.6425	10.0688	11.8903
EPYC	1.58496	7.70044	9.81538	3	8.79442	9.97728	2.58496	3.16993	5.45943	1	9.10852	3.32193	3.58496	10.388	0	7.48382	7.12928	3.45943	4.08746	6.96578	0	4.08746	11.5073	4.52356	8.35755	13.0182	5.49185	0	2	0	0	0	0	9.98157	8.6865	6.6865	3	9.79766	3.80735	9.29462	9.22159	0	4.64386	7.27612	7.22882	8.86109	5.67243	10.4294	7.59246
ERAP2	10.1202	12.7848	12.6815	8.53528	12.3507	8.98584	12.0718	9.70908	9.68825	11.6284	13.1931	9.26209	11.6649	9.46557	10.6777	12.3559	12.4481	12.8305	12.818	8.94837	8.7879	8.66534	9.38586	12.3883	13.3863	8.2384	9.17991	11.3548	9.50779	10.4147	10.1849	7	7.43463	8.89785	10.0238	8.75489	10.4828	10.4429	9.40727	12.0993	12.5228	10.8681	11.9633	11.8738	12.3009	8.60733	13.1581	9.42836	9.87344
ERBB4	7.64386	4.08746	6.08746	7.73471	3.16993	4.24793	6.30378	6.85798	3	7.92481	4.52356	7.14975	3.58496	3.32193	6.84549	3.16993	4.70044	7.42626	3.70044	5.42626	5.20945	4.80735	4.64386	7.37504	5.45943	3.32193	6.55459	5.39232	4.08746	7.06609	4.9542	3.80735	4	5.45943	4.45943	7.09803	4.9542	3.16993	6.59991	4.24793	0	8.33539	6.97728	8.43463	3.16993	6.24793	5.97728	4.39232	6.26679
ERCC6L	8.3443	7.08746	7.33985	6.74147	6.30378	6.53916	7.97154	7.16993	7.55459	6.96578	6.70044	7.54689	6.45943	8.40088	5.85798	8.15987	7.09803	7.94251	7.3837	6.33985	2.32193	6.74147	7.14975	6.52356	7.78136	8.31741	7.47573	3.90689	4.32193	4.64386	1.58496	2	4.64386	7.34873	5.64386	5.24793	8.82018	7.17991	6.90689	6.75489	8.11894	3.80735	5.61471	5.42626	8.3837	6.53916	8.41363	7.27612	7.24793
EREG	10.5812	11.431	7.53916	8.83605	8.91886	7.87036	7.42626	9.44087	9.59059	5.2854	8.35315	11.2744	8.5157	11.9185	4.64386	10.128	10.3387	10.6671	7.56986	5.42626	0	4.39232	8.3443	7.33985	13.5259	9.39874	10.1306	0	1	3.45943	1	0	0	8.20945	1	7.82018	12.5777	9.37069	6.80735	6.04439	7.70736	4.08746	7.99435	7.39232	8.81698	5.39232	11.3259	11.1415	9.25739
ERN1	11.8285	10.3231	11.5392	11.4331	11.1453	10.6366	11.3745	11.6658	10.933	10.4189	10.6821	11.8784	11.1605	11.527	11.2021	10.4398	10.4305	11.1923	12.1507	10.3151	12.6076	11.6676	11.2779	11.1196	11.5817	11.1453	10.4625	10.5068	9.91886	11.2052	12.2345	11.825	11.1517	11.0654	13.6248	11.2408	12.4054	11.1	11.2691	10.4041	10.7022	12.764	12.0258	11.4767	11.3225	11.8545	10.9851	10.544	10.9687
ERN2	12.645	9.16742	13.403	9.88111	12.1774	13.6927	13.2467	13.4211	9.45738	12.7453	12.4136	11.741	12.0532	11.9733	11.7624	13.7426	12.6812	13.1016	13.109	13.2467	0	8.30378	11.6439	13.3149	11.6519	13.2056	12.8023	1.58496	6.42626	0	7.44294	0	0	11.8158	1	10.7985	13.2257	13.0642	12.705	13.202	13.4985	8.08746	9.97585	9.36194	13.8752	8.5157	11.1737	13.4043	11.9897
ERO1B	12.3112	11.8246	8.92481	11.5627	9.1472	9.97728	12.2793	11.6078	8.96578	12.8929	11.9344	12.1494	9.17243	9.33985	12.5878	8.67243	8.29921	12.1932	8.61102	11.676	9.87498	12.7294	10.0593	11.9873	10.3498	9.37938	11.3652	15.2359	14.2319	13.2347	16.2177	12.5471	15.7263	10.3298	10.1241	11.6133	9.9571	8.62936	11.4409	9.50383	7.79442	14.0447	13.0339	12.7115	9.68299	11.6913	11.4671	8.73809	12.2966
ERP27	11.3869	5.42626	8.23362	13.3346	8.46761	8.04439	9.97871	11.1163	7.92481	10.5127	10.5362	11.5779	6.6865	10.2384	15.9527	7.10852	8.35315	11.2076	6.70044	10.3208	5.24793	7.02237	7.18982	14.2754	10.1459	7.86419	8.94544	3.58496	6.42626	5.88264	8.96	3.32193	2	11.2033	9.48784	12.3934	10.4305	8.01123	10.8297	7.93664	5.75489	16.844	12.2273	11.2802	9.15228	13.5326	12.0931	7.27612	9.96867
ERVE-1	7.32193	3	5.20945	8.49586	5.97728	4.85798	5.85798	7.39232	3	6.72792	2	7.03342	2.32193	4.24793	7	5.49185	7.08746	8.08746	2.58496	3.58496	0	3.80735	3.58496	8.7039	5.52356	2.32193	5.20945	0	2.58496	0	3.90689	0	1.58496	7.59246	1	7.2854	5.9542	5.61471	7.11894	4.9542	3.90689	10.7065	8.02791	6.82018	5.20945	8.0607	8.23362	5.16993	4.32193
ERVFRD-3	3.58496	3	2	0	1.58496	1.58496	2.80735	3.58496	2	2.80735	0	3	1.58496	0	0	4.9542	2	2	2.58496	0	1	0	2.32193	3	1.58496	2.32193	0	0	2.80735	1	0	0	0	3.58496	0	1.58496	0	0	2	3.32193	2.32193	0	2	2.80735	0	0	0	2.32193	1.58496
ERVH48-1	3.58496	1.58496	0	3	3.45943	0	1.58496	3.90689	3.32193	2.80735	0	3.32193	2.32193	0	0	2.80735	2	3.80735	2.32193	0	0	2.80735	0	1.58496	4	1.58496	0	1.58496	2	3	2.80735	2.58496	2.32193	2.80735	1.58496	2.80735	0	1.58496	3.16993	3.32193	1.58496	2	2.80735	2	1.58496	3	2.32193	2.80735	1.58496
ESCO2	8.11894	7.45121	8.31741	7.6865	7.15987	6.74147	8.60733	7.53916	7.53916	8.23362	7.45943	7.70736	7.57743	8.77479	5.64386	9.51964	6.65821	9.29462	8.33985	6.91886	2.32193	6.62936	8.91886	6.94251	7.59991	8.16491	7.67948	3	2.80735	3.45943	3.90689	1.58496	5.70044	7.87652	4.90689	6.47573	9.87036	8.14466	7.15987	8.26679	8.02237	4.80735	6.64386	6.62936	8.66178	7.84549	8.82655	7.42626	7.40939
ESM1	9.56796	10.2372	9.72962	9.16239	7.20945	9.89178	9.20212	9.18239	9.29692	7.05528	9.63844	7.70736	8.14466	11.1818	6.12928	11.0848	9.37504	10.021	10.9556	9.63662	12.4645	9.10066	8.58871	9.4818	11.1737	10.6821	9.82655	8.38802	10.7582	10.7482	9.88722	9.90539	10.2467	10.4696	10.1059	8.03892	11.2288	10.5962	10.1687	6.04439	10.5774	4.9542	8.89178	8.02791	10.8494	10.7048	7.14975	8.49185	6.61471
ESPL1	9.06878	9.54303	9.52552	9.17991	8.24317	8.79442	9.65284	8.76155	9.26913	8.81057	8.52356	8.07682	8.43879	9.21189	8.29921	9.99859	9.12412	8.35755	9.20701	8.53916	5.85798	9.13699	10.5372	8.97728	9.74315	9.2384	9.08746	4.08746	5.12928	5.78136	4.70044	3.32193	7.44294	8.39232	8.27146	7.39232	10.3465	9.62388	8.78136	9.43254	9.2738	3.80735	7.21917	7.09803	9.82972	9.32643	10.4051	8.39232	9.33316
ESPN	9.83289	11.5953	10.0182	7.33985	5.24793	9.48985	10.1228	8.00562	9.73132	8.64386	7.89482	7.78136	8.52356	8.33985	8.26209	8.06609	9.34207	9.19967	8.47573	10.1215	11.0735	10.1228	11.2726	10.2324	11.7009	10.8001	5.45943	5.80735	3.16993	3.70044	3	9.06878	4.32193	10.7863	3.16993	6.56986	9.76155	5.90689	8.53916	7.40088	8.86419	3.16993	5.78136	6.24793	7.2854	6.64386	9.17493	8.46761	7.78136
ESR2	5.70044	4.45943	5.61471	6.18982	5.12928	5.55459	5.75489	5.80735	5.16993	5.45943	5.08746	6.49185	5.39232	5.80735	4.90689	5.93074	5.70044	5.2854	6.20945	3.58496	4.58496	4.52356	6.71425	5.78136	4.75489	5.45943	4.85798	1.58496	4.70044	6.14975	4.9542	4.08746	5.08746	5.35755	5.67243	5.9542	6.52356	7.97728	6.26679	7.35755	4.45943	5.16993	5.72792	5.85798	6.40939	4.39232	5.80735	4.9542	5.78136
ETF1P2	0	0	0	0	1.58496	0	1	0	1	0	0	1.58496	0	0	0	3.70044	1	2	1.58496	0	0	1.58496	2	0	2	1.58496	2	0	0	1	1	2.32193	0	2.80735	1.58496	1	2	1.58496	3.16993	0	1	0	0	0	3.80735	0	1	1.58496	0
ETV1	11.327	11.1812	11.7	10.6715	9.52748	12.1752	10.5206	10.2738	9.56796	9.95565	11.6106	11.1046	9.98299	10.9084	8.29921	10.8834	10.5699	10.891	10.4564	10.7599	8.72451	9.62022	10.8242	10.8603	11.5675	12.1892	11.0828	14.0614	10.014	11.1991	10.4189	11.1861	12.0063	10.8948	11.6826	10.9809	11.255	10.4273	10.9054	9.95565	11.2767	8.82972	10.3652	10.421	11.8005	11.8301	10.6175	11.0161	9.94837
ETV7	10.545	8.52748	9.20212	9.16993	7.65821	8.74147	10.2252	9.77314	8.90087	9.10591	8.29002	9.07146	8.59619	8.21432	9.24079	8.65105	10.0056	10.1787	9.53333	10.4083	7.11894	6.26679	9.14466	9.47776	8.22882	8.42626	8.93958	7.53916	7.19967	7.84549	6.44294	5.45943	7.70736	9.64024	6.74147	7.99435	9.25503	9.74147	9.76653	7.09803	9.59432	6.75489	8.8857	8.3443	10.062	8.72792	10.446	9.08215	9.28771
EVI2A	9.79279	8.94544	9.71939	9.84862	9.92035	9.24793	10.363	8.99718	9.32643	8.53916	9.10852	10.2009	10.2396	9.61471	7.49985	8.60733	8.58496	9.04712	9.57743	9.61287	6.47573	8.25267	9.82337	9.79604	10.421	10.5343	8.14975	5.80735	6.75489	7.67948	6.44294	6.6865	5.39232	9.19967	7.80735	10.3685	8.82972	9.45943	10.6027	8.38802	9.47573	7.70044	11.5406	10.6138	9.81698	10.2396	9.64926	9.11634	10.8634
EVI2B	10.2107	9.40088	9.84862	10.1737	9.55459	10.6339	11.1762	9.70736	10.2192	9.00282	9.81858	10.9359	10.7632	10.4737	8.29921	8.90388	9.62388	9.39874	10.5488	9.74987	7.10852	8.76155	11.0458	10.4189	10.2761	9.84862	9.20701	5	7.85175	8.19967	7.14975	7.17991	6.50779	9.65464	7.26679	11.1176	9.17243	9.93664	10.9498	8.90989	10.3608	8.02791	11.6939	11.1586	10.1497	10.9901	10.0848	9.35755	11.9571
[truncated: 2,308 more rows]
[truncated: 206 more columns]
