# Supplementary material for: Construction of a pancreatic cancer prediction model for oxidative stress-related lncRNA
Source: Funct Integr Genomics. 2023 Apr 5;23(2):118. doi: 10.1007/s10142-023-01048-6 (PMC10076407; doi:10.1007/s10142-023-01048-6)
Supplement: Supplementary file 3 — (XLSX 16 kb) [file 10142_2023_1048_MOESM3_ESM.xlsx]

## Sheet: Sheet2
Table S3. Differentially expressed oxidative stress genes.
Gene	Log2FC	P-value	FDR	Change
NOS2	2.77903	1.96e-38	2.47e-38	Up
NOS1	-1.53651	4.88e-33	5.49e-33	Down
XDH	4.52856	1.8e-47	4.31e-47	Up
OLR1	2.77162	2.34e-39	2.97e-39	Up
RYR2	-2.17983	1.67e-46	3.61e-46	Down
PTGS2	4.86167	5.37e-50	2.25e-49	Up
CXCL8	2.5108	3.2e-32	3.51e-32	Up
XBP1	-2.004	5.74e-46	1.17e-45	Down
ALB	-4.29142	4.89e-50	2.11e-49	Down
APOE	2.78665	6.81e-47	1.54e-46	Up
GAPDH	2.88744	5.8e-55	4.38e-53	Up
CYP3A4	-3.44996	1.9e-14	1.92e-14	Down
BDNF	2.83588	9.33e-43	1.47e-42	Up
ACE	2.45304	2.47e-51	1.78e-50	Up
PLA2G7	3.46054	2.45e-50	1.16e-49	Up
PPARG	3.96184	2.05e-49	7.35e-49	Up
CYP2E1	-1.50458	2.4e-40	3.23e-40	Down
ACADL	-4.44868	1.69e-52	2.31e-51	Down
NOX4	3.93753	2.85e-49	9.16e-49	Up
KCNJ5	-1.54944	3.12e-31	3.36e-31	Down
POMC	-2.36585	1.49e-42	2.32e-42	Down
UCP2	2.826	4.35e-51	2.74e-50	Up
ERN1	-1.29443	1.46e-40	2.03e-40	Down
CYP2C9	4.01871	1.2e-33	1.37e-33	Up
CYP2C19	3.32811	1.1e-23	1.16e-23	Up
SLC2A1	5.1275	1.01e-53	3.82e-52	Up
CYP1B1	2.82397	9.12e-37	1.09e-36	Up
NCF2	2.42042	1.59e-41	2.29e-41	Up
IL1A	4.44882	5.3e-44	9.21e-44	Up
MMP2	3.15084	5.76e-44	9.89e-44	Up
SERPINE1	3.0459	1.76e-44	3.29e-44	Up
SELP	2.573	1.95e-34	2.25e-34	Up
NPPA	-3.67563	1.3e-31	1.41e-31	Down
PIK3CG	2.74578	1.57e-42	2.42e-42	Up
IL1RN	4.38269	3.75e-48	9.43e-48	Up
PRKCB	2.08605	1.51e-35	1.75e-35	Up
CBS	-4.31781	5.51e-51	3.27e-50	Down
MMP9	4.1105	2.25e-52	2.83e-51	Up
ANK2	2.53817	6.3e-37	7.61e-37	Up
NOX1	6.20644	9.13e-44	1.53e-43	Up
TERT	4.70945	1.35e-39	1.75e-39	Up
REN	4.51859	1.61e-40	2.19e-40	Up
HTR2A	3.05265	1.04e-37	1.29e-37	Up
MYH7	-4.56085	2.69e-52	2.91e-51	Down
DBH	-2.451	3.03e-46	6.36e-46	Down
NCF1	2.10148	6.22e-40	8.1e-40	Up
CYP2B6	4.98737	8.8e-38	1.1e-37	Up
EDNRA	3.64953	3.89e-49	1.11e-48	Up
EGF	-4.33914	2.22e-50	1.08e-49	Down
FN1	4.18071	1e-49	3.78e-49	Up
CDKN2A	4.06563	1.41e-41	2.04e-41	Up
ASS1	2.67114	3.01e-50	1.38e-49	Up
TTN	-2.75566	7.8e-52	6.93e-51	Down
ACTA1	-4.12732	1.88e-36	2.24e-36	Down
LOX	2.87579	9.72e-42	1.44e-41	Up
AOX1	-3.00491	3.03e-49	9.52e-49	Down
GPX2	4.7208	3.68e-50	1.64e-49	Up
OXTR	3.43551	7.21e-50	2.79e-49	Up
CTSB	2.71403	3.91e-52	3.94e-51	Up
TIMP1	3.33473	3.16e-51	2.07e-50	Up
MICB	2.442	3.97e-43	6.38e-43	Up
GPX8	2.76816	1.74e-46	3.69e-46	Up
ATP1A3	3.98124	3.58e-36	4.23e-36	Up
CDKN3	3.77752	1.29e-53	3.91e-52	Up
RAC2	3.08477	8.84e-51	4.77e-50	Up
SERPINA1	3.26815	1.68e-43	2.78e-43	Up
TRPA1	1.95978	1.63e-22	1.69e-22	Up
CRHR2	-2.50752	5.87e-30	6.28e-30	Down
MMP1	7.00064	1.15e-49	4.24e-49	Up
F5	4.6386	1.74e-45	3.45e-45	Up
MYLK	3.04801	1.08e-40	1.5e-40	Up
VDR	3.28368	2.87e-51	1.97e-50	Up
MMP3	4.99475	6.48e-43	1.03e-42	Up
GSTM2	-1.58949	1.87e-43	3.07e-43	Down
KLF2	2.38147	8.95e-42	1.34e-41	Up
PDIA2	-3.98175	4.18e-49	1.17e-48	Down
DUOX2	4.93635	5.26e-44	9.21e-44	Up
TACR1	2.39523	4.3e-23	4.48e-23	Up
ALDH3A1	5.0785	2.52e-42	3.85e-42	Up
PLAT	4.88281	5.22e-53	1.13e-51	Up
EPHX2	-1.53578	4.54e-42	6.85e-42	Down
ABCB1	2.32813	7.01e-33	7.84e-33	Up
GSTA2	-4.2196	2.66e-49	8.74e-49	Down
UGT1A1	6.80604	2.23e-47	5.27e-47	Up
IDO1	4.73148	5.63e-51	3.27e-50	Up
KCNJ2	2.5693	7.01e-48	1.73e-47	Up
PLAU	4.38781	7.99e-51	4.47e-50	Up
TREM2	2.78775	1.16e-46	2.54e-46	Up
E2F1	3.16795	9.04e-53	1.52e-51	Up
TP53INP1	-1.76082	2.2e-44	4.03e-44	Down
IGF2BP1	4.81157	6.59e-36	7.72e-36	Up
PLA2G2A	3.61084	0.0143171	0.0143171	Up
MAPK8IP1	-1.33598	5.54e-40	7.27e-40	Down
CYP17A1	-2.35021	1.52e-32	1.68e-32	Down
UGT1A6	6.45207	9.79e-49	2.59e-48	Up
DMD	-1.8099	4.37e-47	9.99e-47	Down
CYP24A1	7.29789	3.52e-49	1.04e-48	Up
ACTB	2.76355	1.12e-51	9.42e-51	Up
MSR1	2.78374	4.31e-44	7.65e-44	Up
PDLIM4	3.34552	5.22e-49	1.43e-48	Up
ALPP	7.96998	7.31e-41	1.03e-40	Up
ATG9B	3.60763	3.69e-48	9.43e-48	Up
BACE1	-1.90644	2.46e-47	5.71e-47	Down
FGF1	3.49984	1.47e-48	3.82e-48	Up
AHR	3.21863	2.43e-51	1.78e-50	Up
DNAH8	2.01156	1.56e-19	1.6e-19	Up
SCD	2.6264	5.75e-45	1.09e-44	Up
SLC1A1	3.36486	2.91e-45	5.7e-45	Up
ITGB2	2.75614	4.16e-46	8.61e-46	Up
CXCR4	3.21302	6.69e-49	1.8e-48	Up
HLA-B	2.75159	1.18e-50	6.03e-50	Up
RAD51	3.44327	2.68e-52	2.91e-51	Up
CD69	2.35557	8.68e-33	9.64e-33	Up
PTGIS	3.29106	4.01e-40	5.32e-40	Up
VASP	2.94456	6.69e-52	6.31e-51	Up
SELL	2.86055	1.34e-47	3.26e-47	Up
TGM2	2.97265	2.34e-43	3.8e-43	Up
IL12B	3.89155	1.04e-41	1.53e-41	Up
EPHA3	2.69169	2.46e-40	3.29e-40	Up
HBEGF	2.83122	6.88e-50	2.73e-49	Up
LCN2	4.58335	2.22e-44	4.03e-44	Up
RETN	2.36233	1.25e-29	1.33e-29	Up
NAT2	4.10525	1.22e-37	1.5e-37	Up
SLPI	4.54546	6.83e-50	2.73e-49	Up
CSF2	5.58264	5.83e-56	8.8e-54	Up
UCN2	4.62942	2.47e-49	8.49e-49	Up
ANGPT2	3.14592	3.24e-49	9.79e-49	Up
CDK1	4.13276	6.86e-54	3.45e-52	Up
CD40LG	3.17676	1.52e-40	2.09e-40	Up
LPA	-2.04628	2.93e-37	3.57e-37	Down
RUNX2	3.56767	2.65e-49	8.74e-49	Up
ACAD11	-1.38271	3.57e-49	1.04e-48	Down
MUC5AC	5.49184	5.96e-41	8.49e-41	Up
IGFBP3	4.661	6.3e-53	1.19e-51	Up
ANXA2	3.18091	2.46e-49	8.49e-49	Up
TNFSF11	4.5946	3.11e-49	9.57e-49	Up
ALOX5AP	2.52443	6.33e-44	1.07e-43	Up
PENK	4.03156	6.91e-28	7.3e-28	Up
ITGAL	1.85337	1.68e-33	1.91e-33	Up
CCNA2	2.91239	1.2e-50	6.03e-50	Up
ADRB3	3.34558	2.22e-39	2.84e-39	Up
CDC25C	4.37701	1.53e-52	2.31e-51	Up
ITGA2	4.49257	3.26e-53	8.19e-52	Up
PLAUR	4.36179	1.69e-51	1.34e-50	Up
CXCL10	3.74416	4.82e-45	9.34e-45	Up
IL11	3.77571	1.13e-46	2.52e-46	Up
GDNF	3.37757	4.14e-44	7.44e-44	Up
HDAC9	2.53822	5.51e-45	1.05e-44	Up
