# Supplementary material for: Construction of a pancreatic cancer prediction model for oxidative stress-related lncRNA
Source: Funct Integr Genomics. 2023 Apr 5;23(2):118. doi: 10.1007/s10142-023-01048-6 (PMC10076407; doi:10.1007/s10142-023-01048-6)
Supplement: Supplementary file 4 — (XLSX 25 kb) [file 10142_2023_1048_MOESM4_ESM.xlsx]

## Sheet: 补4.datarisk-TCGAcohort
Supplementary Table S4. Risk score and risk group for the TCGA cohort based on the risk score formula.
Edited ID	Survivaltime(year)	Status	AC008514.1	AP000695.2	C10orf55	GUSBP11	SLC2A1-AS1	UCA1	Riskscore	Riskgroup
TCGA-2J-AAB8-01	0.219178	alive	0.555816	2.04963	0.879706	2.6017	0.765535	3.21412	2.25243	high
TCGA-2J-AABE-01	1.85205	alive	0.238787	1.20163	0.757023	3	1.0072	3.47768	0.646928	low
TCGA-2J-AABI-01	2.65479	alive	0	0.895303	1.60407	2.07724	1	0.238787	0.980403	low
TCGA-2J-AABK-01	1.32603	alive	0.378512	1.83188	0.321928	3.14241	0.536053	2.43296	0.721051	low
TCGA-2J-AABO-01	1.20548	alive	0.0976108	2.59694	0.584963	2.11437	1.18269	2.80529	1.4319	high
TCGA-2J-AABR-01	1.2	alive	0.695994	0.695994	0.298658	2.51096	0.201634	3.39917	1.0926	low
TCGA-2L-AAQE-01	1.87397	death	0.367371	1.26303	0.704872	2.66903	1.15056	5.04396	1.05731	low
TCGA-2L-AAQJ-01	1.07945	death	0.933573	2.79077	0.505891	1.81147	0.344828	2.70708	6.22622	high
TCGA-2L-AAQL-01	0.8	death	0.992768	2.0635	0.31034	3.30305	0.356144	2.4489	1.18515	high
TCGA-3A-A9I5-01	4.91507	alive	0.495695	1.80735	0.189034	3.56194	0.485427	3.65535	0.717456	low
TCGA-3A-A9I9-01	1.73699	death	0.298658	1.42761	0.505891	2.12433	0.722466	2.85	1.14734	high
TCGA-3A-A9IC-01	2.02192	death	1.43296	2.45681	0.85599	2.37016	0.613532	1.5509	3.6534	high
TCGA-3A-A9IH-01	2.79726	alive	0.321928	1.91073	0.704872	2.20163	1.83188	1.29278	0.372054	low
TCGA-3A-A9IJ-01	5.07945	alive	0	0.124328	0.0426443	2.59455	0.85599	0.0703893	0.0827794	low
TCGA-3A-A9IN-01	5.70959	alive	0	0.214125	0.137504	3.08236	2.04963	0.0143553	0.019279	low
TCGA-3A-A9IR-01	4.22466	alive	0.0565835	0.0426443	0.0426443	4.04614	1.72247	0	0.0124401	low
TCGA-3A-A9IU-01	1.25479	death	0.298658	1.26303	1.02148	2.35332	0.536053	6.75876	5.47819	high
TCGA-3E-AAAY-01	6.26027	alive	0.367371	1.27501	0.485427	3.26153	0.475085	1.20789	0.441797	low
TCGA-F2-7273-01	1.62192	death	0.516015	0.722466	0.214125	1.51602	0.356144	3.33056	1.43978	high
TCGA-F2-A8YN-01	1.41644	alive	0.137504	1.18903	0.879706	2.62527	0.722466	4.70874	1.67745	high
TCGA-FB-A4P5-01	0.490411	death	0.748461	1.17632	0.356144	3.03914	1.17632	2.57046	0.322004	low
TCGA-FB-A4P6-01	2.10137	alive	1.46467	0.495695	0.263034	3.17313	0.356144	3.08066	0.665087	low
TCGA-FB-A545-01	2.00548	death	0	1.20789	1.04963	3.33628	0.773996	8.02785	2.79129	high
TCGA-FB-A5VM-01	1.36438	death	0	1.25096	1.18903	2.49057	1	3.28836	1.29899	high
TCGA-FB-A78T-01	1.0274	death	2.852	1.73985	0.454176	3.17473	0.137504	1.35614	2.64661	high
TCGA-FB-AAPQ-01	3.09589	death	0.214125	2.51096	0.298658	2.28392	0.565597	2.38128	1.62652	high
TCGA-FB-AAPS-01	0.624658	alive	0.0840643	1.38957	1.25096	3.28688	0.495695	3.52356	1.7676	high
TCGA-FB-AAPY-01	2.90137	death	0.632268	2.19219	0.475085	3.63923	1.20789	4.81916	0.785629	low
TCGA-FB-AAPZ-01	1.96164	alive	1.1375	1.48027	0.389567	2.43296	1.61824	6.374	1.15776	high
TCGA-FB-AAQ0-01	1.29589	death	1.96347	2.59216	0.443607	2.99277	1.64155	3.91361	1.2742	high
TCGA-H8-A6C1-01	1.83836	alive	2.89336	0.992768	0.31034	3.49185	0.367371	2.20789	1.14549	high
TCGA-HV-A5A5-01	0.791781	alive	0.0840643	1.22651	0.422233	2.54102	0.378512	4.16672	1.32542	high
TCGA-HV-A5A6-01	5.57808	death	0.485427	1.37851	0.632268	3.12928	1.22033	1.78241	0.327856	low
TCGA-HV-A7OL-01	0.690411	alive	0.137504	2.30159	0.411426	2.9782	0.9855	1.97085	0.579423	low
TCGA-HV-A7OP-01	2.67945	alive	0	0.505891	0.0703893	3.51349	0.765535	4.55704	0.216239	low
TCGA-HZ-7920-01	0.646575	death	0.137504	0.62293	0.238787	2.0635	0.669027	0.903038	0.317649	low
TCGA-HZ-7923-01	0.860274	alive	1.07724	0.495695	0.565597	3.13914	0.536053	3.69822	0.783009	low
TCGA-HZ-7924-01	2.30137	alive	0.695994	0.0285692	0.0565835	1.83592	0.400538	3.08066	0.618043	low
TCGA-HZ-7925-01	1.68219	death	0.565597	1.42761	0.782409	1.58015	0.485427	4.02503	4.35968	high
TCGA-HZ-8003-01	1.63288	death	0.214125	0.650765	0.367371	1.48027	0.286881	1.01436	0.869554	low
TCGA-HZ-8005-01	0.328767	death	0.432959	1.76977	0.887525	1.19535	0.641546	6.33628	11.2203	high
TCGA-HZ-8315-01	0.819178	death	3.31615	1.73118	1.04264	2.76765	1.02857	4.62702	7.19121	high
TCGA-HZ-8636-01	1.49315	death	0.485427	2.3978	0.847997	2.16993	0.613532	2.36737	3.24304	high
TCGA-HZ-8637-01	1.41644	death	0.214125	0.516015	0.536053	2.62994	0.432959	0.933573	0.395315	low
TCGA-HZ-A49G-01	1.80822	alive	0	1.07724	0.650765	3.05658	0.669027	3.22805	0.625798	low
TCGA-HZ-A49H-01	1.34521	alive	0	0.992768	0.321928	2.85	0.545968	0.641546	0.270917	low
TCGA-HZ-A4BH-01	0.531507	alive	0	1.87184	0.748461	2.85	0.765535	2.98003	1.09992	low
TCGA-HZ-A4BK-01	1.8	alive	0.773996	1.73985	0.454176	2.48285	0.263034	2.69377	2.04471	high
TCGA-HZ-A77O-01	0.438356	death	0.111031	2.42761	0.526069	1.33342	0.62293	1.25701	2.42995	high
TCGA-HZ-A77P-01	0.90411	alive	0.298658	0.275007	0.321928	2.35614	0.604071	1.13093	0.286393	low
TCGA-HZ-A77Q-01	0.090411	alive	0	1.17632	0.613532	1.67807	0.189034	1.33914	1.55705	high
TCGA-HZ-A9TJ-01	1.65205	alive	1.85997	1.7137	0.367371	2.75916	0.713696	1.07039	0.98442	low
TCGA-IB-7645-01	4.11507	death	0.695994	0.956057	0.356144	1.63227	0.613532	3.854	1.70301	high
TCGA-IB-7646-01	0.39726	death	4.43296	1.0635	0.464668	0.333424	0.773996	5.87209	33.156	high
TCGA-IB-7652-01	3.05753	alive	0.263034	1.03562	0.275007	1.40599	1.26903	0.773996	0.341955	low
TCGA-IB-7885-01	3.44384	alive	0.137504	1.42223	0.903038	1.77821	1.0072	3.62761	1.86878	high
TCGA-IB-7886-01	0.336986	death	0.321928	0.536053	0.722466	1.83188	0.422233	3.86493	1.85013	high
TCGA-IB-7889-01	1.31781	death	1.76977	2.14731	0.464668	1.75702	0.536053	2.93734	5.10166	high
TCGA-IB-7891-01	2.50137	death	0.378512	0.823749	0.31034	1.12433	0.286881	2.8339	1.95132	high
TCGA-IB-8126-01	1.26575	alive	0.773996	0.485427	0.275007	1.77821	0.275007	0.632268	0.685528	low
TCGA-IB-A5SP-01	1.32055	alive	0.263034	0.604071	0.163499	1.16993	1.01436	3.54597	0.724071	low
TCGA-IB-A5SQ-01	0.6	death	0.0703893	1.31034	0.669027	1.82375	0.678072	4.56864	2.3041	high
TCGA-IB-A5ST-01	1.73973	alive	0.226509	1.09761	0.275007	2.19219	0.632268	0.731183	0.424435	low
TCGA-IB-A6UG-01	0.112329	death	0	0.757023	0.815575	2.82782	0.432959	1.05658	0.525562	low
TCGA-IB-A7M4-01	1.32329	alive	0.0703893	1.23879	0.925999	2.11437	0.918386	4.27501	1.75784	high
TCGA-IB-AAUO-01	0.654795	death	0.613532	1.98185	1.76977	3.02148	0.505891	5.20555	10.4952	high
TCGA-IB-AAUP-01	1.18082	alive	0	0.594549	0.367371	2.83996	0.526069	2.17313	0.34122	low
TCGA-IB-AAUU-01	0.671233	alive	0.464668	2.02148	0.678072	2.0072	0.933573	1.37851	1.26493	high
TCGA-IB-AAUV-01	1.10685	alive	0.111031	0.722466	0.659925	2.87184	0.454176	0.454176	0.367277	low
TCGA-IB-AAUW-01	0.630137	death	1.02857	1.08406	0.286881	2.54844	0.31034	3.79805	1.52463	high
TCGA-LB-A8F3-01	1.03836	alive	0.0565835	1.17632	0.163499	3.21723	0.367371	1.10434	0.282989	low
TCGA-PZ-A5RE-01	1.28767	death	2.96347	1.76553	0.536053	1.86394	0.925999	5.02414	7.70095	high
TCGA-RB-A7B8-01	1.27671	death	0.978196	1.51096	0.632268	2.93546	0.910733	0.879706	0.551348	low
TCGA-S4-A8RM-01	2.01918	alive	0.83996	2.0072	0.443607	2.63227	0.411426	1.15704	1.27538	high
TCGA-S4-A8RO-01	1.43836	alive	0.0703893	2.22033	0.847997	1.76977	0.933573	1.3505	1.6864	high
TCGA-S4-A8RP-01	1.92329	death	0.226509	1.38957	0.782409	2.848	0.956057	2.56316	0.682332	low
TCGA-US-A774-01	1.90411	death	0.111031	1.15704	0.641546	2.38957	0.594549	3.60288	1.23742	high
TCGA-US-A779-01	1.4	death	0.516015	3.05485	0.367371	3.02148	1.28096	3.97453	1.2298	high
TCGA-US-A77E-01	1.17808	death	0.238787	1.76977	0.594549	2.63227	1.09761	3.82171	0.952775	low
TCGA-XD-AAUH-01	1.08219	alive	0.298658	1.0072	0.176323	2.8679	0.863938	0.454176	0.17538	low
TCGA-XN-A8T5-01	1.9726	alive	0	0.536053	0.485427	2.77821	1.18903	4.1177	0.314672	low
TCGA-YB-A89D-01	0.958904	alive	0.15056	1.66903	0.678072	2.08066	0.887525	1.86394	1.0108	low
TCGA-YY-A8LH-01	5.52329	alive	0.0703893	1.69599	0.124328	2.64847	1.05658	2.8339	0.395976	low
TCGA-Z5-AAPL-01	1.27945	alive	3.32912	0.669027	0.298658	3.7126	0.516015	4.14893	1.37006	high
TCGA-2J-AAB4-01	1.99726	alive	0.321928	1.94111	0.992768	2.95977	2.10434	2.70708	0.352224	low
TCGA-2J-AAB6-01	0.80274	death	0	1.98185	1.89142	1.65992	1.5008	6.32571	9.76392	high
TCGA-2J-AAB9-01	1.71781	death	0.815575	1.0072	0.464668	2.13422	0.464668	2.08746	1.13911	high
TCGA-2J-AABA-01	1.66301	death	0.250962	0.948601	0.389567	2.72901	0.464668	2.95047	0.681707	low
TCGA-2J-AABF-01	1.89315	death	0.659925	0.963474	0.367371	2.82375	0.584963	4.42089	0.970118	low
TCGA-2J-AABH-01	3.52603	alive	1.46989	1.53605	0.613532	1.98185	0.687061	3.12433	2.81195	high
TCGA-2J-AABT-01	0.873973	alive	0.432959	0.584963	0.31034	2.43029	0.992768	1.15056	0.22802	low
TCGA-2J-AABU-01	0.758904	death	0.15056	2.06695	0.464668	1.83592	1.61824	4.92458	1.17896	high
TCGA-2J-AABV-01	1.7863	death	0.31034	0.137504	0.0143553	2.11437	0.137504	0.970854	0.345143	low
TCGA-2L-AAQA-01	0.391781	death	0.443607	2.56803	0.847997	2.23573	0.847997	1.75702	2.24469	high
TCGA-2L-AAQI-01	0.282192	death	1.33342	1.05658	0.333424	2.27501	0.367371	2.07724	1.28531	high
TCGA-2L-AAQM-01	3.78904	alive	0.0840643	0.970854	0.0285692	2.74416	1.14405	0	0.0933267	low
TCGA-3A-A9I7-01	3.62466	alive	0.111031	1.63227	0.475085	2.62994	0.367371	2.9782	1.28854	high
TCGA-3A-A9IB-01	0.613699	death	0.411426	1.64155	1.22651	2.01436	0.575312	3.40054	4.54784	high
TCGA-3A-A9IL-01	7.50959	alive	0	0.0703893	0.214125	2.51096	1.41684	0.321928	0.0593888	low
TCGA-3A-A9IO-01	5.32055	alive	0	0.0565835	0.0426443	2.03914	0.799087	0.111031	0.120681	low
TCGA-3A-A9IS-01	2.73425	alive	0	0	0.0143553	2.04963	0.678072	0	0.124257	low
TCGA-3A-A9IV-01	3.02192	alive	0.298658	0.454176	0.250962	1.774	0.731183	0	0.275321	low
TCGA-3A-A9IX-01	2.8411	alive	0.15056	0.748461	0.31034	2.61353	0.584963	3.56803	0.582652	low
TCGA-3A-A9IZ-01	0.843836	death	3.7939	1.62293	0.604071	2.76765	1.76553	2.1177	1.16791	high
TCGA-3A-A9J0-01	2.03562	alive	0.263034	1.76553	0.356144	2.74201	1.23879	0.333424	0.236474	low
TCGA-3E-AAAZ-01	5.97808	death	3.56438	0.757023	0.454176	2.34199	0.226509	0.757023	2.55545	high
TCGA-F2-6879-01	0.915068	death	0.0426443	1.57531	0.201634	1.10434	0.485427	1.57531	1.3967	high
TCGA-F2-6880-01	0.808219	alive	0	0	0	1.13093	0.0976108	0.495695	0.464568	low
TCGA-F2-7276-01	0.591781	death	0.137504	0.378512	0.238787	1.64616	0.263034	3.43563	1.06495	low
TCGA-F2-A44G-01	0.638356	death	3.52607	1.64616	0.678072	2.70708	0.475085	3.854	7.65478	high
TCGA-F2-A44H-01	1.60548	alive	0	1.5509	0.536053	1.99277	0.163499	1.28688	1.49906	high
TCGA-F2-A7TX-01	0.260274	death	1.62761	0.432959	0.748461	1.60407	0.201634	2.55582	3.28417	high
TCGA-FB-AAPP-01	1.32877	death	0.0976108	0.176323	0	2.0321	0.62293	0.189034	0.160441	low
TCGA-FB-AAPU-01	1.04384	death	0.594549	1.04264	0.124328	2.55336	0.739848	1.84398	0.383939	low
TCGA-FB-AAQ1-01	0.336986	death	0.0703893	1.85997	0.584963	2.21101	1.32193	8.12908	2.88944	high
TCGA-FB-AAQ2-01	0.419178	death	0.176323	1.93734	1.03562	1.76129	1.26903	6.65206	5.07435	high
TCGA-FB-AAQ3-01	0.0849315	death	0.495695	3.06005	0.632268	2.21101	0.918386	4.0063	4.10929	high
TCGA-FB-AAQ6-01	0.668493	death	1.08406	1.12433	0.378512	2.81352	0.594549	2.488	0.786287	low
TCGA-H6-8124-01	1.07397	alive	0.176323	1.40054	0.422233	2.56803	1.09085	3.65535	0.608155	low
TCGA-H6-A45N-01	1.08767	death	0.124328	1.37295	0.545968	3.23726	0.863938	2.50843	0.421722	low
TCGA-HV-A5A3-01	0.350685	death	0.333424	1.55582	0.594549	3.48285	1.20163	5.51633	0.709101	low
TCGA-HV-A5A4-01	0.635616	alive	2.0036	1.08406	1.01436	3.06867	1.24489	2.33628	0.952325	low
TCGA-HV-AA8V-01	2.52055	alive	0.389567	0.790772	0.941106	2.93546	0.941106	2.01436	0.505162	low
TCGA-HV-AA8X-01	1.45753	death	0.286881	2.07724	0.250962	1.83592	1.33914	3.38543	0.896253	low
TCGA-HZ-7289-01	1.81096	death	0.0565835	0.505891	0	0.176323	0.948601	0.505891	0.468265	low
TCGA-HZ-7918-01	2.65479	alive	2.40327	0.823749	0.250962	0.970854	0.111031	0.925999	3.55911	high
TCGA-HZ-7919-01	1.62466	death	0.454176	1.30451	0.594549	1.58976	0.604071	4.85599	3.3655	high
TCGA-HZ-7926-01	1.41918	death	0.475085	1.24489	0.344828	1.58976	0.333424	5.41109	3.81868	high
TCGA-HZ-8001-01	1.93425	alive	0.321928	0.9855	0.485427	1.99277	1.12433	3.08066	0.639648	low
TCGA-HZ-8002-01	1.00274	death	0.678072	0.485427	0.389567	2.20789	0.275007	2.88166	1.02879	low
TCGA-HZ-8317-01	1.03562	death	0.286881	0.62293	0.389567	1.88753	0.713696	2.774	0.695865	low
TCGA-HZ-8519-01	1.24384	alive	2.75702	0.238787	0.214125	2.30743	0.757023	3.14731	1.05799	low
TCGA-HZ-A49I-01	0.843836	death	0.176323	3.03034	0.584963	2.848	1.22651	3.36036	1.35132	high
TCGA-IB-7644-01	1.07945	death	2.91839	1.54597	0.286881	1.23266	0.333424	1.03562	4.97577	high
TCGA-IB-7647-01	1.82466	death	0.250962	1.53107	0.263034	1.02148	0.807355	1.45418	1.14561	high
TCGA-IB-7649-01	1.27945	death	1.852	1.13093	0.238787	0.659925	0.15056	3.22651	7.07195	high
TCGA-IB-7651-01	1.65205	death	1.97085	0.62293	0.275007	1.50589	0.632268	7.93351	6.71068	high
TCGA-IB-7654-01	1.30411	death	3.20477	1.67356	0.238787	0.83996	0.400538	1.12433	7.0119	high
TCGA-IB-7887-01	0.30137	death	0.189034	1.16993	0.687061	1.96347	0.757023	4.0505	1.66792	high
TCGA-IB-7888-01	3.64932	death	0.613532	1.81147	0.137504	1.04264	0.505891	0.941106	1.65875	high
TCGA-IB-7890-01	1.63836	death	0.0703893	2.46989	1.04264	1.55582	0.731183	3.63343	6.34382	high
TCGA-IB-7893-01	0.320548	death	0.0426443	2.10434	1.01436	0.941106	0.713696	5.56803	11.9582	high
TCGA-IB-7897-01	1.33151	death	1.21412	0.978196	0.250962	2.4957	0.895303	0.604071	0.353412	low
TCGA-IB-8127-01	1.43014	alive	0.344828	2.01792	0.485427	2.1177	0.226509	4.14649	3.98604	high
TCGA-IB-A5SO-01	1	death	0.495695	1.89918	0.790772	2.95791	0.687061	2.3978	1.27417	high
TCGA-IB-A5SS-01	1.26027	death	0	1.9486	0.807355	0.9855	0.367371	5.45154	11.585	high
TCGA-IB-A6UF-01	1.82466	alive	0.298658	1.07724	0.555816	2.38681	1.13093	3.19219	0.580713	low
TCGA-IB-A7LX-01	0.684932	death	0.124328	2.31904	1.50589	3.05485	0.978196	2.69377	2.35816	high
TCGA-IB-AAUQ-01	0.50137	death	0.713696	1.72683	0.748461	2.87184	1.90304	3.22959	0.416593	low
TCGA-IB-AAUR-01	0.926027	alive	1.21412	0.765535	0.641546	3.51349	0.516015	1.42761	0.480603	low
TCGA-IB-AAUS-01	0.616438	alive	2.03914	1.78241	0.757023	3.10266	0.163499	3.01792	4.22931	high
TCGA-L1-A7W4-01	0.761644	death	0	0.739848	1.26903	2.1177	2.10098	7.34696	1.12929	high
TCGA-LB-A7SX-01	1.07671	death	3.76235	0.956057	0.505891	3.94953	1.29866	4.99413	1.14492	high
TCGA-LB-A9Q5-01	0.857534	death	0.201634	0.62293	0.189034	1.51096	0.298658	0.85599	0.644443	low
TCGA-M8-A5N4-01	1.6	alive	1.71809	2.03914	0.863938	2.7866	1.29866	4.73444	2.68855	high
TCGA-OE-A75W-01	0.731507	death	0.238787	2.22033	0.565597	3.98368	0.526069	1	0.4704	low
TCGA-Q3-A5QY-01	1.13973	alive	0	0.678072	0.356144	3.26604	0.536053	1.30451	0.214692	low
TCGA-Q3-AA2A-01	0.260274	alive	0.176323	1.89142	0.713696	3.64039	0.85599	2.4489	0.556775	low
TCGA-RB-AA9M-01	0.783562	alive	0.687061	0.910733	0.594549	2.61824	0.757023	6.10664	1.79811	high
TCGA-US-A77J-01	1.55616	death	0.790772	0.464668	0.321928	3.39917	0.389567	3.68482	0.510606	low
TCGA-XD-AAUG-01	1.15068	alive	0.505891	1.05658	0.575312	2.54597	0.85599	2.82579	0.712667	low
TCGA-XD-AAUI-01	1.00274	death	0.0703893	2.04264	0.400538	2.59216	0.807355	6.7267	2.51713	high
TCGA-XD-AAUL-01	1.36438	alive	2.86592	1.15056	0.713696	2.64616	0.613532	5.74524	6.42901	high
TCGA-XN-A8T3-01	2.60548	alive	0.0703893	1.11103	1.18269	2.50589	0.963474	2.852	1.12172	low
TCGA-YH-A8SY-01	1.06301	alive	0.0703893	2.34483	1.31034	2.31904	0.85599	2.9982	3.6636	high
