# Supplementary material for: Construction of a pancreatic cancer prediction model for oxidative stress-related lncRNA
Source: Funct Integr Genomics. 2023 Apr 5;23(2):118. doi: 10.1007/s10142-023-01048-6 (PMC10076407; doi:10.1007/s10142-023-01048-6)
Supplement: Supplementary file 5 — (XLSX 16 kb) [file 10142_2023_1048_MOESM5_ESM.xlsx]

## Sheet: 补5.datarisk-ICGCcohort
Supplementary Table S5. Risk score and risk group for the ICGC cohort based on the risk score formula.
Edited ID	Survivaltime(year)	Status	AC008514.1	AP000695.2	C10orf55	GUSBP11	SLC2A1-AS1	UCA1	Riskscore	Riskgroup
SA15-69-DO35-01	4.10685	death	1.29953	0	3.20742	-2.85931	0	0	1.64765	low
SA16-69-DO49-01	1.66575	death	0	0.620795	3.95243	-2.07165	0	0.259884	2.76146	high
SA17-70-DO49-01	2.24932	death	0.686571	0	0	-2.07165	-1.72952	1.06226	-2.05234	low
SA18-70-DO51-01	0.961644	death	0	0	6.69279	-3.14583	-1.09121	0	2.45576	high
SA21-72-DO51-01	11.7507	death	0.433178	0	3.62166	-2.85931	0	0.603431	1.79896	low
SA23-72-DO49-01	3.18904	alive	0.433178	0	4.09585	-2.69528	0	0.411906	2.24566	low
SA24-72-DO49-01	2	death	0	0	2.95334	-0.988427	0	0.259884	2.2248	low
SA26-73-DO51-01	0.860274	death	0.866356	0	6.34616	-2.96528	0	0	4.24724	high
SA27-73-DO51-01	0.772603	death	0	0	2.65282	-0.988427	0	0.899049	2.56344	high
SA30-74-DO51-01	5.14795	death	0.866356	0	3.20742	-3.17268	-1.72952	0.779651	-0.0487762	low
SA34-76-DO51-01	1.99726	death	1.87216	0	5.1682	-2.07165	0	1.39234	6.36106	high
SA35-76-DO49-01	4.06301	alive	0	0	4.09585	-3.3628	0	1.03953	1.77258	low
SA36-77-DO51-01	0.386301	death	0.433178	0	7.11647	-3.19876	-1.09121	0	3.25968	high
SA37-77-DO51-01	7.04384	death	0	0	2.28502	-2.998	0	0.259884	-0.453102	low
SA38-78-DO35-01	0.852055	death	0	0	3.20742	-2.23568	-1.72952	0.603431	-0.15435	low
SA40-79-DO49-01	1.81644	death	0	0.620795	3.20742	-2.3077	0	0.411906	1.93243	low
SA41-79-DO51-01	3.26301	death	1.49855	0	3.42752	-3.29612	-2.53371	0	-0.903758	low
SA43-80-DO49-01	3.96712	death	0	0	2.65282	-1.97685	-1.72952	0.671789	-0.381767	low
SA44-80-DO51-01	3.43288	alive	0	0	2.95334	-1.87088	0	0.259884	1.34234	low
SA45-56-DO51-01	1.61644	death	0.433178	0.620795	6.48079	-3.08958	0	0	4.44519	high
SA47-56-DO35-01	3.45753	death	0	0	5.49244	-2.60048	-1.09121	0.729585	2.53034	high
SA49-56-DO51-01	0.852055	death	0	0	6.38086	-2.96528	0	0.729585	4.14517	high
SA50-56-DO51-01	0.635616	death	0	0	3.20742	-1.87088	0	0.259884	1.59642	low
SA52-56-DO51-01	1.29041	death	0	0	1.14251	-2.23568	-1.72952	0.519767	-2.30293	low
SA53-56-DO51-01	1.71233	death	0.866356	0	4.22778	-2.96528	0	0.671789	2.80065	high
SA55-57-DO22-01	4.74795	alive	1.93173	0.620795	4.09585	-2.37437	0	0.671789	4.94579	high
SA57-57-DO51-01	0.786301	death	0.433178	0	3.20742	-2.23568	-1.09121	0	0.313712	low
SA58-57-DO51-01	4	death	0	0	3.95243	-1.24726	-1.09121	0.259884	1.87385	low
SA59-57-DO51-01	0.989041	death	0	0.983937	5.60616	-2.49451	-1.09121	0	3.00438	high
SA60-57-DO51-01	0.857534	death	1.43899	0	7.93188	-3.02957	-2.53371	0.729585	4.53717	high
SA61-57-DO22-01	0.534247	death	1.11975	0	4.57003	-3.80945	-1.09121	1.24935	2.03848	low
SA62-57-DO51-01	0.849315	death	0	0	0	-2.3077	0	0.823811	-1.48389	low
SA63-57-DO51-01	3.3589	death	0	0	2.95334	-1.61206	0	0.823811	2.1651	low
SA64-57-DO51-01	1.21644	death	1.00581	0	5.90668	-3.24876	-1.09121	0.863315	3.43583	high
SA67-57-DO22-01	5.60274	alive	0.686571	0	1.81083	-2.1574	-1.09121	0.411906	-0.339298	low
SA68-57-DO51-01	7	alive	0	0	5.95184	-3.78298	0	1.06226	3.23112	high
SA70-57-DO51-01	3.4274	alive	0.433178	0	5.95184	-2.998	-1.09121	0	2.29581	low
SA71-57-DO51-01	0.871233	death	1.21608	1.24159	4.34993	-2.3077	-1.09121	0.603431	4.01213	high
SA72-57-DO51-01	0.805479	death	0	0	4.57003	-1.87088	-1.72952	0.931673	1.9013	low
SA74-57-DO51-01	0.890411	death	1.29953	0	5.81247	-2.54906	0	0	4.56294	high
SA75-57-DO51-01	2.29315	death	1.37314	0	1.81083	-2.78103	0	0.411906	0.814852	low
SA77-57-DO51-01	3.48767	death	0.433178	0.620795	5.30564	-2.73917	-1.09121	0.671789	3.20102	high
SA80-57-DO51-01	2.92603	death	0.433178	0	2.65282	-3.6837	0	0.863315	0.265611	low
SA83-57-DO51-01	4.92877	alive	0	0	3.62166	-1.87088	-1.09121	0.259884	0.919456	low
SA86-57-DO51-01	0.961644	death	1.87216	0.620795	3.95243	-2.23568	-1.09121	1.10397	4.22246	high
SA87-57-DO51-01	1.60822	death	0.686571	0	0	-1.61206	-1.09121	0.259884	-1.75681	low
SA88-57-DO51-01	0.50411	death	0.433178	0.620795	5.95184	-1.97685	0	0.603431	5.63239	high
SA89-57-DO51-01	1.22192	death	0.433178	0	3.95243	-2.3077	0	0.961684	3.03959	high
SA90-57-DO51-01	0.956164	death	0.686571	0	6.34616	-3.464	0	0.259884	3.82862	high
SA91-57-DO49-01	1.86575	death	0.686571	0	5.55028	-3.11814	0	0.603431	3.72214	high
SA92-57-DO51-01	0.627397	alive	0	0	5.09494	-2.93133	0	0.259884	2.42349	low
SA93-57-DO51-01	0.756164	death	0.433178	0	3.42752	-2.37437	0	0	1.48633	low
SA94-57-DO22-01	1.0274	alive	0	0.620795	4.57003	-2.43645	0	0	2.75438	high
SA95-57-DO51-01	4.47397	alive	0	0	6.5128	-2.73917	0	0	3.77362	high
SA96-57-DO35-01	4.50959	alive	0	0	1.81083	-2.1574	-2.18241	0	-2.52898	low
SA99-57-DO22-01	0.712329	alive	0	0	4.66996	-2.3077	0	0.961684	3.32394	high
SB01-57-DO51-01	3.92055	death	0	1.24159	4.46365	-2.73917	0	0	2.96607	high
SB04-57-DO51-01	1.35342	death	1.69238	0.983937	1.81083	-2.07165	0	0	2.4155	low
SB05-57-DO22-01	1.31507	death	0.866356	0	3.42752	-2.49451	0	0.729585	2.52895	high
SB06-57-DO51-01	0.550685	death	0	0	4.85329	-3.22411	-1.72952	0.931673	0.83133	low
SB07-57-DO51-01	1.89041	death	0.686571	0	7.63938	-3.464	-1.09121	1.0837	4.85444	high
SB08-57-DO51-01	1.5863	death	0	0	3.42752	-2.37437	-1.09121	0.961684	0.923626	low
SB09-57-DO51-01	4.99726	death	0.686571	0.620795	3.79533	-2.998	-1.09121	0.729585	1.74307	low
SB11-58-DO51-01	4.82466	alive	0.866356	0.620795	3.42752	-3.06007	0	0.603431	2.45803	high
SB13-58-DO22-01	0.794521	death	0	0.620795	4.09585	-2.23568	0	1.22157	3.70253	high
SB14-58-DO35-01	0.279452	death	1.60295	0.983937	4.46365	-2.89604	0	0.989469	5.14397	high
SB15-58-DO51-01	5.96438	alive	0	0.983937	5.71254	-2.85931	0	0	3.83716	high
SB16-58-DO51-01	11.4329	alive	0.433178	0	4.09585	-2.93133	0	0	1.5977	low
SB17-35-DO22-01	2.26301	death	0	0	0	-1.97685	-1.09121	0.259884	-2.80818	low
SB18-36-DO51-01	0.394521	death	1.43899	0.620795	5.37029	-3.51967	0	0.603431	4.51383	high
SB19-36-DO51-01	3.80548	death	0.686571	0	2.95334	-1.44802	0	0.259884	2.45177	high
SB21-37-DO22-01	2.62466	death	0	0	4.46365	-0.988427	-1.09121	1.31096	3.69497	high
SB23-37-DO22-01	3.30959	death	0.866356	0.620795	4.93784	-2.998	-2.82073	0.671789	1.27804	low
SB24-37-DO22-01	1.73425	death	0.433178	0	4.46365	-2.93133	-1.09121	1.26251	2.13681	low
SB25-37-DO22-01	1.29315	death	0	0	1.14251	-1.75075	0	0	-0.608237	low
SB26-38-DO22-01	1.24658	death	1.60295	0	5.55028	-2.43645	0	1.06226	5.77905	high
SB27-38-DO22-01	0.654795	death	0	0.620795	7.57409	-2.07165	-1.72952	0	4.39372	high
SB28-38-DO22-01	1.19726	death	0.686571	0	5.30564	-1.87088	-1.09121	0.899049	3.92917	high
SB30-38-DO22-01	0.641096	death	0	0.620795	6.575	-1.44802	-2.18241	1.14149	4.70686	high
SB31-38-DO22-01	0.742466	death	0.866356	0	4.85329	-1.75075	0	0.899049	4.86795	high
SB32-38-DO22-01	1.87397	death	1.00581	0.983937	3.79533	-2.54906	0	0.411906	3.64792	high
SB33-38-DO22-01	1.24932	death	0	0	6.95497	-3.6532	0	0.259884	3.56166	high
SB34-38-DO22-01	0.452055	death	0.686571	0	1.81083	-2.78103	-1.09121	0.259884	-1.11495	low
SB35-38-DO22-01	0.70411	alive	0	0	0	-0.988427	0	0	-0.988427	low
SB36-39-DO22-01	0.178082	death	0.433178	0.620795	4.85329	-2.998	0	0.519767	3.42903	high
SB37-39-DO22-01	0.668493	alive	0	0.620795	2.65282	-2.54906	-2.53371	0.603431	-1.20571	low
SB39-39-DO22-01	0.547945	alive	0	0.620795	3.20742	-2.1574	-1.09121	0.259884	0.839497	low
SB40-39-DO22-01	0.550685	death	0	0	3.62166	-3.19876	-1.09121	0.603431	-0.0648771	low
SB41-39-DO22-01	0.624658	death	0.433178	0	4.76417	-2.37437	0	0.259884	3.08286	high
SB43-39-DO22-01	2.23562	death	1.64926	0	2.28502	-1.24726	-1.72952	0.671789	1.62929	low
