# Supplementary material for: Construction of a pancreatic cancer prediction model for oxidative stress-related lncRNA
Source: Funct Integr Genomics. 2023 Apr 5;23(2):118. doi: 10.1007/s10142-023-01048-6 (PMC10076407; doi:10.1007/s10142-023-01048-6)
Supplement: Supplementary file 6 — (XLSX 12 kb) [file 10142_2023_1048_MOESM6_ESM.xlsx]

## Sheet: 补6.TMB values data
Supplementary Table S6. TMB value data for the TCGA cohort.
Edited ID	TMB	Riskgroup
TCGA-Q3-A5QY	0.236842	low
TCGA-IB-AAUR	0.394737	low
TCGA-IB-AAUS	0.421053	high
TCGA-Z5-AAPL	0.447368	high
TCGA-IB-7897	0.526316	low
TCGA-IB-A5ST	0.526316	low
TCGA-2J-AABV	0.605263	low
TCGA-2J-AAB9	0.631579	high
TCGA-2J-AABR	0.657895	low
TCGA-XD-AAUH	0.657895	low
TCGA-3A-A9I7	0.684211	high
TCGA-2J-AABU	0.710526	high
TCGA-FB-A4P5	0.736842	low
TCGA-FB-A4P6	0.736842	low
TCGA-HZ-A49H	0.736842	low
TCGA-XD-AAUG	0.736842	low
TCGA-HZ-8002	0.763158	low
TCGA-IB-A5SO	0.763158	high
TCGA-US-A774	0.763158	high
TCGA-2L-AAQI	0.789474	high
TCGA-HV-A5A5	0.815789	high
TCGA-HV-AA8V	0.815789	low
TCGA-RB-AA9M	0.815789	high
TCGA-F2-A44H	0.842105	high
TCGA-2J-AABA	0.868421	low
TCGA-LB-A9Q5	0.894737	low
TCGA-2J-AAB8	0.947368	high
TCGA-3A-A9IX	0.947368	low
TCGA-3E-AAAY	0.947368	low
TCGA-FB-AAPY	0.947368	low
TCGA-HZ-8003	0.947368	low
TCGA-US-A779	0.947368	high
TCGA-H6-A45N	0.973684	low
TCGA-HZ-8317	0.973684	low
TCGA-PZ-A5RE	0.973684	high
TCGA-XD-AAUL	0.973684	high
TCGA-XN-A8T5	0.973684	low
TCGA-2J-AAB4	1	low
TCGA-2L-AAQE	1	low
TCGA-FB-AAQ1	1	high
TCGA-HZ-A77O	1	high
TCGA-IB-8126	1	low
TCGA-2J-AABK	1.02632	low
TCGA-FB-AAQ3	1.02632	high
TCGA-Q3-AA2A	1.02632	low
TCGA-3A-A9I5	1.05263	low
TCGA-IB-8127	1.05263	high
TCGA-IB-A5SS	1.05263	high
TCGA-IB-7644	1.07895	high
TCGA-IB-7888	1.07895	high
TCGA-F2-A44G	1.10526	high
TCGA-FB-AAPS	1.10526	high
TCGA-3A-A9IB	1.13158	high
TCGA-FB-AAQ2	1.13158	high
TCGA-LB-A8F3	1.13158	low
TCGA-3A-A9IC	1.15789	high
TCGA-RB-A7B8	1.15789	low
TCGA-HZ-A77P	1.18421	low
TCGA-IB-7885	1.18421	high
TCGA-2J-AABE	1.21053	low
TCGA-2J-AABH	1.21053	high
TCGA-FB-AAPZ	1.21053	high
TCGA-M8-A5N4	1.21053	high
TCGA-3A-A9IU	1.23684	high
TCGA-XD-AAUI	1.23684	high
TCGA-HV-A5A3	1.28947	low
TCGA-IB-7887	1.28947	high
TCGA-F2-A7TX	1.31579	high
TCGA-FB-A545	1.31579	high
TCGA-FB-AAQ0	1.34211	high
TCGA-IB-AAUU	1.34211	high
TCGA-IB-A6UF	1.36842	low
TCGA-IB-AAUO	1.36842	high
TCGA-IB-7893	1.39474	high
TCGA-IB-A5SQ	1.39474	high
TCGA-2J-AABF	1.42105	low
TCGA-F2-6879	1.42105	high
TCGA-FB-A78T	1.42105	high
TCGA-IB-7891	1.42105	high
TCGA-3A-A9IH	1.44737	low
TCGA-3E-AAAZ	1.44737	high
TCGA-HV-A5A6	1.44737	low
TCGA-HV-A7OL	1.44737	low
TCGA-FB-A5VM	1.47368	high
TCGA-HV-AA8X	1.47368	low
TCGA-HZ-8315	1.47368	high
TCGA-IB-AAUP	1.47368	low
TCGA-IB-7647	1.5	high
TCGA-HV-A5A4	1.52632	low
TCGA-HZ-8637	1.52632	low
TCGA-HZ-A49G	1.52632	low
TCGA-IB-AAUQ	1.55263	low
TCGA-H6-8124	1.57895	low
TCGA-F2-A8YN	1.63158	high
TCGA-HZ-A4BK	1.63158	high
TCGA-S4-A8RM	1.63158	high
TCGA-2L-AAQL	1.65789	high
TCGA-HZ-8636	1.65789	high
TCGA-HZ-A49I	1.65789	high
TCGA-YH-A8SY	1.65789	high
TCGA-IB-7645	1.71053	high
TCGA-HZ-7919	1.73684	high
TCGA-IB-A6UG	1.73684	low
TCGA-3A-A9IZ	1.76316	high
TCGA-HZ-8001	1.76316	low
TCGA-IB-A5SP	1.76316	low
TCGA-2J-AAB6	1.78947	high
TCGA-HZ-A77Q	1.78947	high
TCGA-S4-A8RO	1.78947	high
TCGA-2J-AABO	1.81579	high
TCGA-2L-AAQA	1.84211	high
TCGA-IB-7890	1.92105	high
TCGA-YY-A8LH	2	low
TCGA-IB-7649	2.02632	high
TCGA-IB-7889	2.02632	high
TCGA-US-A77E	2.02632	low
TCGA-HZ-A4BH	2.05263	low
TCGA-IB-7646	2.07895	high
TCGA-FB-AAPU	2.26316	low
TCGA-OE-A75W	2.26316	low
TCGA-3A-A9J0	2.57895	low
TCGA-3A-A9I9	2.65789	high
TCGA-2L-AAQJ	2.68421	high
TCGA-IB-A7M4	2.68421	high
TCGA-S4-A8RP	2.73684	low
TCGA-IB-7652	2.76316	low
TCGA-LB-A7SX	2.92105	high
TCGA-HZ-8005	3.05263	high
TCGA-IB-7886	3.26316	high
TCGA-HZ-7926	3.42105	high
TCGA-HZ-7925	3.5	high
TCGA-HZ-A9TJ	3.97368	low
TCGA-YB-A89D	5.26316	low
TCGA-HZ-8519	19.3421	low
TCGA-XN-A8T3	19.8158	low
TCGA-IB-A7LX	20.1579	high
TCGA-IB-7651	407.342	high
