# Supplementary material for: Construction of a pancreatic cancer prediction model for oxidative stress-related lncRNA
Source: Funct Integr Genomics. 2023 Apr 5;23(2):118. doi: 10.1007/s10142-023-01048-6 (PMC10076407; doi:10.1007/s10142-023-01048-6)
Supplement: Supplementary file 8 — (XLSX 12 kb) [file 10142_2023_1048_MOESM8_ESM.xlsx]

## Sheet: 补7.dataimmune subtypes
Supplementary Table S7. Immune subtype analysis data for the TCGA cohort.
Edited ID	Immunesubtype	Riskgroup
TCGA-2J-AAB8-01	IFN-gamma Dominant (Immune C2)	high
TCGA-2J-AABE-01	TGF-beta Dominant (Immune C6)	low
TCGA-2J-AABI-01	Wound Healing (Immune C1)	low
TCGA-2J-AABK-01	IFN-gamma Dominant (Immune C2)	low
TCGA-2J-AABO-01	Wound Healing (Immune C1)	high
TCGA-2J-AABR-01	Inflammatory (Immune C3)	low
TCGA-2L-AAQE-01	IFN-gamma Dominant (Immune C2)	low
TCGA-2L-AAQJ-01	Inflammatory (Immune C3)	high
TCGA-2L-AAQL-01	TGF-beta Dominant (Immune C6)	high
TCGA-3A-A9I5-01	Wound Healing (Immune C1)	low
TCGA-3A-A9I9-01	Inflammatory (Immune C3)	high
TCGA-3A-A9IC-01	Wound Healing (Immune C1)	high
TCGA-3A-A9IH-01	IFN-gamma Dominant (Immune C2)	low
TCGA-3A-A9IJ-01	IFN-gamma Dominant (Immune C2)	low
TCGA-3A-A9IN-01	NA	low
TCGA-3A-A9IR-01	NA	low
TCGA-3A-A9IU-01	NA	high
TCGA-3E-AAAY-01	IFN-gamma Dominant (Immune C2)	low
TCGA-F2-7273-01	Wound Healing (Immune C1)	high
TCGA-F2-A8YN-01	NA	high
TCGA-FB-A4P5-01	TGF-beta Dominant (Immune C6)	low
TCGA-FB-A4P6-01	Inflammatory (Immune C3)	low
TCGA-FB-A545-01	IFN-gamma Dominant (Immune C2)	high
TCGA-FB-A5VM-01	IFN-gamma Dominant (Immune C2)	high
TCGA-FB-A78T-01	Inflammatory (Immune C3)	high
TCGA-FB-AAPQ-01	Inflammatory (Immune C3)	high
TCGA-FB-AAPS-01	TGF-beta Dominant (Immune C6)	high
TCGA-FB-AAPY-01	TGF-beta Dominant (Immune C6)	low
TCGA-FB-AAPZ-01	Inflammatory (Immune C3)	high
TCGA-FB-AAQ0-01	IFN-gamma Dominant (Immune C2)	high
TCGA-H8-A6C1-01	NA	high
TCGA-HV-A5A5-01	TGF-beta Dominant (Immune C6)	high
TCGA-HV-A5A6-01	IFN-gamma Dominant (Immune C2)	low
TCGA-HV-A7OL-01	IFN-gamma Dominant (Immune C2)	low
TCGA-HV-A7OP-01	NA	low
TCGA-HZ-7920-01	NA	low
TCGA-HZ-7923-01	NA	low
TCGA-HZ-7924-01	NA	low
TCGA-HZ-7925-01	Wound Healing (Immune C1)	high
TCGA-HZ-8003-01	Inflammatory (Immune C3)	low
TCGA-HZ-8005-01	Wound Healing (Immune C1)	high
TCGA-HZ-8315-01	TGF-beta Dominant (Immune C6)	high
TCGA-HZ-8636-01	TGF-beta Dominant (Immune C6)	high
TCGA-HZ-8637-01	IFN-gamma Dominant (Immune C2)	low
TCGA-HZ-A49G-01	Inflammatory (Immune C3)	low
TCGA-HZ-A49H-01	Inflammatory (Immune C3)	low
TCGA-HZ-A4BH-01	IFN-gamma Dominant (Immune C2)	low
TCGA-HZ-A4BK-01	TGF-beta Dominant (Immune C6)	high
TCGA-HZ-A77O-01	Wound Healing (Immune C1)	high
TCGA-HZ-A77P-01	Inflammatory (Immune C3)	low
TCGA-HZ-A77Q-01	Wound Healing (Immune C1)	high
TCGA-HZ-A9TJ-01	Wound Healing (Immune C1)	low
TCGA-IB-7645-01	Inflammatory (Immune C3)	high
TCGA-IB-7646-01	IFN-gamma Dominant (Immune C2)	high
TCGA-IB-7652-01	Inflammatory (Immune C3)	low
TCGA-IB-7885-01	Wound Healing (Immune C1)	high
TCGA-IB-7886-01	Wound Healing (Immune C1)	high
TCGA-IB-7889-01	TGF-beta Dominant (Immune C6)	high
TCGA-IB-7891-01	TGF-beta Dominant (Immune C6)	high
TCGA-IB-8126-01	Inflammatory (Immune C3)	low
TCGA-IB-A5SP-01	TGF-beta Dominant (Immune C6)	low
TCGA-IB-A5SQ-01	TGF-beta Dominant (Immune C6)	high
TCGA-IB-A5ST-01	Inflammatory (Immune C3)	low
TCGA-IB-A6UG-01	Inflammatory (Immune C3)	low
TCGA-IB-A7M4-01	IFN-gamma Dominant (Immune C2)	high
TCGA-IB-AAUO-01	IFN-gamma Dominant (Immune C2)	high
TCGA-IB-AAUP-01	Inflammatory (Immune C3)	low
TCGA-IB-AAUU-01	Wound Healing (Immune C1)	high
TCGA-IB-AAUV-01	NA	low
TCGA-IB-AAUW-01	NA	high
TCGA-LB-A8F3-01	Wound Healing (Immune C1)	low
TCGA-PZ-A5RE-01	Wound Healing (Immune C1)	high
TCGA-RB-A7B8-01	Wound Healing (Immune C1)	low
TCGA-S4-A8RM-01	Inflammatory (Immune C3)	high
TCGA-S4-A8RO-01	IFN-gamma Dominant (Immune C2)	high
TCGA-S4-A8RP-01	Inflammatory (Immune C3)	low
TCGA-US-A774-01	TGF-beta Dominant (Immune C6)	high
TCGA-US-A779-01	Wound Healing (Immune C1)	high
TCGA-US-A77E-01	IFN-gamma Dominant (Immune C2)	low
TCGA-XD-AAUH-01	Inflammatory (Immune C3)	low
TCGA-XN-A8T5-01	Inflammatory (Immune C3)	low
TCGA-YB-A89D-01	Wound Healing (Immune C1)	low
TCGA-YY-A8LH-01	IFN-gamma Dominant (Immune C2)	low
TCGA-Z5-AAPL-01	IFN-gamma Dominant (Immune C2)	high
TCGA-2J-AAB4-01	Wound Healing (Immune C1)	low
TCGA-2J-AAB6-01	IFN-gamma Dominant (Immune C2)	high
TCGA-2J-AAB9-01	Inflammatory (Immune C3)	high
TCGA-2J-AABA-01	Inflammatory (Immune C3)	low
TCGA-2J-AABF-01	IFN-gamma Dominant (Immune C2)	low
TCGA-2J-AABH-01	TGF-beta Dominant (Immune C6)	high
TCGA-2J-AABT-01	Inflammatory (Immune C3)	low
TCGA-2J-AABU-01	Wound Healing (Immune C1)	high
TCGA-2J-AABV-01	Wound Healing (Immune C1)	low
TCGA-2L-AAQA-01	Wound Healing (Immune C1)	high
TCGA-2L-AAQI-01	Wound Healing (Immune C1)	high
TCGA-2L-AAQM-01	NA	low
TCGA-3A-A9I7-01	TGF-beta Dominant (Immune C6)	high
TCGA-3A-A9IB-01	Wound Healing (Immune C1)	high
TCGA-3A-A9IL-01	NA	low
TCGA-3A-A9IO-01	NA	low
TCGA-3A-A9IS-01	NA	low
TCGA-3A-A9IV-01	NA	low
TCGA-3A-A9IX-01	Inflammatory (Immune C3)	low
TCGA-3A-A9IZ-01	Wound Healing (Immune C1)	high
TCGA-3A-A9J0-01	Wound Healing (Immune C1)	low
TCGA-3E-AAAZ-01	Inflammatory (Immune C3)	high
TCGA-F2-6879-01	IFN-gamma Dominant (Immune C2)	high
TCGA-F2-6880-01	NA	low
TCGA-F2-7276-01	NA	low
TCGA-F2-A44G-01	Wound Healing (Immune C1)	high
TCGA-F2-A44H-01	TGF-beta Dominant (Immune C6)	high
TCGA-F2-A7TX-01	IFN-gamma Dominant (Immune C2)	high
TCGA-FB-AAPP-01	NA	low
TCGA-FB-AAPU-01	Wound Healing (Immune C1)	low
TCGA-FB-AAQ1-01	TGF-beta Dominant (Immune C6)	high
TCGA-FB-AAQ2-01	Wound Healing (Immune C1)	high
TCGA-FB-AAQ3-01	IFN-gamma Dominant (Immune C2)	high
TCGA-FB-AAQ6-01	Wound Healing (Immune C1)	low
TCGA-H6-8124-01	Wound Healing (Immune C1)	low
TCGA-H6-A45N-01	Inflammatory (Immune C3)	low
TCGA-HV-A5A3-01	Wound Healing (Immune C1)	low
TCGA-HV-A5A4-01	IFN-gamma Dominant (Immune C2)	low
TCGA-HV-AA8V-01	Wound Healing (Immune C1)	low
TCGA-HV-AA8X-01	IFN-gamma Dominant (Immune C2)	low
TCGA-HZ-7289-01	NA	low
TCGA-HZ-7918-01	NA	high
TCGA-HZ-7919-01	Wound Healing (Immune C1)	high
TCGA-HZ-7926-01	Inflammatory (Immune C3)	high
TCGA-HZ-8001-01	Wound Healing (Immune C1)	low
TCGA-HZ-8002-01	Inflammatory (Immune C3)	low
TCGA-HZ-8317-01	Wound Healing (Immune C1)	low
TCGA-HZ-8519-01	Inflammatory (Immune C3)	low
TCGA-HZ-A49I-01	Wound Healing (Immune C1)	high
TCGA-IB-7644-01	Wound Healing (Immune C1)	high
TCGA-IB-7647-01	Wound Healing (Immune C1)	high
TCGA-IB-7649-01	Inflammatory (Immune C3)	high
TCGA-IB-7651-01	IFN-gamma Dominant (Immune C2)	high
TCGA-IB-7654-01	NA	high
TCGA-IB-7887-01	Wound Healing (Immune C1)	high
TCGA-IB-7888-01	Inflammatory (Immune C3)	high
TCGA-IB-7890-01	Wound Healing (Immune C1)	high
TCGA-IB-7893-01	Wound Healing (Immune C1)	high
TCGA-IB-7897-01	Inflammatory (Immune C3)	low
TCGA-IB-8127-01	IFN-gamma Dominant (Immune C2)	high
TCGA-IB-A5SO-01	IFN-gamma Dominant (Immune C2)	high
TCGA-IB-A5SS-01	Wound Healing (Immune C1)	high
TCGA-IB-A6UF-01	Wound Healing (Immune C1)	low
TCGA-IB-A7LX-01	Wound Healing (Immune C1)	high
TCGA-IB-AAUQ-01	IFN-gamma Dominant (Immune C2)	low
TCGA-IB-AAUR-01	TGF-beta Dominant (Immune C6)	low
TCGA-IB-AAUS-01	Wound Healing (Immune C1)	high
TCGA-L1-A7W4-01	Wound Healing (Immune C1)	high
TCGA-LB-A7SX-01	Wound Healing (Immune C1)	high
TCGA-LB-A9Q5-01	Inflammatory (Immune C3)	low
TCGA-M8-A5N4-01	Wound Healing (Immune C1)	high
TCGA-OE-A75W-01	Wound Healing (Immune C1)	low
TCGA-Q3-A5QY-01	Inflammatory (Immune C3)	low
TCGA-Q3-AA2A-01	Wound Healing (Immune C1)	low
TCGA-RB-AA9M-01	Wound Healing (Immune C1)	high
TCGA-US-A77J-01	NA	low
TCGA-XD-AAUG-01	Wound Healing (Immune C1)	low
TCGA-XD-AAUI-01	Inflammatory (Immune C3)	high
TCGA-XD-AAUL-01	Wound Healing (Immune C1)	high
TCGA-XN-A8T3-01	Wound Healing (Immune C1)	low
TCGA-YH-A8SY-01	IFN-gamma Dominant (Immune C2)	high
