# Supplementary material for: Construction of a pancreatic cancer prediction model for oxidative stress-related lncRNA
Source: Funct Integr Genomics. 2023 Apr 5;23(2):118. doi: 10.1007/s10142-023-01048-6 (PMC10076407; doi:10.1007/s10142-023-01048-6)
Supplement: Supplementary file 9 — (XLSX 13 kb) [file 10142_2023_1048_MOESM9_ESM.xlsx]

## Sheet: 补8.Tide scores data
Supplementary Table S8. TIDE score data for the TCGA cohort.
Edited ID	TIDEscore	Riskgroup
TCGA-IB-AAUR-01	-1.95	low
TCGA-IB-8126-01	-1.73	low
TCGA-US-A77J-01	-1.57	low
TCGA-F2-6880-01	-1.49	low
TCGA-HZ-7918-01	-1.44	high
TCGA-HZ-A49G-01	-1.4	low
TCGA-FB-AAPY-01	-1.39	low
TCGA-HZ-8003-01	-1.27	low
TCGA-2J-AABV-01	-1.24	low
TCGA-LB-A9Q5-01	-1.23	low
TCGA-IB-AAUP-01	-1.06	low
TCGA-FB-A78T-01	-1.01	high
TCGA-HV-A7OL-01	-1.01	low
TCGA-IB-7889-01	-0.9	high
TCGA-3E-AAAY-01	-0.86	low
TCGA-IB-AAUW-01	-0.8	high
TCGA-FB-A4P5-01	-0.73	low
TCGA-IB-7649-01	-0.7	high
TCGA-3A-A9IR-01	-0.67	low
TCGA-2J-AABF-01	-0.62	low
TCGA-IB-A5ST-01	-0.53	low
TCGA-HZ-A49H-01	-0.46	low
TCGA-XD-AAUH-01	-0.45	low
TCGA-IB-A5SP-01	-0.41	low
TCGA-2J-AABR-01	-0.4	low
TCGA-IB-AAUS-01	-0.39	high
TCGA-US-A779-01	-0.38	high
TCGA-2J-AABK-01	-0.36	low
TCGA-3A-A9I9-01	-0.36	high
TCGA-S4-A8RM-01	-0.34	high
TCGA-HZ-A4BK-01	-0.27	high
TCGA-HZ-A49I-01	-0.25	high
TCGA-FB-A4P6-01	-0.24	low
TCGA-IB-7891-01	-0.19	high
TCGA-HZ-7924-01	-0.17	low
TCGA-YY-A8LH-01	-0.14	low
TCGA-HZ-7923-01	-0.09	low
TCGA-2L-AAQM-01	-0.07	low
TCGA-IB-7651-01	-0.05	high
TCGA-2L-AAQL-01	0	high
TCGA-3A-A9IL-01	0.03	low
TCGA-3A-A9IN-01	0.04	low
TCGA-2L-AAQJ-01	0.06	high
TCGA-HV-A7OP-01	0.06	low
TCGA-HZ-7289-01	0.08	low
TCGA-HZ-7920-01	0.09	low
TCGA-IB-AAUU-01	0.09	high
TCGA-IB-7897-01	0.1	low
TCGA-3A-A9IX-01	0.11	low
TCGA-HV-A5A5-01	0.11	high
TCGA-3A-A9IO-01	0.12	low
TCGA-3A-A9IS-01	0.14	low
TCGA-IB-7652-01	0.15	low
TCGA-3A-A9IJ-01	0.17	low
TCGA-IB-7645-01	0.18	high
TCGA-FB-AAPP-01	0.2	low
TCGA-XN-A8T5-01	0.2	low
TCGA-F2-7273-01	0.29	high
TCGA-Q3-AA2A-01	0.29	low
TCGA-HZ-A9TJ-01	0.3	low
TCGA-FB-AAPQ-01	0.31	high
TCGA-FB-AAQ3-01	0.31	high
TCGA-HZ-8519-01	0.31	low
TCGA-HZ-7926-01	0.33	high
TCGA-2J-AAB4-01	0.34	low
TCGA-3A-A9IV-01	0.38	low
TCGA-F2-A7TX-01	0.38	high
TCGA-2L-AAQI-01	0.39	high
TCGA-IB-7888-01	0.41	high
TCGA-2J-AABH-01	0.43	high
TCGA-FB-AAPU-01	0.44	low
TCGA-HV-A5A3-01	0.45	low
TCGA-HZ-A4BH-01	0.45	low
TCGA-PZ-A5RE-01	0.5	high
TCGA-2J-AABI-01	0.51	low
TCGA-2J-AABT-01	0.51	low
TCGA-3A-A9I7-01	0.52	high
TCGA-IB-A6UG-01	0.52	low
TCGA-LB-A7SX-01	0.52	high
TCGA-FB-AAQ6-01	0.57	low
TCGA-FB-AAQ0-01	0.58	high
TCGA-LB-A8F3-01	0.59	low
TCGA-F2-7276-01	0.61	low
TCGA-S4-A8RP-01	0.61	low
TCGA-H8-A6C1-01	0.62	high
TCGA-IB-8127-01	0.64	high
TCGA-FB-AAPZ-01	0.65	high
TCGA-H6-A45N-01	0.67	low
TCGA-OE-A75W-01	0.67	low
TCGA-M8-A5N4-01	0.68	high
TCGA-HV-AA8X-01	0.73	low
TCGA-IB-AAUO-01	0.75	high
TCGA-HZ-8315-01	0.79	high
TCGA-IB-7647-01	0.88	high
TCGA-IB-A7M4-01	0.88	high
TCGA-3A-A9IH-01	0.98	low
TCGA-HZ-A77P-01	1.05	low
TCGA-IB-7654-01	1.11	high
TCGA-FB-A5VM-01	1.12	high
TCGA-IB-A5SO-01	1.13	high
TCGA-S4-A8RO-01	1.15	high
TCGA-IB-7644-01	1.17	high
TCGA-XD-AAUI-01	1.17	high
TCGA-HV-A5A4-01	1.2	low
TCGA-2L-AAQE-01	1.27	low
TCGA-3A-A9I5-01	1.29	low
TCGA-HZ-8001-01	1.32	low
TCGA-2L-AAQA-01	1.33	high
TCGA-F2-A44H-01	1.33	high
TCGA-F2-A8YN-01	1.33	high
TCGA-FB-AAQ1-01	1.34	high
TCGA-IB-7886-01	1.4	high
TCGA-US-A774-01	1.4	high
TCGA-IB-A6UF-01	1.42	low
TCGA-HZ-A77Q-01	1.43	high
TCGA-HZ-A77O-01	1.44	high
TCGA-RB-AA9M-01	1.45	high
TCGA-3A-A9IU-01	1.47	high
TCGA-XD-AAUL-01	1.51	high
TCGA-F2-A44G-01	1.52	high
TCGA-2J-AABA-01	1.54	low
TCGA-HZ-8637-01	1.54	low
TCGA-IB-7646-01	1.55	high
TCGA-IB-A7LX-01	1.57	high
TCGA-F2-6879-01	1.58	high
TCGA-HZ-7919-01	1.59	high
TCGA-2J-AABE-01	1.62	low
TCGA-FB-AAQ2-01	1.63	high
TCGA-HZ-8002-01	1.63	low
TCGA-2J-AAB6-01	1.72	high
TCGA-HZ-8317-01	1.75	low
TCGA-YB-A89D-01	1.87	low
TCGA-HZ-8636-01	1.93	high
TCGA-IB-7887-01	1.95	high
TCGA-3A-A9J0-01	1.99	low
TCGA-L1-A7W4-01	2	high
TCGA-RB-A7B8-01	2.02	low
TCGA-3E-AAAZ-01	2.06	high
TCGA-2J-AABU-01	2.08	high
TCGA-3A-A9IZ-01	2.15	high
TCGA-IB-AAUQ-01	2.22	low
TCGA-3A-A9IB-01	2.24	high
TCGA-US-A77E-01	2.24	low
TCGA-IB-AAUV-01	2.3	low
TCGA-2J-AAB9-01	2.33	high
TCGA-IB-7885-01	2.36	high
TCGA-HV-A5A6-01	2.37	low
TCGA-2J-AABO-01	2.46	high
TCGA-XN-A8T3-01	2.46	low
TCGA-HZ-8005-01	2.73	high
TCGA-Z5-AAPL-01	2.79	high
TCGA-H6-8124-01	2.97	low
TCGA-Q3-A5QY-01	2.97	low
TCGA-FB-A545-01	3.03	high
TCGA-XD-AAUG-01	3.03	low
TCGA-2J-AAB8-01	3.04	high
TCGA-FB-AAPS-01	3.09	high
TCGA-IB-A5SQ-01	3.13	high
TCGA-IB-A5SS-01	3.19	high
TCGA-HV-AA8V-01	3.33	low
TCGA-HZ-7925-01	3.38	high
TCGA-IB-7890-01	3.68	high
TCGA-3A-A9IC-01	3.81	high
TCGA-IB-7893-01	4.09	high
TCGA-YH-A8SY-01	4.13	high
