# Supplementary material for: Construction of a pancreatic cancer prediction model for oxidative stress-related lncRNA
Source: Funct Integr Genomics. 2023 Apr 5;23(2):118. doi: 10.1007/s10142-023-01048-6 (PMC10076407; doi:10.1007/s10142-023-01048-6)
Supplement: Supplementary file 10 — (XLSX 21 kb) [file 10142_2023_1048_MOESM10_ESM.xlsx]

## Sheet: 补9.3个lncRNA均有关
Supplementary Table S9. Differentially expressed genes associated with more than 3-model lncRNAs.
Gene ID	lncRNA	Cor	P-value
ACAD11	C10orf55	0.253224	0.000995732
ACAD11	SLC2A1-AS1	0.215463	0.00530515
ACAD11	GUSBP11	0.488966	2.32e-11
ACADL	AP000695.2	-0.20528	0.00797359
ACADL	C10orf55	-0.198996	0.0101619
ACADL	SLC2A1-AS1	-0.313467	3.92e-05
ACTB	GUSBP11	0.211084	0.00633535
ACTB	SLC2A1-AS1	0.20789	0.00719546
ACTB	C10orf55	0.386538	2.69e-07
ACTB	AP000695.2	0.520919	6.26e-13
ALDH3B1	C10orf55	0.249002	0.00121627
ALDH3B1	UCA1	0.230333	0.00283149
ALDH3B1	AP000695.2	0.415011	2.71e-08
ANXA2	UCA1	0.197265	0.010851
ANXA2	SLC2A1-AS1	0.175517	0.0237049
ANXA2	AP000695.2	0.532492	1.54e-13
ANXA2	C10orf55	0.371933	8.06e-07
AOX1	SLC2A1-AS1	-0.245488	0.00143302
AOX1	GUSBP11	-0.210601	0.00645917
AOX1	UCA1	-0.200747	0.00950442
AOX1	C10orf55	-0.327932	1.61e-05
AOX1	AP000695.2	-0.413972	2.95e-08
ATG9B	SLC2A1-AS1	0.296443	0.000105287
ATG9B	GUSBP11	0.177584	0.0220827
ATG9B	AP000695.2	0.162078	0.0369551
ATG9B	UCA1	0.161802	0.0372814
ATG9B	C10orf55	0.335773	9.76e-06
BACE1	GUSBP11	-0.228222	0.00310305
BACE1	C10orf55	-0.222484	0.00396367
BACE1	SLC2A1-AS1	-0.165558	0.0330335
BACE1	AP000695.2	-0.376607	5.7e-07
BIRC5	UCA1	0.276908	0.000304267
BIRC5	SLC2A1-AS1	0.190188	0.0141147
BIRC5	AP000695.2	0.162922	0.0359692
BIRC5	C10orf55	0.398839	1.02e-07
CCNA2	C10orf55	0.284487	0.00020343
CCNA2	UCA1	0.282875	0.000221829
CCNA2	AC008514.1	0.19238	0.0130226
CCNA2	SLC2A1-AS1	0.192096	0.0131599
CCNA2	GUSBP11	-0.183549	0.0179262
CCNA2	AP000695.2	0.16438	0.0343191
CD40LG	GUSBP11	0.214663	0.00548138
CD40LG	AP000695.2	-0.19223	0.0130946
CD40LG	SLC2A1-AS1	-0.175726	0.023536
CD40LG	C10orf55	-0.158452	0.0414521
CD69	GUSBP11	0.240425	0.00180756
CD69	AP000695.2	-0.203798	0.00844806
CD69	AC008514.1	0.16477	0.0338883
CDC25C	SLC2A1-AS1	0.2836	0.000213376
CDC25C	C10orf55	0.271695	0.000398712
CDC25C	UCA1	0.251555	0.00107814
CDC25C	AP000695.2	0.168827	0.0296765
CDK1	SLC2A1-AS1	0.266288	0.000524765
CDK1	AP000695.2	0.266265	0.000525375
CDK1	UCA1	0.210891	0.00638449
CDK1	AC008514.1	0.198216	0.0104676
CDK1	C10orf55	0.396713	1.21e-07
CDKN2A	UCA1	0.279941	0.000259357
CDKN2A	SLC2A1-AS1	0.204253	0.00830008
CDKN2A	C10orf55	0.200581	0.00956509
CDKN2A	AP000695.2	0.19516	0.0117443
CDKN3	AC008514.1	0.245846	0.00140939
CDKN3	UCA1	0.245213	0.0014514
CDKN3	C10orf55	0.215538	0.00528898
CDKN3	AP000695.2	0.215479	0.00530175
CDKN3	SLC2A1-AS1	0.172688	0.0260905
CSF2	SLC2A1-AS1	0.294249	0.000119072
CSF2	AP000695.2	0.258719	0.000763607
CSF2	C10orf55	0.180647	0.019855
CTSB	C10orf55	0.251999	0.00105563
CTSB	GUSBP11	-0.200492	0.00959781
CTSB	UCA1	0.167769	0.0307294
CTSB	SLC2A1-AS1	-0.157547	0.0426433
CYP1B1	AP000695.2	-0.236048	0.00220105
CYP1B1	SLC2A1-AS1	-0.225798	0.00344345
CYP1B1	GUSBP11	-0.170706	0.0278823
DBH	AC008514.1	0.260945	0.000684638
DBH	AP000695.2	-0.185436	0.0167609
DBH	GUSBP11	0.342306	6.36e-06
DMD	C10orf55	-0.270838	0.0004166
DMD	UCA1	-0.240665	0.00178801
DMD	AP000695.2	-0.211976	0.00611198
E2F1	SLC2A1-AS1	0.239571	0.0018789
E2F1	AP000695.2	0.185316	0.0168333
E2F1	C10orf55	0.383	3.53e-07
E2F1	UCA1	0.33838	8.23e-06
EPHX2	UCA1	-0.168746	0.0297558
EPHX2	C10orf55	-0.363544	1.48e-06
EPHX2	AP000695.2	-0.315443	3.48e-05
FN1	AP000695.2	0.224949	0.00357053
FN1	UCA1	0.165073	0.0335575
FN1	C10orf55	0.460133	4.46e-10
GAPDH	SLC2A1-AS1	0.228697	0.00304001
GAPDH	AP000695.2	0.201861	0.00910615
GAPDH	UCA1	0.320284	2.59e-05
GAPDH	C10orf55	0.302613	7.41e-05
GPX8	AP000695.2	0.286352	0.000183917
GPX8	GUSBP11	-0.317227	3.12e-05
GPX8	C10orf55	0.298695	9.27e-05
GSTA2	GUSBP11	-0.255743	0.000882277
GSTA2	C10orf55	-0.247838	0.00128448
GSTA2	AP000695.2	-0.203202	0.00864585
GSTA2	SLC2A1-AS1	-0.320546	2.55e-05
HTR2A	AP000695.2	-0.185154	0.0169308
HTR2A	C10orf55	-0.163577	0.0352199
HTR2A	SLC2A1-AS1	-0.162734	0.0361868
IGFBP3	C10orf55	0.245197	0.00145242
IGFBP3	AP000695.2	0.20665	0.00755631
IGFBP3	SLC2A1-AS1	0.166153	0.0323988
IL1RN	SLC2A1-AS1	0.178745	0.0212136
IL1RN	C10orf55	0.35655	2.42e-06
IL1RN	AP000695.2	0.48262	4.56e-11
ITGA2	UCA1	0.292964	0.000127911
ITGA2	GUSBP11	-0.29162	0.000137812
ITGA2	C10orf55	0.220764	0.00426053
ITGA2	AP000695.2	0.204965	0.00807248
ITGAL	GUSBP11	0.225575	0.00347653
ITGAL	AP000695.2	-0.210262	0.00654724
ITGAL	SLC2A1-AS1	-0.18667	0.0160353
KLF2	GUSBP11	0.227895	0.00314704
KLF2	UCA1	-0.172018	0.0266851
KLF2	AP000695.2	0.39165	1.81e-07
LOX	C10orf55	0.291874	0.000135886
LOX	UCA1	0.154776	0.04647
LOX	GUSBP11	-0.306327	5.97e-05
MAPK8IP1	AP000695.2	-0.275273	0.000331389
MAPK8IP1	C10orf55	-0.249497	0.00118829
MAPK8IP1	SLC2A1-AS1	0.158486	0.041408
NCF2	SLC2A1-AS1	-0.179826	0.0204322
NCF2	AP000695.2	0.175352	0.0238384
NCF2	C10orf55	0.171683	0.0269866
NOS1	AP000695.2	-0.267581	0.000491658
NOS1	C10orf55	-0.249966	0.00116234
NOS1	UCA1	-0.16803	0.0304674
NPPA	AP000695.2	-0.226587	0.00332916
NPPA	C10orf55	-0.184075	0.0175948
NPPA	GUSBP11	0.398454	1.06e-07
PDLIM4	C10orf55	0.218111	0.00475777
PDLIM4	UCA1	0.198072	0.010525
PDLIM4	SLC2A1-AS1	0.166501	0.0320333
PLAU	UCA1	0.275646	0.00032501
PLAU	AP000695.2	0.224855	0.00358479
PLAU	SLC2A1-AS1	0.172655	0.0261195
PLAU	C10orf55	0.817406	3.96e-41
PRKCB	AP000695.2	-0.245865	0.00140815
PRKCB	SLC2A1-AS1	-0.1864	0.0161918
PRKCB	GUSBP11	0.180556	0.0199178
PRKCB	C10orf55	-0.171926	0.0267671
PTGS2	SLC2A1-AS1	0.202942	0.00873344
PTGS2	C10orf55	0.184521	0.0173177
PTGS2	AC008514.1	0.181925	0.0189842
RAD51	UCA1	0.264866	0.000563553
RAD51	SLC2A1-AS1	0.251218	0.00109551
RAD51	AP000695.2	0.178357	0.0215008
RAD51	C10orf55	0.357753	2.22e-06
SELP	AP000695.2	-0.265894	0.00053526
SELP	C10orf55	-0.224877	0.00358152
SELP	SLC2A1-AS1	-0.18442	0.0173799
SELP	UCA1	-0.15861	0.041247
SLC2A1	AP000695.2	0.263262	0.000610464
SLC2A1	C10orf55	0.422137	1.47e-08
SLC2A1	SLC2A1-AS1	0.462638	3.49e-10
SLC2A1	UCA1	0.33565	9.83e-06
SLPI	C10orf55	0.25614	0.000865506
SLPI	AP000695.2	0.247599	0.00129897
SLPI	SLC2A1-AS1	0.226848	0.00329205
TGM2	SLC2A1-AS1	0.230733	0.00278261
TGM2	C10orf55	0.513425	1.51e-12
TGM2	UCA1	0.376738	5.65e-07
TP53INP1	GUSBP11	0.266748	0.000512746
TP53INP1	C10orf55	-0.253593	0.00097832
TP53INP1	AP000695.2	-0.368753	1.02e-06
TTN	GUSBP11	0.227421	0.00321205
TTN	SLC2A1-AS1	-0.211721	0.006175
TTN	C10orf55	-0.160613	0.038719
TTN	AP000695.2	-0.317543	3.06e-05
UCN2	UCA1	0.255564	0.000889941
UCN2	SLC2A1-AS1	0.223986	0.00371977
UCN2	C10orf55	0.450995	1.08e-09
UCN2	AP000695.2	0.352657	3.16e-06
UCP2	AP000695.2	-0.184308	0.0174496
UCP2	SLC2A1-AS1	0.176715	0.0227524
UCP2	C10orf55	-0.155571	0.0453433
UCP2	GUSBP11	0.40751	5.06e-08
VASP	C10orf55	0.223205	0.00384475
VASP	GUSBP11	0.205148	0.00801512
VASP	AP000695.2	0.3958	1.3e-07
VDR	AP000695.2	0.268131	0.000478175
VDR	C10orf55	0.263266	0.000610341
VDR	SLC2A1-AS1	-0.170692	0.0278948
XBP1	AP000695.2	-0.293544	0.000123849
XBP1	GUSBP11	-0.227653	0.00318006
XBP1	SLC2A1-AS1	-0.196641	0.0111092
XBP1	C10orf55	-0.330221	1.39e-05
ACAD11	AC008514.1	-0.00380024	0.961244
ACAD11	AP000695.2	-0.0201243	0.796908
ACAD11	UCA1	0.0737019	0.345328
ACADL	AC008514.1	0.0329514	0.673423
ACADL	GUSBP11	-0.128215	0.0997106
ACADL	UCA1	-0.120453	0.122143
ACTB	AC008514.1	0.0513578	0.511096
ACTB	UCA1	0.115326	0.138985
ALDH3B1	AC008514.1	-0.00769756	0.921592
ALDH3B1	GUSBP11	-0.00796347	0.918893
ALDH3B1	SLC2A1-AS1	0.136597	0.0792834
ANXA2	AC008514.1	0.060107	0.441734
ANXA2	GUSBP11	-0.0531309	0.496599
AOX1	AC008514.1	-0.0850717	0.275816
ATG9B	AC008514.1	-0.0496818	0.524997
BACE1	AC008514.1	-0.0999047	0.200312
BACE1	UCA1	-0.128722	0.0983681
BIRC5	AC008514.1	0.148261	0.0566083
BIRC5	GUSBP11	-0.000112649	0.998851
CD40LG	AC008514.1	0.0294426	0.706503
CD40LG	UCA1	-0.102071	0.19068
CD69	C10orf55	-0.0887935	0.255276
CD69	SLC2A1-AS1	-0.139873	0.0722773
CD69	UCA1	-0.0856844	0.27236
CDC25C	AC008514.1	0.104729	0.179322
CDC25C	GUSBP11	-0.0883445	0.257696
CDK1	GUSBP11	-0.0684227	0.381068
CDKN2A	AC008514.1	-0.122099	0.117088
CDKN2A	GUSBP11	0.00770012	0.921566
CDKN3	GUSBP11	-0.109121	0.161666
CSF2	AC008514.1	-0.0366179	0.639513
CSF2	GUSBP11	-0.00916672	0.90669
CSF2	UCA1	0.0209273	0.788991
CTSB	AC008514.1	0.10773	0.167114
CTSB	AP000695.2	0.133547	0.086287
CYP1B1	AC008514.1	-0.0558023	0.475174
CYP1B1	C10orf55	-0.0958296	0.219381
CYP1B1	UCA1	-0.0681075	0.383271
DBH	C10orf55	-0.0381001	0.626008
DBH	SLC2A1-AS1	0.0349319	0.655018
DBH	UCA1	-0.0288856	0.711807
DMD	AC008514.1	-0.0495225	0.526329
DMD	GUSBP11	-0.0339035	0.66455
DMD	SLC2A1-AS1	-0.129649	0.095949
E2F1	AC008514.1	0.100796	0.196307
E2F1	GUSBP11	0.0950738	0.223054
EPHX2	AC008514.1	-0.0808673	0.30033
EPHX2	GUSBP11	0.0161437	0.836448
EPHX2	SLC2A1-AS1	-0.06356	0.415904
FN1	AC008514.1	0.0775282	0.320794
FN1	GUSBP11	-0.109884	0.158738
FN1	SLC2A1-AS1	0.0149416	0.848475
GAPDH	AC008514.1	0.000765187	0.992193
GAPDH	GUSBP11	-0.0495607	0.526009
GPX8	AC008514.1	0.0193145	0.804914
GPX8	SLC2A1-AS1	-0.0850082	0.276176
GPX8	UCA1	0.0500519	0.521911
GSTA2	AC008514.1	-0.0389392	0.618417
GSTA2	UCA1	-0.114584	0.14156
HTR2A	AC008514.1	-0.0280843	0.719462
HTR2A	GUSBP11	-0.0883236	0.25781
HTR2A	UCA1	-0.124062	0.111271
IGFBP3	AC008514.1	-0.000226792	0.997686
IGFBP3	GUSBP11	-0.0497834	0.524149
IGFBP3	UCA1	0.13671	0.0790311
IL1RN	AC008514.1	-0.0438525	0.574797
IL1RN	GUSBP11	-0.0485982	0.534086
IL1RN	UCA1	0.141904	0.0681935
ITGA2	AC008514.1	0.146847	0.0590341
ITGA2	SLC2A1-AS1	0.0774038	0.321573
ITGAL	AC008514.1	0.077532	0.32077
ITGAL	C10orf55	-0.12057	0.12178
ITGAL	UCA1	-0.0844125	0.279567
KLF2	AC008514.1	0.0255896	0.743471
KLF2	C10orf55	-0.0317394	0.684783
KLF2	SLC2A1-AS1	-0.00393278	0.959893
LOX	AC008514.1	0.125356	0.107561
LOX	AP000695.2	0.0400044	0.60884
LOX	SLC2A1-AS1	-0.0535815	0.492949
MAPK8IP1	AC008514.1	-0.0956465	0.220267
MAPK8IP1	GUSBP11	0.136204	0.0801585
MAPK8IP1	UCA1	-0.108436	0.164333
NCF2	AC008514.1	0.0186758	0.811243
NCF2	GUSBP11	-0.110289	0.157199
NCF2	UCA1	0.0393178	0.615005
NOS1	AC008514.1	0.0409437	0.600449
NOS1	GUSBP11	-0.0282225	0.71814
NOS1	SLC2A1-AS1	-0.14127	0.0694477
NPPA	AC008514.1	-0.00876032	0.910809
NPPA	SLC2A1-AS1	0.0910237	0.243485
NPPA	UCA1	-0.107143	0.169453
PDLIM4	AC008514.1	-0.109419	0.160518
PDLIM4	AP000695.2	0.150356	0.0531659
PDLIM4	GUSBP11	0.0384867	0.622506
PLAU	AC008514.1	-0.0534517	0.493999
PLAU	GUSBP11	-0.151424	0.0514798
PRKCB	AC008514.1	0.0705789	0.366206
PRKCB	UCA1	-0.10281	0.18747
PTGS2	AP000695.2	0.0376582	0.630022
PTGS2	GUSBP11	0.00984083	0.899862
PTGS2	UCA1	0.0935652	0.230518
RAD51	AC008514.1	0.0868326	0.265962
RAD51	GUSBP11	-0.127858	0.100667
SELP	AC008514.1	-0.0649889	0.405479
SELP	GUSBP11	0.0886274	0.256169
SLC2A1	AC008514.1	-0.0544949	0.485596
SLC2A1	GUSBP11	-0.109132	0.161626
SLPI	AC008514.1	-0.0515442	0.509561
SLPI	GUSBP11	0.14943	0.0546662
SLPI	UCA1	0.0721665	0.355497
TGM2	AC008514.1	-0.0419968	0.591102
TGM2	AP000695.2	0.0653147	0.403123
TGM2	GUSBP11	-0.14537	0.0616585
TP53INP1	AC008514.1	0.0170967	0.82694
TP53INP1	SLC2A1-AS1	-0.120041	0.123436
TP53INP1	UCA1	-0.0871227	0.264363
TTN	AC008514.1	0.0286656	0.713907
TTN	UCA1	-0.0870654	0.264678
UCN2	AC008514.1	-0.111069	0.154265
UCN2	GUSBP11	0.108534	0.163949
UCP2	AC008514.1	0.0625738	0.42319
UCP2	UCA1	-0.0998523	0.20055
VASP	AC008514.1	0.13316	0.0872082
VASP	SLC2A1-AS1	0.0980536	0.20882
VASP	UCA1	0.121937	0.117577
VDR	AC008514.1	0.0815641	0.29617
VDR	GUSBP11	-0.108409	0.164439
VDR	UCA1	0.0342076	0.661726
XBP1	AC008514.1	-0.0594398	0.446827
XBP1	UCA1	-0.135489	0.0817717
